# Supplementary material for: Multi‐omics profiling identifies TNFRSF18 as a novel marker of exhausted CD8⁺ T cells and reveals tumour‐immune dynamics in colorectal cancer
Source: Clin Transl Med. 2025 Aug 6;15(8):e70425. doi: 10.1002/ctm2.70425 (PMC12328248; doi:10.1002/ctm2.70425)
Supplement: Supplementary file 11 — Supporting Information [file CTM2-15-e70425-s006.xlsx]

## Sheet: Supplementary Table 1
Supplementary Table 1: Sample information in self-test data and public data
Sample	technology	patient	cancer_type	Age	Gender	Sampling site	TNM staging	grouping	Single-cell sequencing	Spatial transcriptome sequencing
Patient1T	10x	Patient1	ColorectalCancer	72	Male	Colon cancer tumor tissue	T2NOMO	T2	Yes	No
Patient1P	10x	Patient1	ColorectalCancer	72	Male	Paracancerous		P	Yes	No
Patient2T	10x	Patient2	ColorectalCancer	61	Male	Colon cancer tumor tissue	T2N1MO	T2	Yes	Yes
Patient2P	10x	Patient2	ColorectalCancer	61	Male	Paracancerous		P	Yes	Yes
Patient3T	10x	Patient3	ColorectalCancer	49	Female	Colon cancer tumor tissue	T3N1MO	T3	Yes	No
Patient3P	10x	Patient3	ColorectalCancer	49	Female	Paracancerous		P	Yes	No
Patient4T	10x	Patient4	ColorectalCancer	84	Female	Colon cancer tumor tissue	T3N1MO	T3	Yes	Yes
Patient4P	10x	Patient4	ColorectalCancer	84	Female	Paracancerous		P	Yes	Yes
Patient5T	10x	Patient5	ColorectalCancer	70	Female	Colon cancer tumor tissue	T3N1M1	T3	Yes	No
Patient5P	10x	Patient5	ColorectalCancer	70	Female	Paracancerous		P	Yes	No
Patient5LiverT	10x	Patient5	ColorectalCancer	70	Female	Liver		LM	Yes	No
Patient5LiverP	10x	Patient5	ColorectalCancer	70	Female	Liver		LP	Yes	No
Patient6T	10x	Patient6	ColorectalCancer	64	Female	Colon cancer tumor tissue	T4bNOM1	T4	Yes	Yes
Patient6P	10x	Patient6	ColorectalCancer	64	Female	Paracancerous		P	Yes	Yes
sample	technology	patient	cancer_type	sex	age	diagnosis_recurrence	disease_extent	AJCC_T	AJCC_N	AJCC_M	AJCC_stage	site
SMC01	10x	SMC01	ColorectalCancer	F	64	diagnosis	local	T3	N0	M0	IIA	rectum
SMC02	10x	SMC02	ColorectalCancer	M	66	diagnosis	nodepositive	T3	N1b	M0	IIIB	rectum
SMC04	10x	SMC04	ColorectalCancer	M	69	diagnosis	nodepositive	T3	N1b	M0	IIIB	sigmoid
SMC07	10x	SMC07	ColorectalCancer	F	67	diagnosis	local	T2	N0	M0	I	ascending
SMC08	10x	SMC08	ColorectalCancer	M	68	diagnosis	nodepositive	T3	N1b	M0	IIIB	sigmoid
SMC09	10x	SMC09	ColorectalCancer	M	75	diagnosis	local	T3	N0	M0	IIA	sigmoid
SMC11	10x	SMC11	ColorectalCancer	F	38	diagnosis	nodepositive	T2	N1a	M0	IIIA	sigmoid
SMC14	10x	SMC14	ColorectalCancer	M	77	diagnosis	nodepositive	T4a	N1b	M0	IIIB	rectosigmoid
SMC15	10x	SMC15	ColorectalCancer	M	56	diagnosis	local	T3	N0	M0	IIA	sigmoid
SMC16	10x	SMC16	ColorectalCancer	M	59	diagnosis	nodepositive	T4a	N1b	M0	IIIB	ascending
SMC18	10x	SMC18	ColorectalCancer	F	63	diagnosis	local	T3	N0	M0	IIA	sigmoid
SMC20	10x	SMC20	ColorectalCancer	F	65	diagnosis	nodepositive	T4a	N1c	M0	IIIB	ascending
SMC21	10x	SMC21	ColorectalCancer	M	51	diagnosis	metastatic	T3	N1	M1a	.	rectum
SMC23	10x	SMC23	ColorectalCancer	F	67	diagnosis	nodepositive	T3	N1b	M0	IIIB	ascending
SMC25	10x	SMC25	ColorectalCancer	F	57	diagnosis	metastatic	T3	N2b	M1a	IVA	sigmoid
