# Supplementary material for: Multi‐omics profiling identifies TNFRSF18 as a novel marker of exhausted CD8⁺ T cells and reveals tumour‐immune dynamics in colorectal cancer
Source: Clin Transl Med. 2025 Aug 6;15(8):e70425. doi: 10.1002/ctm2.70425 (PMC12328248; doi:10.1002/ctm2.70425)
Supplement: Supplementary file 12 — Supporting Information [file CTM2-15-e70425-s002.xlsx]

## Sheet: Supplementary Table 2
Supplementary Table 2:The number of cells of different cell types in each sample
Sample	CellType	Freq
Patient1T	B	158
Patient1P	B	811
Patient2T	B	90
Patient2P	B	196
Patient3T	B	88
Patient3P	B	1423
Patient4T	B	394
Patient4P	B	459
Patient5T	B	48
Patient5P	B	89
Patient5LiverM	B	38
Patient5LiverP	B	168
Patient6T	B	855
Patient6P	B	209
Patient1T	Endothelial	27
Patient1P	Endothelial	88
Patient2T	Endothelial	36
Patient2P	Endothelial	22
Patient3T	Endothelial	118
Patient3P	Endothelial	34
Patient4T	Endothelial	124
Patient4P	Endothelial	28
Patient5T	Endothelial	50
Patient5P	Endothelial	765
Patient5LiverM	Endothelial	38
Patient5LiverP	Endothelial	336
Patient6T	Endothelial	19
Patient6P	Endothelial	1
Patient1T	Epithelial	747
Patient1P	Epithelial	227
Patient2T	Epithelial	640
Patient2P	Epithelial	1079
Patient3T	Epithelial	1551
Patient3P	Epithelial	467
Patient4T	Epithelial	810
Patient4P	Epithelial	664
Patient5T	Epithelial	34
Patient5P	Epithelial	49
Patient5LiverM	Epithelial	1821
Patient5LiverP	Epithelial	80
Patient6T	Epithelial	731
Patient6P	Epithelial	61
Patient1T	Fibroblast	37
Patient1P	Fibroblast	667
Patient2T	Fibroblast	37
Patient2P	Fibroblast	137
Patient3T	Fibroblast	149
Patient3P	Fibroblast	164
Patient4T	Fibroblast	168
Patient4P	Fibroblast	114
Patient5T	Fibroblast	134
Patient5P	Fibroblast	1434
Patient5LiverM	Fibroblast	20
Patient5LiverP	Fibroblast	75
Patient6T	Fibroblast	62
Patient6P	Fibroblast	8
Patient1T	MAST	13
Patient1P	MAST	100
Patient2T	MAST	102
Patient2P	MAST	60
Patient3T	MAST	243
Patient3P	MAST	39
Patient4T	MAST	42
Patient4P	MAST	29
Patient5T	MAST	149
Patient5P	MAST	8
Patient5LiverM	MAST	17
Patient5LiverP	MAST	26
Patient6T	MAST	28
Patient6P	MAST	9
Patient1T	Myeloid	199
Patient1P	Myeloid	149
Patient2T	Myeloid	79
Patient2P	Myeloid	24
Patient3T	Myeloid	1301
Patient3P	Myeloid	121
Patient4T	Myeloid	63
Patient4P	Myeloid	28
Patient5T	Myeloid	294
Patient5P	Myeloid	364
Patient5LiverM	Myeloid	241
Patient5LiverP	Myeloid	649
Patient6T	Myeloid	239
Patient6P	Myeloid	37
Patient1T	Neuroglial	1
Patient1P	Neuroglial	33
Patient2T	Neuroglial	9
Patient2P	Neuroglial	12
Patient3T	Neuroglial	35
Patient3P	Neuroglial	63
Patient4T	Neuroglial	20
Patient4P	Neuroglial	17
Patient5T	Neuroglial	1
Patient5P	Neuroglial	4923
Patient5LiverM	Neuroglial	9
Patient5LiverP	Neuroglial	49
Patient6T	Neuroglial	3
Patient6P	Neuroglial	2
Patient1T	NK	26
Patient1P	NK	27
Patient2T	NK	64
Patient2P	NK	33
Patient3T	NK	60
Patient3P	NK	38
Patient4T	NK	65
Patient4P	NK	15
Patient5T	NK	32
Patient5P	NK	8
Patient5LiverM	NK	63
Patient5LiverP	NK	141
Patient6T	NK	59
Patient6P	NK	22
Patient1T	Plasma	230
Patient1P	Plasma	2203
Patient2T	Plasma	218
Patient2P	Plasma	690
Patient3T	Plasma	61
Patient3P	Plasma	653
Patient4T	Plasma	1854
Patient4P	Plasma	317
Patient5T	Plasma	579
Patient5P	Plasma	24
Patient5LiverM	Plasma	47
Patient5LiverP	Plasma	75
Patient6T	Plasma	190
Patient6P	Plasma	18
Patient1T	T	621
Patient1P	T	1568
Patient2T	T	2861
Patient2P	T	1470
Patient3T	T	3092
Patient3P	T	2215
Patient4T	T	2742
Patient4P	T	988
Patient5T	T	367
Patient5P	T	742
Patient5LiverM	T	1599
Patient5LiverP	T	2494
Patient6T	T	1781
Patient6P	T	571
