# Supplementary material for: Multi‐omics profiling identifies TNFRSF18 as a novel marker of exhausted CD8⁺ T cells and reveals tumour‐immune dynamics in colorectal cancer
Source: Clin Transl Med. 2025 Aug 6;15(8):e70425. doi: 10.1002/ctm2.70425 (PMC12328248; doi:10.1002/ctm2.70425)
Supplement: Supplementary file 13 — Supporting Information [file CTM2-15-e70425-s009.xlsx]

## Sheet: Supplementary Table 3
Supplementary Table 3: Genes expressed in CD8+ T cells with T stage change
T2->T3								T3->T4
geneName	padj	log2FoldChange	pct.1	pct.2	p_val_adj	regulate		geneName	padj	log2FoldChange	pct.1	pct.2	p_val_adj	regulate
RPS4Y1	0	9.40309	0.814	0	0	Up		RPS3A	1.01795e-162	1.65869	0.968	0.715	2.48523e-158	Up
MT-CYB	3.06673e-239	1.64827	0.979	0.755	7.48711e-235	Up		SPINK4	1.52624e-160	-4.32463	0.034	0.493	3.72616e-156	Down
CTSW	1.23458e-220	-3.99769	0.104	0.662	3.01409e-216	Down		ZFP36	2.16573e-117	2.21613	0.903	0.659	5.28742e-113	Up
MT-ATP6	2.77229e-194	1.28152	0.986	0.871	6.76826e-190	Up		PNRC1	7.71961e-103	-1.76295	0.601	0.849	1.88467e-98	Down
MT-ND3	8.47941e-188	1.34409	0.966	0.782	2.07016e-183	Up		TFF3	4.82963e-95	-2.67138	0.107	0.495	1.17911e-90	Down
MT-CO3	1.52205e-170	1.25976	0.97	0.782	3.71594e-166	Up		CYBA	3.02144e-90	-1.4983	0.565	0.844	7.37653e-86	Down
MT-ATP8	1.0011e-143	1.51885	0.845	0.449	2.44408e-139	Up		MT-CYB	7.35665e-83	-1.07907	0.755	0.932	1.79605e-78	Down
MT-CO2	4.82736e-131	0.798618	0.998	0.995	1.17855e-126	Normal		HLA-C	1.67829e-74	0.812875	0.974	0.924	4.09738e-70	Normal
PCBP1	1.11704e-121	1.54227	0.729	0.343	2.72713e-117	Up		HLA-B	1.84691e-70	-0.675545	0.972	0.997	4.50905e-66	Normal
DDX3Y	2.46202e-121	6.88794	0.279	0	6.01078e-117	Up		RPS2	2.04343e-69	-1.60976	0.476	0.731	4.98882e-65	Down
MT-ND4L	3.97791e-110	0.88053	0.982	0.883	9.71167e-106	Normal		TXNIP	9.08122e-65	2.09508	0.604	0.185	2.21709e-60	Up
RPS21	2.87969e-109	0.697408	0.967	0.959	7.03048e-105	Normal		FKBP5	2.13179e-58	3.78637	0.391	0.032	5.20455e-54	Up
MT-CO1	3.11048e-103	0.689335	0.996	0.992	7.59392e-99	Normal		MT-ATP8	2.47088e-58	-1.19846	0.449	0.759	6.03242e-54	Down
RPS27	3.57429e-99	0.548417	0.987	0.99	8.72626e-95	Normal		CLCA1	3.84344e-57	-4.08223	0.011	0.185	9.38337e-53	Down
MT-ND1	2.83004e-87	0.920017	0.912	0.681	6.90927e-83	Normal		DUSP1	4.38198e-56	1.32247	0.879	0.756	1.06982e-51	Up
TRAV14DV4	2.72271e-78	3.60568	0.271	0.038	6.64723e-74	Up		HLA-DRA	2.34707e-54	2.38804	0.551	0.219	5.73014e-50	Up
RPS4X	4.67381e-76	-0.525708	0.98	0.987	1.14106e-71	Normal		PHGR1	7.07714e-54	2.70165	0.085	0.336	1.72781e-49	Up
FKBP5	5.70593e-73	-2.3844	0.109	0.391	1.39305e-68	Down		ISG20	6.41515e-53	1.59883	0.613	0.234	1.5662e-48	Up
EIF1AY	1.41033e-71	5.91408	0.171	0	3.44317e-67	Up		RPS21	8.10794e-53	-0.665382	0.959	0.936	1.97947e-48	Normal
HLA-C	5.95043e-70	-0.536118	0.988	0.974	1.45274e-65	Normal		CXCR4	9.01199e-53	1.39616	0.736	0.398	2.20019e-48	Up
HLA-A	6.06482e-70	0.582844	0.97	0.883	1.48067e-65	Normal		DDIT4	2.83719e-48	1.4466	0.691	0.342	6.92671e-44	Up
TIGIT	2.90509e-66	1.64827	0.524	0.239	7.09249e-62	Up		TSC22D3	6.69355e-48	1.03211	0.872	0.631	1.63416e-43	Up
CCL5	1.17999e-61	-0.668023	0.957	0.981	2.88084e-57	Normal		PCBP1	2.35188e-47	-1.57599	0.343	0.583	5.74187e-43	Down
IGF2	5.97021e-61	5.60128	0.148	0.001	1.45757e-56	Up		PIGR	1.08739e-46	-0.992671	0.029	0.21	2.65474e-42	Normal
IGLV2-14	1.05182e-60	4.26406	0.24	0.047	2.5679e-56	Up		IGF2	1.93872e-44	-4.7184	0.001	0.112	4.73318e-40	Down
RPL37A	2.12819e-58	0.958694	0.671	0.384	5.19577e-54	Normal		CYTIP	2.93248e-44	1.05852	0.769	0.432	7.15936e-40	Up
CCL4L2	1.75868e-57	-2.14946	0.217	0.481	4.29363e-53	Down		ZNF683	7.81698e-44	3.70181	0.313	0.027	1.90844e-39	Up
RPS26	5.43038e-57	-0.995779	0.932	0.902	1.32577e-52	Normal		RPS26	7.79335e-43	-0.614962	0.902	0.983	1.90267e-38	Normal
FTH1	3.96132e-54	0.588823	0.986	0.967	9.67117e-50	Normal		HLA-DRB1	2.72319e-42	1.70205	0.559	0.244	6.64841e-38	Up
RPL37	1.15241e-53	0.479252	0.942	0.859	2.8135e-49	Normal		UBC	7.80429e-40	-0.741591	0.937	0.956	1.90534e-35	Normal
CREM	5.31736e-53	1.30068	0.518	0.252	1.29818e-48	Up		IL32	5.50576e-39	-0.748021	0.828	0.912	1.34418e-34	Normal
ICOS	1.18341e-50	1.75462	0.301	0.088	2.88919e-46	Up		SP100	1.29533e-35	1.39711	0.504	0.197	3.16242e-31	Up
TOB1	8.68473e-50	1.27661	0.447	0.189	2.12029e-45	Up		MALAT1	8.30273e-35	-0.560629	0.997	0.998	2.02703e-30	Normal
LINC02446	9.3251e-50	-2.20726	0.138	0.36	2.27663e-45	Down		MT-CO3	8.50584e-35	-0.446656	0.782	0.925	2.07662e-30	Normal
ZFP36L1	2.38316e-49	0.91289	0.768	0.536	5.81825e-45	Normal		MT-ND3	9.37771e-35	-0.417658	0.782	0.919	2.28947e-30	Normal
TUBB4B	2.51159e-49	0.838425	0.773	0.554	6.1318e-45	Normal		TUBA1B	9.50127e-35	1.39506	0.565	0.29	2.31964e-30	Up
TXNIP	2.82507e-49	-1.2125	0.404	0.604	6.89712e-45	Down		MUC2	2.46728e-33	-2.03125	0.043	0.202	6.02361e-29	Down
LRRN3	9.05362e-49	2.99222	0.167	0.019	2.21035e-44	Up		HERPUD1	7.69338e-33	1.15438	0.669	0.422	1.87826e-28	Up
SOX4	1.41394e-48	3.32982	0.242	0.065	3.45199e-44	Up		BTG1	6.03636e-32	-0.695766	0.895	0.929	1.47372e-27	Normal
HLA-B	7.16123e-48	0.334095	0.995	0.972	1.74834e-43	Normal		GLUL	1.11603e-31	2.60194	0.34	0.098	2.72468e-27	Up
MT-ND4	2.92129e-47	0.587173	0.946	0.86	7.13204e-43	Normal		FCGBP	3.78637e-31	-2.54601	0.023	0.149	9.24405e-27	Down
MT-ND5	4.14745e-47	0.863897	0.712	0.505	1.01256e-42	Normal		GNLY	2.92576e-30	2.54583	0.412	0.168	7.14296e-26	Up
DUSP4	9.46808e-47	1.08241	0.572	0.321	2.31154e-42	Up		RPS27	3.08871e-30	-0.356385	0.99	0.988	7.54078e-26	Normal
GLUL	7.99743e-46	-1.82012	0.123	0.34	1.95249e-41	Down		TRIR	1.58837e-29	-1.40143	0.261	0.463	3.87784e-25	Down
EEF2	1.19159e-44	0.639122	0.835	0.655	2.90916e-40	Normal		EVL	1.91034e-29	0.80916	0.736	0.459	4.66389e-25	Normal
USP9Y	1.59663e-44	5.3759	0.107	0	3.898e-40	Up		FABP1	2.66552e-29	4.07536	0.045	0.203	6.5076e-25	Up
RPL36	2.90921e-44	0.341863	0.98	0.978	7.10253e-40	Normal		MT-ND4	4.65511e-29	-0.384984	0.86	0.947	1.1365e-24	Normal
UTY	2.96308e-43	5.19923	0.104	0	7.23406e-39	Up		RPL8	8.1964e-29	-0.437901	0.984	0.976	2.00107e-24	Normal
NELL2	1.55103e-41	1.58128	0.23	0.059	3.78669e-37	Up		KLRC4	4.251e-28	2.13176	0.279	0.056	1.03784e-23	Up
MYADM	3.46557e-41	1.20149	0.509	0.277	8.46084e-37	Up		GZMK	1.73826e-27	-1.22469	0.331	0.547	4.24379e-23	Down
MT-ND2	3.83162e-41	0.570496	0.91	0.737	9.35451e-37	Normal		STARD10	5.89307e-27	-2.77219	0.013	0.11	1.43873e-22	Down
GZMH	8.88231e-41	-1.18778	0.404	0.576	2.16853e-36	Down		JUND	8.65861e-27	-1.30493	0.311	0.493	2.11391e-22	Down
CD27	2.16467e-40	0.829154	0.444	0.196	5.28483e-36	Normal		CCND3	1.46936e-26	1.19872	0.45	0.178	3.58728e-22	Up
GPR183	1.56089e-39	1.44551	0.3	0.107	3.81076e-35	Up		SELPLG	1.08231e-25	1.56524	0.322	0.092	2.64235e-21	Up
CCL20	4.47101e-39	2.05293	0.165	0.029	1.09155e-34	Up		KLRD1	1.39569e-25	0.986411	0.491	0.227	3.40743e-21	Normal
RPL35A	1.90828e-38	0.364509	0.97	0.944	4.65888e-34	Normal		ITLN1	2.64805e-25	-3.56896	0.002	0.071	6.46494e-21	Down
HNRNPK	2.1055e-38	0.614205	0.743	0.489	5.14038e-34	Normal		ELF3	3.25615e-25	-0.863572	0.046	0.176	7.94957e-21	Normal
YWHAZ	3.04817e-37	0.549382	0.853	0.66	7.4418e-33	Normal		CD74	4.43089e-25	0.887702	0.881	0.837	1.08176e-20	Normal
HSPA1A	6.38589e-37	-0.873141	0.881	0.898	1.55905e-32	Normal		PTOV1	8.1989e-25	-2.67876	0.023	0.129	2.00168e-20	Down
EIF4A1	7.6789e-37	0.638225	0.803	0.609	1.87473e-32	Normal		MARCKSL1	1.58706e-24	-2.44355	0.154	0.314	3.87466e-20	Down
GNLY	1.02356e-36	-2.18126	0.224	0.412	2.49891e-32	Down		CD53	3.33929e-24	0.980124	0.581	0.315	8.15253e-20	Normal
CCL4	1.0473e-36	-1.10213	0.556	0.706	2.55688e-32	Down		RESF1	3.73669e-24	1.08857	0.433	0.175	9.12274e-20	Up
ALDOA	1.37329e-36	0.701878	0.72	0.526	3.35276e-32	Normal		WAS	6.2397e-24	1.30426	0.339	0.11	1.52336e-19	Up
LGALS1	5.01528e-36	-1.21279	0.338	0.521	1.22443e-31	Down		SRSF3	1.02155e-23	0.872149	0.605	0.346	2.49402e-19	Normal
RPL36A	9.51375e-36	0.515131	0.855	0.717	2.32269e-31	Normal		LCN2	2.67867e-23	0.942964	0.009	0.088	6.53972e-19	Normal
LMNA	1.90886e-35	1.91338	0.274	0.103	4.6603e-31	Up		PARP8	2.98868e-23	1.27843	0.392	0.153	7.29657e-19	Up
KDM5D	2.13904e-35	4.98178	0.085	0	5.22225e-31	Up		GZMB	4.47155e-23	1.28016	0.635	0.431	1.09168e-18	Up
SAMSN1	2.21492e-35	0.989648	0.543	0.328	5.4075e-31	Normal		AGR2	7.70921e-23	-2.57328	0.029	0.134	1.88213e-18	Down
XIST	3.33289e-35	-5.84602	0	0.11	8.13691e-31	Down		JUNB	3.36028e-22	0.662796	0.915	0.892	8.20379e-18	Normal
YPEL5	8.65525e-35	0.783692	0.628	0.389	2.11309e-30	Normal		CD69	4.40517e-22	0.836226	0.825	0.68	1.07548e-17	Normal
BRD2	4.83493e-34	0.662208	0.834	0.663	1.1804e-29	Normal		S100A11	9.61086e-22	1.05776	0.534	0.307	2.3464e-17	Up
CLDND1	6.09773e-34	0.991072	0.513	0.291	1.4887e-29	Normal		C19orf33	4.78346e-21	1.72166	0.009	0.083	1.16783e-16	Up
DYNLL1	1.19983e-33	0.652635	0.774	0.577	2.92926e-29	Normal		IGKV3-20	5.68206e-21	1.88697	0.144	0.005	1.38722e-16	Up
GTF2B	1.72674e-33	0.781115	0.61	0.379	4.21567e-29	Normal		MT1G	6.9998e-21	-2.88791e-11	0.025	0.119	1.70893e-16	Normal
XCL1	8.779e-33	-2.80595	0.037	0.177	2.1433e-28	Down		CD55	8.85579e-21	1.78404	0.282	0.093	2.16205e-16	Up
RPSA	1.24362e-32	0.547544	0.813	0.636	3.03617e-28	Normal		CXCL13	1.22958e-20	-0.580593	0.122	0.29	3.00189e-16	Normal
ERAP2	2.7981e-32	-1.99026	0.058	0.209	6.83128e-28	Down		TUBA1C	1.27066e-20	1.40153	0.334	0.134	3.1022e-16	Up
RALA	3.86819e-32	1.24467	0.332	0.154	9.44379e-28	Up		RELB	1.7058e-20	-1.93485	0.107	0.247	4.16454e-16	Down
MALAT1	5.18302e-32	-0.362802	0.995	0.997	1.26538e-27	Normal		IGKV3-11	2.07787e-20	5.80324	0.132	0	5.07292e-16	Up
TGIF1	2.09138e-31	1.01245	0.364	0.17	5.10589e-27	Up		CD99	3.8004e-20	0.600558	0.807	0.593	9.27829e-16	Normal
TOX	4.73391e-31	1.08333	0.285	0.114	1.15574e-26	Up		SCML4	6.20701e-20	1.52619	0.257	0.073	1.51538e-15	Up
NR4A2	5.81481e-31	0.637047	0.697	0.469	1.41963e-26	Normal		HLA-DPA1	1.14492e-19	0.915269	0.66	0.503	2.79521e-15	Normal
LIMD2	5.81599e-31	0.636278	0.684	0.451	1.41992e-26	Normal		FXYD5	1.40035e-19	0.710719	0.655	0.403	3.41881e-15	Normal
HOPX	6.58904e-31	-0.900884	0.282	0.478	1.60865e-26	Normal		ODC1	2.06232e-19	-1.38749	0.198	0.353	5.03495e-15	Down
RPL8	2.10068e-30	0.257221	0.989	0.984	5.12859e-26	Normal		HLA-A	3.65482e-19	-0.512575	0.883	0.89	8.92288e-15	Normal
RPS29	3.95314e-30	0.34767	0.723	0.516	9.6512e-26	Normal		CITED2	4.62877e-19	1.0527	0.483	0.256	1.13007e-14	Up
TYROBP	4.63872e-30	-2.58046	0.043	0.177	1.1325e-25	Down		KRT8	5.10635e-19	-1.31206	0.062	0.18	1.24666e-14	Down
LYST	4.70823e-30	0.838488	0.408	0.206	1.14947e-25	Normal		SRGN	5.35645e-19	0.45935	0.89	0.751	1.30772e-14	Normal
CD74	5.55039e-30	-0.774792	0.915	0.881	1.35507e-25	Normal		ARRB2	6.93842e-19	1.32207	0.297	0.105	1.69395e-14	Up
ZNF683	1.39008e-29	-1.67044	0.153	0.313	3.39373e-25	Down		KRT20	8.51787e-19	-3.4302	0.007	0.069	2.07955e-14	Down
MYL12A	2.38841e-29	-0.504027	0.87	0.886	5.83105e-25	Normal		RPL37	8.89159e-19	-0.469057	0.859	0.839	2.17079e-14	Normal
ITGB2	3.15342e-29	0.63121	0.554	0.32	7.69875e-25	Normal		TNFRSF9	1.14947e-18	-2.11688	0.076	0.2	2.80631e-14	Down
LAYN	3.4222e-29	1.44904	0.194	0.06	8.35496e-25	Up		CDHR5	1.33825e-18	1.49696	0.006	0.068	3.2672e-14	Up
HLA-DRB5	3.64176e-29	-1.57629	0.581	0.608	8.891e-25	Down		SPON2	1.44048e-18	2.33766	0.182	0.034	3.51678e-14	Up
RPL9	7.49111e-29	0.373038	0.945	0.861	1.82888e-24	Normal		STMN1	1.69041e-18	1.61913	0.277	0.098	4.12697e-14	Up
ASB2	1.08344e-28	1.60212	0.184	0.055	2.64511e-24	Up		EVI2B	2.96663e-18	1.43428	0.25	0.076	7.24272e-14	Up
RPS14	7.18664e-28	0.308876	0.971	0.951	1.75455e-23	Normal		MT-ND6	6.77699e-18	-1.22416	0.06	0.18	1.65453e-13	Down
HLA-DQA2	1.04246e-27	-1.67453	0.225	0.367	2.54506e-23	Down		CD27	7.36075e-18	-1.23888	0.196	0.353	1.79705e-13	Down
HLA-DRA	3.56401e-27	-1.06562	0.418	0.551	8.70118e-23	Down		MUC4	7.50227e-18	-0.508698	0.006	0.066	1.8316e-13	Normal
WIPF1	4.43001e-27	0.723944	0.48	0.274	1.08154e-22	Normal		PTMS	8.66359e-18	-1.47853	0.144	0.29	2.11513e-13	Down
PRKY	4.86614e-27	4.58192	0.065	0	1.18802e-22	Up		LCP2	9.74257e-18	0.751829	0.457	0.222	2.37855e-13	Normal
ISG20	9.49656e-27	-0.782678	0.505	0.613	2.31849e-22	Normal		ZYX	1.73043e-17	0.936823	0.431	0.22	4.22468e-13	Normal
RPL4	1.00413e-26	0.550896	0.777	0.596	2.45147e-22	Normal		TUBA4A	1.73237e-17	0.702194	0.603	0.38	4.2294e-13	Normal
IGKC	1.33047e-26	-5.53037	0.029	0.137	3.24822e-22	Down		KLF5	2.03192e-17	-2.75417	0.028	0.114	4.96073e-13	Down
HCST	1.5348e-26	-0.603133	0.792	0.814	3.74706e-22	Normal		CYCS	2.14678e-17	-0.967285	0.439	0.544	5.24115e-13	Normal
IL2RB	2.00465e-26	0.834098	0.364	0.183	4.89415e-22	Normal		FCMR	2.51684e-17	2.26562	0.162	0.025	6.14462e-13	Up
HBP1	3.85869e-26	0.892644	0.392	0.205	9.42061e-22	Normal		LAIR2	3.20065e-17	-2.5596	0.018	0.093	7.81407e-13	Down
MTRNR2L8	4.05343e-26	4.44257	0.062	0	9.89604e-22	Up		MT-ND1	5.33952e-17	-0.226938	0.681	0.866	1.30359e-12	Normal
SLC9A3R1	4.21059e-26	0.686865	0.513	0.307	1.02797e-21	Normal		RPL13	6.1177e-17	-0.318182	0.991	0.993	1.49358e-12	Normal
IGHA2	4.80345e-26	-5.80945	0.03	0.138	1.17271e-21	Down		IGKC	9.08652e-17	5.55945	0.137	0.017	2.21838e-12	Up
ZFY	8.21041e-26	4.46511	0.062	0	2.00449e-21	Up		TRBV7-6	1.23351e-16	-2.79968	0.02	0.095	3.0115e-12	Down
UBE2B	9.86543e-26	0.649625	0.507	0.295	2.40855e-21	Normal		IGHA2	1.91363e-16	5.80945	0.138	0.019	4.67195e-12	Up
UTS2	5.43074e-25	1.40275	0.165	0.05	1.32586e-20	Up		SNHG12	1.95079e-16	0.79627	0.448	0.241	4.76267e-12	Normal
MTRNR2L12	5.60723e-25	2.54184	0.081	0.007	1.36895e-20	Up		RAC2	2.47214e-16	0.486726	0.833	0.661	6.03548e-12	Normal
IGKV3-11	6.53479e-25	-3.49064	0.027	0.132	1.5954e-20	Down		TPM1	2.98815e-16	-2.73404	0.036	0.125	7.29527e-12	Down
EIF1	6.69864e-25	0.273039	0.986	0.974	1.63541e-20	Normal		RHOB	3.7689e-16	-0.980437	0.411	0.554	9.20138e-12	Normal
SNX9	7.60404e-25	1.36658	0.187	0.064	1.85645e-20	Up		MUC5B	4.06661e-16	-1.38338	0.002	0.047	9.92822e-12	Down
CALM2	9.00504e-25	0.536247	0.81	0.674	2.19849e-20	Normal		MRPL18	4.20403e-16	0.794086	0.473	0.264	1.02637e-11	Normal
TUBA1B	1.00457e-24	0.51088	0.756	0.565	2.45255e-20	Normal		RRBP1	4.55528e-16	-1.22056	0.061	0.173	1.11213e-11	Down
SCML4	1.30033e-24	-1.59287	0.119	0.257	3.17461e-20	Down		KHDRBS1	5.03935e-16	-1.52764	0.149	0.276	1.23031e-11	Down
CD44	1.42819e-24	0.534185	0.62	0.404	3.48678e-20	Normal		TUBB	5.1039e-16	0.972332	0.413	0.222	1.24607e-11	Normal
ARID5A	1.55306e-24	0.873015	0.325	0.156	3.79164e-20	Normal		TYROBP	5.84152e-16	2.6222	0.177	0.042	1.42615e-11	Up
EZR	2.20532e-24	0.593312	0.693	0.505	5.38407e-20	Normal		CAPN2	8.10235e-16	1.08417	0.277	0.105	1.97811e-11	Up
HDAC7	2.49785e-24	1.56523	0.146	0.04	6.09824e-20	Up		SOX4	1.07241e-15	-1.78198	0.065	0.171	2.61818e-11	Down
CD28	4.53004e-24	1.6131	0.139	0.037	1.10596e-19	Up		H1FX	1.24584e-15	-1.70105	0.079	0.192	3.0416e-11	Down
SH3BGRL3	5.79216e-24	-0.400585	0.957	0.962	1.4141e-19	Normal		PCK1	1.5803e-15	-2.30144	0.018	0.088	3.85816e-11	Down
PTMA	9.59629e-24	0.271212	0.996	0.987	2.34284e-19	Normal		STK17A	1.71034e-15	-0.769786	0.468	0.566	4.17562e-11	Normal
MAPRE2	1.18076e-23	0.802155	0.351	0.182	2.8827e-19	Normal		ANXA1	2.34105e-15	0.41188	0.567	0.353	5.71543e-11	Normal
RPL15	1.67231e-23	0.300081	0.949	0.883	4.08279e-19	Normal		SSU72	2.44156e-15	-1.47919	0.18	0.303	5.96083e-11	Down
EEF1A1	1.8464e-23	0.243131	0.995	0.991	4.50779e-19	Normal		ZFP36L2	2.80836e-15	0.66149	0.829	0.692	6.85633e-11	Normal
RPL38	1.98496e-23	0.427555	0.686	0.505	4.84609e-19	Normal		LINC02446	2.97945e-15	1.44422	0.36	0.198	7.27402e-11	Up
DDIT4	7.50013e-23	-0.806329	0.631	0.691	1.83108e-18	Normal		HIST1H1C	3.51699e-15	-1.74438	0.16	0.283	8.58638e-11	Down
MT-ND6	7.92703e-23	1.37223	0.171	0.06	1.9353e-18	Up		PLA2G2A	3.78081e-15	0.756833	0.01	0.068	9.23046e-11	Normal
LAIR2	8.88448e-23	1.99902	0.098	0.018	2.16906e-18	Up		HES1	4.32735e-15	-2.4746	0.005	0.054	1.05648e-10	Down
SF3A2	9.47943e-23	0.730872	0.363	0.189	2.31431e-18	Normal		IL6ST	4.8373e-15	1.47679	0.191	0.051	1.18098e-10	Up
RPS8	9.99494e-23	0.28708	0.979	0.948	2.44016e-18	Normal		RND3	4.89006e-15	-1.10785	0.006	0.056	1.19386e-10	Down
CLECL1	1.23206e-22	1.94747	0.085	0.011	3.00795e-18	Up		PIK3IP1	5.44935e-15	0.991307	0.277	0.107	1.3304e-10	Normal
PIM2	1.81607e-22	0.850259	0.311	0.155	4.43376e-18	Normal		HLA-DRB5	6.61986e-15	1.23089	0.608	0.532	1.61617e-10	Up
POLR2A	2.83731e-22	0.812651	0.363	0.196	6.927e-18	Normal		SMIM22	6.65135e-15	-0.499061	0.019	0.088	1.62386e-10	Normal
MT2A	4.4846e-22	-1.48312	0.369	0.468	1.09487e-17	Down		KXD1	7.05393e-15	1.66914	0.183	0.047	1.72215e-10	Up
CD8A	4.87975e-22	0.426089	0.761	0.58	1.19134e-17	Normal		H3F3B	7.36452e-15	-0.367687	0.977	0.981	1.79797e-10	Normal
UAP1	5.92216e-22	1.34424	0.197	0.078	1.44584e-17	Up		PRDM1	7.72513e-15	0.928057	0.271	0.103	1.88601e-10	Normal
HNRNPLL	6.70645e-22	0.772742	0.318	0.159	1.63731e-17	Normal		HLA-DPB1	8.02555e-15	0.620287	0.638	0.442	1.95936e-10	Normal
RPS28	7.40694e-22	0.161662	0.991	0.995	1.80833e-17	Normal		HIST1H4C	8.23064e-15	-0.804641	0.447	0.571	2.00943e-10	Normal
TUBA1A	8.4156e-22	0.507805	0.763	0.608	2.05458e-17	Normal		IDH2	1.09901e-14	0.962961	0.426	0.246	2.68312e-10	Normal
IGHV3-30	8.42224e-22	-4.46355	0.002	0.071	2.05621e-17	Down		JCHAIN	1.64717e-14	4.5571	0.123	0.017	4.0214e-10	Up
CD101	1.31193e-21	1.71391	0.105	0.022	3.20294e-17	Up		KLF4	1.75045e-14	-1.76918	0.016	0.08	4.27356e-10	Down
RPL30	1.50859e-21	0.171498	0.993	0.994	3.68307e-17	Normal		STUB1	1.92261e-14	-1.63668	0.069	0.171	4.69385e-10	Down
PPP2CA	1.51832e-21	0.570482	0.502	0.303	3.70682e-17	Normal		HLA-DQA1	1.94124e-14	1.41494	0.279	0.124	4.73933e-10	Up
CCND3	1.53612e-21	-0.956014	0.335	0.45	3.75027e-17	Normal		KRT19	1.95932e-14	2.55323	0.03	0.114	4.78349e-10	Up
PBXIP1	1.58579e-21	0.870477	0.256	0.117	3.87154e-17	Normal		DDIT3	2.07674e-14	0.89939	0.353	0.173	5.07016e-10	Normal
NR3C1	1.60301e-21	0.65602	0.432	0.252	3.9136e-17	Normal		TSHZ2	2.31743e-14	-3.34672	0.013	0.073	5.65777e-10	Down
BIRC3	2.65019e-21	0.969471	0.333	0.18	6.47017e-17	Normal		TIGIT	2.46492e-14	-1.25417	0.239	0.363	6.01786e-10	Down
DDX5	3.03111e-21	0.39477	0.9	0.781	7.40015e-17	Normal		OXNAD1	2.971e-14	1.08519	0.291	0.124	7.25339e-10	Up
S100A4	4.78609e-21	-0.566465	0.723	0.775	1.16848e-16	Normal		NFKBIA	4.77785e-14	0.770823	0.788	0.663	1.16646e-09	Normal
GBP2	5.19171e-21	0.76262	0.336	0.178	1.2675e-16	Normal		C12orf57	5.72986e-14	-0.637232	0.63	0.688	1.39889e-09	Normal
PAG1	5.80646e-21	0.969308	0.249	0.115	1.41759e-16	Normal		DSP	9.76721e-14	-3.48064	0.019	0.083	2.38457e-09	Down
CTNNB1	6.44128e-21	0.980832	0.239	0.106	1.57257e-16	Normal		TSPAN14	9.85666e-14	1.12517	0.244	0.093	2.40641e-09	Up
DUSP16	7.99641e-21	1.18416	0.18	0.068	1.95224e-16	Up		NFKBIE	1.27441e-13	-2.06582	0.037	0.117	3.11135e-09	Down
RPS6	9.21883e-21	0.237258	0.964	0.948	2.25068e-16	Normal		ANKRD37	1.30176e-13	1.18269	0.347	0.181	3.17812e-09	Up
RALGDS	1.29125e-20	0.861688	0.231	0.101	3.15247e-16	Normal		SYTL3	1.34208e-13	0.775562	0.397	0.207	3.27656e-09	Normal
FOXP1	1.3165e-20	0.99962	0.219	0.094	3.21411e-16	Normal		SHISA5	1.52957e-13	0.927344	0.299	0.136	3.73428e-09	Normal
PER1	1.33006e-20	0.900433	0.306	0.158	3.24721e-16	Normal		DYNLT1	1.79376e-13	1.29325	0.249	0.103	4.37928e-09	Up
SNRPN	2.63503e-20	0.701534	0.268	0.123	6.43317e-16	Normal		NFKB2	2.00243e-13	-2.13402	0.053	0.141	4.88873e-09	Down
PLPP1	2.6941e-20	1.13763	0.242	0.116	6.57737e-16	Up		NUDT4	2.24024e-13	-1.96379	0.075	0.173	5.46932e-09	Down
SPON2	2.70224e-20	-1.85068	0.072	0.182	6.59725e-16	Down		CLTB	2.44083e-13	-1.3602	0.118	0.231	5.95905e-09	Down
KDM6B	2.71347e-20	0.977755	0.271	0.134	6.62466e-16	Normal		CRYBG1	2.48996e-13	1.70695	0.18	0.054	6.07899e-09	Up
PLEKHA1	3.52081e-20	1.648	0.122	0.034	8.59569e-16	Up		CKS2	2.5418e-13	0.684308	0.543	0.356	6.20556e-09	Normal
TECR	5.62063e-20	0.659484	0.45	0.276	1.37222e-15	Normal		REG4	2.87616e-13	-2.89506	0.005	0.047	7.02185e-09	Down
ATP2B1	5.95302e-20	1.2014	0.175	0.067	1.45337e-15	Up		FAM83E	6.34515e-13	-1.83496	0.001	0.032	1.54911e-08	Down
XCL2	9.72016e-20	-1.01353	0.103	0.227	2.37308e-15	Down		TNFSF4	7.17189e-13	-2.33343	0.03	0.102	1.75095e-08	Down
CHKB	1.13763e-19	0.905989	0.192	0.076	2.77741e-15	Normal		CCL3	8.88444e-13	-1.14114	0.233	0.354	2.16905e-08	Down
TPT1	1.68251e-19	0.248831	0.971	0.944	4.10767e-15	Normal		CDX1	1.1748e-12	0.133992	0.001	0.034	2.86815e-08	Normal
EIF4A3	1.80939e-19	0.520397	0.588	0.397	4.41745e-15	Normal		DGAT1	1.2307e-12	-1.79364	0.011	0.063	3.00464e-08	Down
COTL1	1.85119e-19	-0.702559	0.764	0.763	4.51948e-15	Normal		BCL2L11	1.2693e-12	1.75508	0.144	0.034	3.09887e-08	Up
DNAJB6	1.89824e-19	0.463222	0.61	0.416	4.63437e-15	Normal		MSN	1.38821e-12	0.668252	0.461	0.273	3.38917e-08	Normal
SMS	2.62709e-19	0.788681	0.221	0.099	6.41378e-15	Normal		MYL12A	1.41252e-12	0.415803	0.886	0.778	3.44854e-08	Normal
MGAT4A	2.89532e-19	0.781754	0.355	0.199	7.06863e-15	Normal		TPT1	1.74385e-12	-0.380585	0.944	0.941	4.25743e-08	Normal
CADM1	2.96601e-19	2.88579	0.057	0.004	7.24122e-15	Up		TRG-AS1	1.78236e-12	1.0853	0.231	0.09	4.35146e-08	Up
ZEB2	3.62275e-19	0.866514	0.28	0.143	8.84457e-15	Normal		ITGB1	2.08308e-12	1.35896	0.241	0.107	5.08564e-08	Up
ITM2C	3.8616e-19	0.530004	0.524	0.333	9.42771e-15	Normal		GNB2	2.14391e-12	-1.11559	0.237	0.346	5.23413e-08	Down
DBN1	4.64079e-19	1.43885	0.117	0.034	1.133e-14	Up		IGHA1	2.49874e-12	6.14496	0.167	0.061	6.10043e-08	Up
PDCD4	6.41922e-19	0.591624	0.457	0.284	1.56719e-14	Normal		NEDD4L	2.56065e-12	-3.26957	0.002	0.037	6.25157e-08	Down
MYO1E	1.16409e-18	1.38804	0.13	0.043	2.842e-14	Up		BTG2	2.69427e-12	0.701962	0.607	0.444	6.5778e-08	Normal
MAP2K3	1.36993e-18	0.723284	0.312	0.166	3.34455e-14	Normal		PBX4	2.87057e-12	1.5335	0.164	0.047	7.00822e-08	Up
HSPA8	1.3787e-18	0.299803	0.978	0.941	3.36597e-14	Normal		EMB	3.13138e-12	0.787446	0.32	0.153	7.64494e-08	Normal
HNRNPA0	1.52077e-18	0.52282	0.575	0.387	3.71282e-14	Normal		ECI2	3.29199e-12	1.40019	0.198	0.073	8.03706e-08	Up
RPL7	1.88972e-18	0.537515	0.611	0.555	4.61357e-14	Normal		CASP8	3.73988e-12	1.17915	0.237	0.098	9.13054e-08	Up
DNAJB1	2.2939e-18	-0.724498	0.947	0.912	5.60032e-14	Normal		SLA	4.06515e-12	0.926916	0.26	0.114	9.92466e-08	Normal
HPGD	3.66732e-18	-1.47608	0.036	0.126	8.9534e-14	Down		PTMA	4.22755e-12	0.244945	0.987	0.988	1.03212e-07	Normal
SLC25A6	3.96246e-18	0.516658	0.583	0.416	9.67394e-14	Normal		SFN	4.74879e-12	0.545831	0.006	0.047	1.15937e-07	Normal
ARL3	4.04768e-18	1.18005	0.155	0.058	9.88201e-14	Up		ERN2	4.81387e-12	-1.86186	0.004	0.042	1.17526e-07	Down
CD82	5.79035e-18	0.513438	0.377	0.217	1.41366e-13	Normal		IFITM1	5.03903e-12	-0.401365	0.831	0.847	1.23023e-07	Normal
TRGV4	8.25944e-18	1.76127	0.095	0.024	2.01646e-13	Up		RPL36A	6.24112e-12	-0.546919	0.717	0.727	1.52371e-07	Normal
SH2D1A	8.52377e-18	0.616991	0.38	0.218	2.08099e-13	Normal		NENF	6.93164e-12	-1.80321	0.037	0.11	1.69229e-07	Down
MAT2B	8.77134e-18	0.59212	0.415	0.249	2.14144e-13	Normal		EWSR1	7.24632e-12	0.853515	0.314	0.158	1.76912e-07	Normal
SRSF7	9.39295e-18	0.389277	0.864	0.706	2.29319e-13	Normal		S100A14	7.53307e-12	1.14404	0.009	0.056	1.83912e-07	Up
P2RY8	1.01264e-17	1.7252	0.091	0.021	2.47226e-13	Up		OLFM4	9.15552e-12	0.547535	0.002	0.034	2.23523e-07	Normal
CHN1	1.40686e-17	1.46	0.107	0.03	3.4347e-13	Up		LINC00863	9.99916e-12	-1.361	0.056	0.142	2.4412e-07	Down
PNMA1	2.03668e-17	1.14625	0.122	0.038	4.97236e-13	Up		IGKV1-5	1.00963e-11	4.22632	0.081	0.003	2.4649e-07	Up
AHI1	2.10713e-17	1.05424	0.171	0.07	5.14435e-13	Up		MT-ND5	1.14895e-11	-0.329799	0.505	0.627	2.80506e-07	Normal
SLC38A2	2.5821e-17	0.493795	0.441	0.27	6.30393e-13	Normal		IL7R	1.19935e-11	1.53278	0.322	0.19	2.92809e-07	Up
PDLIM4	2.70813e-17	2.13642	0.069	0.011	6.61164e-13	Up		NR4A1	1.20125e-11	0.651591	0.62	0.483	2.93273e-07	Normal
GZMB	3.04645e-17	-0.901798	0.557	0.635	7.4376e-13	Normal		HNRNPA1	1.32517e-11	0.367636	0.854	0.731	3.23528e-07	Normal
RPL13	4.1257e-17	0.192823	0.992	0.991	1.00725e-12	Normal		GADD45G	1.34719e-11	-1.53487	0.041	0.117	3.28902e-07	Down
MAGED2	5.90155e-17	0.769827	0.268	0.138	1.4408e-12	Normal		WHRN	1.42125e-11	-2.19928	0.037	0.108	3.46985e-07	Down
STAM	8.04138e-17	1.17755	0.199	0.093	1.96322e-12	Up		RAP1B	1.61252e-11	0.658859	0.416	0.232	3.93681e-07	Normal
DNPH1	8.27522e-17	0.649336	0.306	0.17	2.02031e-12	Normal		MYO7B	1.70341e-11	-0.755453	0.003	0.039	4.1587e-07	Normal
CD59	9.10503e-17	1.52245	0.111	0.034	2.2229e-12	Up		HPGD	1.70726e-11	2.22232	0.126	0.029	4.1681e-07	Up
RPL21	9.43315e-17	0.29413	0.899	0.818	2.30301e-12	Normal		CMTM3	2.05512e-11	-1.55746	0.096	0.19	5.01738e-07	Down
CLEC2D	9.60892e-17	0.628223	0.389	0.233	2.34592e-12	Normal		WDSUB1	2.09221e-11	2.40027	0.099	0.014	5.10791e-07	Up
EIF5	1.09136e-16	0.469858	0.633	0.469	2.66445e-12	Normal		SEMA3B	2.37843e-11	0.194604	0.001	0.031	5.80671e-07	Normal
RPL13A	1.09281e-16	0.443931	0.601	0.423	2.668e-12	Normal		BAG3	2.4018e-11	-1.1897	0.152	0.263	5.86376e-07	Down
HSPA6	1.11997e-16	-1.79741	0.081	0.184	2.7343e-12	Down		APOA2	2.5097e-11	-9.53158e-11	0	0.025	6.12717e-07	Normal
DUSP10	1.21182e-16	0.781059	0.242	0.121	2.95854e-12	Normal		DEFA5	2.5097e-11	-8.26006e-13	0	0.025	6.12717e-07	Normal
CXCL3	1.2314e-16	3.45692	0.066	0.011	3.00634e-12	Up		DUSP4	2.7926e-11	-1.03078	0.321	0.429	6.81785e-07	Down
IGLV6-57	1.24103e-16	-5.12453	0.005	0.061	3.02985e-12	Down		TRBV5-1	2.90925e-11	-2.12119	0.029	0.095	7.10265e-07	Down
ERF	1.31701e-16	1.18334	0.14	0.052	3.21536e-12	Up		RPL37A	2.94285e-11	-0.729926	0.384	0.49	7.18467e-07	Normal
IER2	1.4695e-16	-0.548708	0.845	0.823	3.58764e-12	Normal		IPCEF1	3.19295e-11	1.43962	0.141	0.037	7.79528e-07	Up
HIVEP2	1.5262e-16	1.55861	0.099	0.028	3.72607e-12	Up		BUB3	3.35723e-11	0.60913	0.497	0.315	8.19634e-07	Normal
TAGAP	1.56896e-16	0.493701	0.566	0.407	3.83047e-12	Normal		RPS8	3.52203e-11	-0.303575	0.948	0.951	8.59868e-07	Normal
GATA3	1.67408e-16	0.787943	0.316	0.182	4.08709e-12	Normal		TRDC	3.68009e-11	3.08443	0.1	0.015	8.98457e-07	Up
H2AFZ	1.76468e-16	0.41749	0.8	0.675	4.30829e-12	Normal		FKBP4	3.78189e-11	0.929378	0.235	0.102	9.23311e-07	Normal
SP100	1.93089e-16	-0.787736	0.423	0.504	4.71407e-12	Normal		AKIRIN2	4.74522e-11	0.838188	0.322	0.168	1.1585e-06	Normal
SYNGR1	1.96647e-16	-1.85989	0.038	0.122	4.80095e-12	Down		ABCC3	5.3205e-11	-0.335269	0.002	0.034	1.29895e-06	Normal
SNHG6	2.21464e-16	0.550929	0.36	0.214	5.40681e-12	Normal		SH3BGRL3	5.73862e-11	0.347205	0.962	0.932	1.40103e-06	Normal
OAZ1	2.60149e-16	0.301062	0.936	0.851	6.35127e-12	Normal		MIR155HG	5.93489e-11	-1.60154	0.084	0.176	1.44894e-06	Down
GSTM1	2.66051e-16	1.29362	0.105	0.031	6.49537e-12	Up		ATP5F1E	6.09016e-11	-0.284294	0.899	0.88	1.48685e-06	Normal
IGKV1-5	2.6908e-16	-4.22379	0.015	0.081	6.56931e-12	Down		WASHC1	6.16756e-11	1.29956	0.188	0.075	1.50575e-06	Up
CDC42SE2	2.75688e-16	0.503699	0.414	0.253	6.73064e-12	Normal		PABPC1	6.71354e-11	0.379333	0.775	0.6	1.63904e-06	Normal
HLA-DPB1	2.95375e-16	-0.664331	0.605	0.638	7.21129e-12	Normal		DDT	7.3304e-11	0.743725	0.278	0.131	1.78964e-06	Normal
GK	3.00357e-16	1.9901	0.09	0.024	7.33291e-12	Up		HSD11B2	7.3799e-11	-1.18013	0.005	0.041	1.80173e-06	Down
BICDL1	3.27618e-16	1.28721	0.108	0.033	7.99847e-12	Up		ECH1	7.83885e-11	0.659325	0.374	0.205	1.91378e-06	Normal
NXF1	3.80916e-16	0.986173	0.192	0.087	9.29969e-12	Normal		HOPX	7.96425e-11	0.58096	0.478	0.31	1.94439e-06	Normal
SPOCK2	4.01343e-16	0.498526	0.426	0.265	9.79838e-12	Normal		FAM118A	8.01606e-11	-1.66866	0.078	0.164	1.95704e-06	Down
TAGLN2	4.15791e-16	0.481859	0.73	0.581	1.01511e-11	Normal		SLC44A4	8.18318e-11	0.871294	0.004	0.039	1.99784e-06	Normal
CD7	4.16587e-16	-0.52291	0.773	0.82	1.01706e-11	Normal		TRDV1	8.91533e-11	2.66809	0.098	0.015	2.17659e-06	Up
HMGA1	4.23905e-16	1.25534	0.283	0.18	1.03492e-11	Up		IGFBP2	9.15743e-11	2.09702	0.006	0.044	2.23569e-06	Up
TUBB2A	4.53452e-16	0.727806	0.322	0.19	1.10706e-11	Normal		RGCC	9.30429e-11	-1.10503	0.37	0.469	2.27155e-06	Down
CYTIP	5.07666e-16	-0.41483	0.708	0.769	1.23942e-11	Normal		PRF1	9.8494e-11	0.729775	0.482	0.317	2.40463e-06	Normal
IVNS1ABP	5.5488e-16	0.680524	0.411	0.262	1.35468e-11	Normal		SNHG7	1.00737e-10	-1.43623	0.106	0.2	2.4594e-06	Down
KPNA2	5.94428e-16	0.463522	0.448	0.285	1.45124e-11	Normal		VPS26A	1.01833e-10	1.23651	0.196	0.078	2.48616e-06	Up
PTBP1	6.89249e-16	0.616381	0.303	0.168	1.68273e-11	Normal		PSMA6	1.04591e-10	0.605042	0.411	0.241	2.55348e-06	Normal
SF1	7.18854e-16	0.506209	0.544	0.376	1.75501e-11	Normal		HLA-DQA2	1.34945e-10	1.0985	0.367	0.239	3.29454e-06	Up
DENND1C	7.71097e-16	0.74837	0.233	0.116	1.88256e-11	Normal		VCAM1	1.54148e-10	-2.10273	0.083	0.168	3.76336e-06	Down
PTPRCAP	1.15248e-15	0.377162	0.704	0.532	2.81367e-11	Normal		DAPK2	1.56264e-10	1.50618	0.139	0.041	3.81503e-06	Up
TGFBR3	1.17802e-15	1.39057	0.088	0.023	2.87601e-11	Up		CDC42EP5	1.58059e-10	-1.27167	0.002	0.031	3.85885e-06	Down
TGIF2	1.24071e-15	1.31359	0.14	0.055	3.02908e-11	Up		RPL12	1.69465e-10	-0.222799	0.989	0.98	4.13732e-06	Normal
RPS16	1.32583e-15	0.331044	0.815	0.69	3.23689e-11	Normal		RPS14	1.74403e-10	-0.301489	0.951	0.942	4.25788e-06	Normal
CCL3L1	1.33219e-15	-1.68833	0.061	0.154	3.25242e-11	Down		CKLF	1.86638e-10	0.621469	0.597	0.408	4.55658e-06	Normal
CLCF1	1.46355e-15	2.23934	0.069	0.014	3.57311e-11	Up		GNAS	1.88937e-10	-0.922852	0.269	0.376	4.6127e-06	Normal
PPP1R15A	1.56801e-15	-0.65309	0.809	0.773	3.82814e-11	Normal		MYH14	1.94706e-10	-1.74382	0.002	0.032	4.75355e-06	Down
AC020916.1	1.6946e-15	0.748544	0.21	0.1	4.13719e-11	Normal		IGHV3-30	2.70195e-10	4.46355	0.071	0.003	6.59654e-06	Up
GNB1	2.00307e-15	1.20145	0.136	0.052	4.89029e-11	Up		RASEF	2.73344e-10	-2.18535	0.003	0.036	6.67342e-06	Down
CSDE1	2.13898e-15	0.560999	0.437	0.287	5.22211e-11	Normal		GGNBP2	3.01665e-10	0.752371	0.275	0.134	7.36485e-06	Normal
RPL23A	2.28718e-15	0.287309	0.898	0.835	5.58392e-11	Normal		CTSW	3.06814e-10	0.562621	0.662	0.514	7.49057e-06	Normal
RPL34	2.32641e-15	0.148553	0.986	0.98	5.67971e-11	Normal		SMAP2	3.46022e-10	1.128	0.158	0.054	8.44778e-06	Up
EHD1	2.57496e-15	0.652306	0.296	0.164	6.28651e-11	Normal		IFI16	3.77194e-10	0.766663	0.296	0.154	9.2088e-06	Normal
RSRP1	2.84265e-15	0.411107	0.646	0.477	6.94004e-11	Normal		FAM3D	4.43079e-10	1.67166	0.009	0.049	1.08173e-05	Up
ARF1	3.69088e-15	0.368606	0.688	0.502	9.01091e-11	Normal		LDHA	4.79068e-10	0.414459	0.696	0.534	1.1696e-05	Normal
IFITM2	4.13657e-15	-0.597192	0.611	0.665	1.0099e-10	Normal		NUDCD2	5.39845e-10	1.02034	0.156	0.053	1.31798e-05	Up
TNFRSF18	4.89008e-15	0.546745	0.252	0.136	1.19386e-10	Normal		AC007952.4	6.20239e-10	-1.91276	0.025	0.081	1.51425e-05	Down
BEX3	5.57762e-15	2.07331	0.059	0.01	1.36172e-10	Up		PLP2	6.21129e-10	0.567889	0.395	0.236	1.51643e-05	Normal
SMDT1	5.62117e-15	-0.901467	0.315	0.411	1.37235e-10	Normal		SF3B4	6.5375e-10	1.11683	0.173	0.066	1.59607e-05	Up
TSC22D3	6.31191e-15	-0.376208	0.864	0.872	1.54099e-10	Normal		TRAV5	6.57266e-10	-2.73324	0.018	0.068	1.60465e-05	Down
NDUFA5	6.82405e-15	0.703429	0.261	0.142	1.66602e-10	Normal		TRPM4	7.07013e-10	-1.24408	0.002	0.029	1.7261e-05	Down
RAF1	7.31532e-15	0.767279	0.179	0.081	1.78596e-10	Normal		ACTR3	7.30626e-10	0.564883	0.495	0.324	1.78375e-05	Normal
AKIRIN1	7.76796e-15	0.536374	0.352	0.208	1.89647e-10	Normal		CELF2	7.43129e-10	0.608726	0.336	0.178	1.81427e-05	Normal
NAB1	8.27937e-15	1.25663	0.107	0.036	2.02132e-10	Up		COTL1	8.25013e-10	0.628813	0.763	0.68	2.01419e-05	Normal
KDM2A	8.35222e-15	0.813835	0.229	0.117	2.03911e-10	Normal		IRF4	8.82773e-10	1.65592	0.107	0.024	2.1552e-05	Up
NDUFS5	8.47565e-15	0.345803	0.659	0.488	2.06924e-10	Normal		MX1	9.38817e-10	1.84214	0.122	0.034	2.29203e-05	Up
CHRM3-AS2	8.84898e-15	1.49655	0.098	0.03	2.16039e-10	Up		BICDL2	1.00917e-09	0.360183	0.002	0.031	2.46378e-05	Normal
KPNB1	9.25547e-15	0.554332	0.302	0.172	2.25963e-10	Normal		DST	1.01336e-09	-1.90753	0.006	0.041	2.47402e-05	Down
MORF4L1	9.81068e-15	0.422825	0.568	0.396	2.39518e-10	Normal		CDKN1A	1.01848e-09	0.98995	0.36	0.224	2.48653e-05	Normal
PPP1R2	1.10711e-14	0.379464	0.636	0.469	2.70291e-10	Normal		H2AFX	1.07106e-09	0.712732	0.372	0.222	2.61488e-05	Normal
SURF4	1.14184e-14	0.545762	0.387	0.239	2.78768e-10	Normal		BRD2	1.11338e-09	0.489912	0.663	0.519	2.71821e-05	Normal
FCER1G	1.18884e-14	-3.46973	0.018	0.08	2.90243e-10	Down		RPS5	1.13395e-09	-0.253893	0.952	0.931	2.76842e-05	Normal
GNL1	1.19027e-14	0.71499	0.204	0.099	2.90591e-10	Normal		METTL9	1.25108e-09	0.702513	0.295	0.153	3.05438e-05	Normal
TRAF4	1.22887e-14	0.951304	0.187	0.09	3.00016e-10	Normal		CCL3L1	1.2664e-09	-1.19571	0.154	0.251	3.09179e-05	Down
DCP1A	1.40676e-14	0.951071	0.141	0.057	3.43446e-10	Normal		EIF5	1.31699e-09	0.512348	0.469	0.297	3.2153e-05	Normal
MAST4	1.48764e-14	1.4862	0.099	0.032	3.63192e-10	Up		SYNGR1	1.37915e-09	1.56037	0.122	0.034	3.36706e-05	Up
PTTG1	1.5013e-14	0.405356	0.404	0.252	3.66527e-10	Normal		KLRC2	1.3902e-09	1.28	0.278	0.159	3.39404e-05	Up
MTSS1	1.60759e-14	1.37322	0.098	0.031	3.92476e-10	Up		ERAP2	1.43638e-09	0.649486	0.209	0.09	3.50677e-05	Normal
KLRD1	1.63917e-14	-0.618966	0.378	0.491	4.00186e-10	Normal		TBC1D10A	1.49273e-09	1.09593	0.155	0.054	3.64435e-05	Up
PIM1	1.73904e-14	0.65298	0.322	0.191	4.2457e-10	Normal		EIF1	1.50195e-09	-0.262335	0.974	0.968	3.66687e-05	Normal
H1FX	1.76449e-14	0.759488	0.173	0.079	4.30782e-10	Normal		CENPV	1.6442e-09	-2.317	0.008	0.046	4.01415e-05	Down
NAMPT	1.92278e-14	0.704509	0.298	0.178	4.69427e-10	Normal		CTSA	1.66077e-09	0.957879	0.221	0.103	4.0546e-05	Normal
TRDC	1.96743e-14	-2.41409	0.03	0.1	4.80328e-10	Down		RPL39	2.03522e-09	-0.15622	0.994	0.986	4.9688e-05	Normal
PPHLN1	2.13406e-14	0.860676	0.175	0.081	5.21011e-10	Normal		S100P	2.07696e-09	-2.38281	0.001	0.025	5.0707e-05	Down
RPL39	2.36058e-14	0.0685803	0.986	0.994	5.76312e-10	Normal		SNX6	2.27329e-09	0.571968	0.299	0.156	5.55002e-05	Normal
SEC62	2.42323e-14	0.465967	0.361	0.219	5.91608e-10	Normal		HSH2D	2.30638e-09	1.66024	0.112	0.029	5.63079e-05	Up
TNIP1	2.69787e-14	0.552534	0.279	0.154	6.58659e-10	Normal		IRF9	2.40819e-09	0.585346	0.23	0.103	5.87935e-05	Normal
CDK2AP2	2.75867e-14	0.473528	0.466	0.312	6.73502e-10	Normal		DMBT1	2.45491e-09	-1.84741e-13	0	0.02	5.99341e-05	Normal
MAT2A	2.89739e-14	0.527569	0.348	0.211	7.07368e-10	Normal		TAGAP	2.62307e-09	0.623939	0.407	0.253	6.40395e-05	Normal
CXCL13	3.16541e-14	-0.521186	0.239	0.122	7.72803e-10	Normal		CLDN7	2.86695e-09	2.28928	0.028	0.083	6.99937e-05	Up
PHF1	3.47411e-14	0.655883	0.284	0.16	8.48169e-10	Normal		SH3BP5	3.08883e-09	1.38503	0.111	0.029	7.54107e-05	Up
IRF9	3.47762e-14	0.660307	0.366	0.23	8.49025e-10	Normal		PGK1	3.31785e-09	0.551754	0.616	0.468	8.1002e-05	Normal
IRS2	3.70755e-14	1.79612	0.076	0.02	9.0516e-10	Up		CDKN2B	3.43422e-09	-1.49358	0.01	0.049	8.38431e-05	Down
CARS	3.86614e-14	0.634736	0.204	0.1	9.43879e-10	Normal		FAM102A	3.50449e-09	0.93833	0.173	0.069	8.55585e-05	Normal
MAF	4.07209e-14	1.13297	0.103	0.034	9.94161e-10	Up		PTPRC	4.31222e-09	0.303941	0.781	0.605	0.000105278	Normal
CAPZA1	4.10218e-14	0.569596	0.299	0.17	1.00151e-09	Normal		ARHGDIB	4.38408e-09	0.321288	0.861	0.722	0.000107033	Normal
SYF2	4.14901e-14	0.448646	0.356	0.215	1.01294e-09	Normal		CYP3A5	4.44914e-09	-1.33298	0.003	0.032	0.000108621	Down
RGS1	4.64756e-14	0.529449	0.717	0.599	1.13466e-09	Normal		MBP	4.87407e-09	0.603062	0.242	0.115	0.000118996	Normal
EIF4H	5.0347e-14	0.478124	0.37	0.227	1.22917e-09	Normal		CD52	5.02357e-09	0.399673	0.525	0.344	0.000122645	Normal
SUN2	5.28189e-14	0.608614	0.245	0.132	1.28952e-09	Normal		HLA-DQB1	5.61637e-09	1.01757	0.244	0.131	0.000137118	Up
GADD45B	5.33552e-14	-0.714157	0.63	0.677	1.30261e-09	Normal		NEU4	5.70128e-09	-1.48354	0.001	0.022	0.000139191	Down
ID1	5.67141e-14	1.35837	0.161	0.076	1.38462e-09	Up		LINC00426	6.09741e-09	1.69435	0.098	0.022	0.000148862	Up
PARP8	6.65468e-14	-0.89558	0.299	0.392	1.62467e-09	Normal		IGLV6-57	7.00952e-09	5.12453	0.061	0.003	0.00017113	Up
ELP5	7.95919e-14	0.533912	0.195	0.095	1.94316e-09	Normal		TUBA1A	7.07542e-09	0.550405	0.608	0.437	0.000172739	Normal
NKG7	8.34622e-14	-0.501669	0.893	0.878	2.03765e-09	Normal		ETS1	7.83945e-09	0.6323	0.268	0.137	0.000191392	Normal
TENT5C	8.70949e-14	0.456993	0.421	0.274	2.12633e-09	Normal		ZFR	7.86068e-09	0.976059	0.134	0.044	0.000191911	Normal
MIR3142HG	8.77881e-14	3.47944	0.035	0.001	2.14326e-09	Up		GADD45B	8.29924e-09	0.611788	0.677	0.531	0.000202618	Normal
PIK3CD	9.28817e-14	0.801719	0.147	0.063	2.26761e-09	Normal		TMBIM1	8.7657e-09	1.14248	0.152	0.059	0.000214006	Up
RABGAP1L	9.5272e-14	0.601268	0.268	0.149	2.32597e-09	Normal		HPCAL1	8.81357e-09	1.41604	0.129	0.042	0.000215175	Up
APOBEC3G	9.70433e-14	0.413069	0.508	0.35	2.36922e-09	Normal		RAP1GDS1	9.03214e-09	1.48754	0.118	0.036	0.000220511	Up
RELB	1.02015e-13	0.703499	0.21	0.107	2.4906e-09	Normal		PSMB8	9.05647e-09	0.434815	0.578	0.414	0.000221105	Normal
PCED1B	1.04221e-13	0.72411	0.196	0.098	2.54444e-09	Normal		ARL14	9.11726e-09	-2.64901	0.001	0.024	0.000222589	Down
LAPTM5	1.10206e-13	0.322636	0.847	0.7	2.69057e-09	Normal		RGS16	9.26871e-09	1.64837	0.148	0.058	0.000226286	Up
PON2	1.11596e-13	3.05957	0.095	0.033	2.7245e-09	Up		FLI1	9.26905e-09	1.37091	0.134	0.046	0.000226295	Up
HSPE1	1.1537e-13	-0.632355	0.829	0.822	2.81664e-09	Normal		MYO1A	9.4705e-09	-1.31974	0.001	0.024	0.000231213	Down
HSPA9	1.1549e-13	0.543653	0.365	0.229	2.81958e-09	Normal		L1TD1	9.49822e-09	-1.0317	0.001	0.024	0.00023189	Down
PCBP2	1.22811e-13	0.30785	0.872	0.755	2.99832e-09	Normal		VIM	1.10856e-08	0.343686	0.857	0.775	0.000270645	Normal
SIK1B	1.26216e-13	1.61263	0.083	0.024	3.08143e-09	Up		UBE2I	1.15939e-08	0.637671	0.349	0.208	0.000283053	Normal
DUSP1	1.32504e-13	-0.500766	0.934	0.879	3.23496e-09	Normal		ARHGAP18	1.16605e-08	1.11864	0.164	0.068	0.000284678	Up
NFKB2	1.34584e-13	1.15855	0.13	0.053	3.28574e-09	Up		SERTAD3	1.18196e-08	0.870733	0.162	0.064	0.000288565	Normal
SMAD7	1.40665e-13	0.888157	0.157	0.071	3.43418e-09	Normal		ARL2BP	1.2967e-08	1.39787	0.117	0.036	0.000316577	Up
SEPTIN9	1.43585e-13	0.500293	0.48	0.334	3.50547e-09	Normal		RPL21	1.29855e-08	-0.36833	0.818	0.824	0.000317028	Normal
TNFAIP3	1.70219e-13	0.300497	0.827	0.683	4.15574e-09	Normal		PTK6	1.30281e-08	-1.42762	0.002	0.025	0.000318068	Down
PIGT	1.72454e-13	0.801912	0.197	0.101	4.2103e-09	Normal		RBBP6	1.39166e-08	-1.15024	0.122	0.208	0.000339759	Down
PERP	1.88437e-13	-0.390176	0.088	0.191	4.60051e-09	Normal		HNRNPA0	1.46892e-08	-0.830191	0.387	0.446	0.000358622	Normal
MATR3.1	1.95679e-13	0.673423	0.246	0.134	4.7773e-09	Normal		LINC00158	1.48049e-08	-3.31254	0.005	0.034	0.000361448	Down
PMEPA1	2.07369e-13	2.25209	0.059	0.012	5.06271e-09	Up		CEBPB	1.49285e-08	-1.96916	0.043	0.103	0.000364464	Down
ITGA4	2.14359e-13	0.516627	0.392	0.252	5.23337e-09	Normal		NFATC2IP	1.52808e-08	-1.54622	0.031	0.086	0.000373066	Down
PABPC1	2.16646e-13	0.312132	0.861	0.775	5.2892e-09	Normal		GLUD1	1.53528e-08	-0.933675	0.168	0.261	0.000374822	Normal
RPL6	2.36291e-13	0.181262	0.987	0.97	5.7688e-09	Normal		USH1C	1.56256e-08	-2.52995	0.002	0.027	0.000381483	Down
UQCRB	2.37818e-13	0.348636	0.653	0.519	5.80608e-09	Normal		AOAH	1.56379e-08	0.738835	0.21	0.098	0.000381785	Normal
LPXN	2.76113e-13	0.593597	0.312	0.186	6.74102e-09	Normal		TCEA3	1.61567e-08	-2.03524	0.005	0.034	0.00039445	Down
IGHA1	2.76566e-13	-5.14972	0.091	0.167	6.75208e-09	Down		BLMH	1.72956e-08	1.87336	0.079	0.014	0.000422254	Up
TUFM	2.7674e-13	0.513798	0.409	0.27	6.75632e-09	Normal		RASA2	1.73952e-08	0.785038	0.228	0.112	0.000424686	Normal
SLC1A5	2.78183e-13	0.650609	0.298	0.179	6.79156e-09	Normal		RGS14	1.84195e-08	0.842735	0.18	0.078	0.000449693	Normal
WBP2	3.02614e-13	0.569315	0.28	0.16	7.38803e-09	Normal		SELENOT	1.84584e-08	0.643964	0.298	0.166	0.000450643	Normal
OSER1	3.04135e-13	0.678295	0.259	0.15	7.42515e-09	Normal		ABI3	1.86097e-08	0.659624	0.284	0.156	0.000454336	Normal
SNRPB2	3.32273e-13	0.364898	0.319	0.187	8.11211e-09	Normal		GZMH	2.00314e-08	0.493268	0.576	0.447	0.000489047	Normal
GATD3A	3.83188e-13	1.91073	0.058	0.011	9.35514e-09	Up		REG1A	2.01411e-08	1.05978	0.013	0.054	0.000491724	Up
GNG2	3.94468e-13	0.38378	0.476	0.31	9.63054e-09	Normal		ITGB2	2.15547e-08	-0.781048	0.32	0.407	0.000526237	Normal
PSAP	4.00667e-13	0.624751	0.268	0.16	9.78189e-09	Normal		PIK3R1	2.15875e-08	0.650147	0.344	0.212	0.000527037	Normal
UQCRC1	4.0205e-13	0.564338	0.252	0.14	9.81564e-09	Normal		NACA	2.27587e-08	0.221513	0.949	0.878	0.000555632	Normal
EIF3L	4.6413e-13	0.51166	0.373	0.241	1.13313e-08	Normal		PRR14	2.35109e-08	1.55279	0.109	0.032	0.000573996	Up
NBL1	4.69964e-13	2.05308	0.066	0.016	1.14737e-08	Up		CLK3	2.36549e-08	1.09318	0.154	0.063	0.000577512	Up
FBXO7	4.7707e-13	0.502756	0.311	0.187	1.16472e-08	Normal		RPS16	2.39574e-08	-0.452993	0.69	0.703	0.000584896	Normal
ENO2	5.19592e-13	0.900874	0.154	0.07	1.26853e-08	Normal		PLEKHF1	2.46867e-08	1.08251	0.163	0.068	0.000602701	Up
NFE2L2	5.86023e-13	0.528813	0.272	0.157	1.43072e-08	Normal		LPIN1	2.49553e-08	0.969175	0.165	0.069	0.000609259	Normal
HLA-DQA1	6.15403e-13	-0.989424	0.182	0.279	1.50245e-08	Normal		MAGI3	2.599e-08	-1.8632	0.001	0.02	0.00063452	Down
CYBA	8.05538e-13	-0.712917	0.537	0.565	1.96664e-08	Normal		EIF4G2	2.61362e-08	0.453705	0.46	0.308	0.000638089	Normal
PLEK	8.54119e-13	0.9247	0.16	0.076	2.08525e-08	Normal		KIR2DL3	2.72372e-08	4.91744	0.054	0.002	0.000664968	Up
IL6ST	8.9287e-13	-1.39693	0.104	0.191	2.17985e-08	Down		TMEM173	2.77226e-08	1.0319	0.16	0.066	0.00067682	Up
ZBTB1	9.00129e-13	0.686255	0.217	0.115	2.19758e-08	Normal		PFKFB3	2.82182e-08	0.92162	0.19	0.086	0.000688919	Normal
TNFRSF1B	9.1429e-13	0.499235	0.405	0.264	2.23215e-08	Normal		SPSB3	2.84899e-08	0.589992	0.321	0.185	0.000695553	Normal
LINC01480	1.002e-12	1.24479	0.09	0.03	2.44629e-08	Up		RABGGTB	2.93659e-08	0.578493	0.269	0.144	0.000716938	Normal
SFT2D1	1.05564e-12	0.572101	0.25	0.141	2.57725e-08	Normal		HIST1H1B	2.99138e-08	-1.6717	0.022	0.069	0.000730317	Down
MYO15B	1.07019e-12	2.73946	0.05	0.009	2.61277e-08	Up		TSC22D1	2.99656e-08	-1.73878	0.082	0.154	0.000731581	Down
CD6	1.09577e-12	0.47729	0.321	0.194	2.67522e-08	Normal		CD96	3.18305e-08	0.371359	0.497	0.322	0.000777109	Normal
TSPAN8	1.19168e-12	-0.112126	0.014	0.068	2.90937e-08	Normal		IL10RA	3.20556e-08	0.555426	0.28	0.149	0.000782604	Normal
CSRNP1	1.19482e-12	0.346315	0.582	0.424	2.91703e-08	Normal		H2AFJ	3.22913e-08	-1.03458	0.221	0.31	0.000788361	Down
LINC01871	1.2274e-12	0.31546	0.271	0.159	2.99656e-08	Normal		ATF3	3.25604e-08	0.740877	0.427	0.312	0.00079493	Normal
KMT5C	1.29013e-12	1.32385	0.104	0.039	3.14972e-08	Up		KIR2DL4	3.39046e-08	1.00274	0.165	0.071	0.000827748	Up
NCL	1.29502e-12	0.318401	0.746	0.57	3.16165e-08	Normal		SUPV3L1	3.40468e-08	1.22267	0.114	0.036	0.00083122	Up
USP11	1.6823e-12	0.701132	0.191	0.097	4.10716e-08	Normal		PHLDA1	3.44698e-08	0.76282	0.397	0.269	0.000841545	Normal
SUPT4H1	1.68637e-12	0.672395	0.282	0.171	4.1171e-08	Normal		C17orf49	3.60031e-08	-1.03629	0.233	0.314	0.000878979	Down
SZRD1	1.76372e-12	0.585377	0.196	0.1	4.30594e-08	Normal		CAPG	3.64968e-08	0.520028	0.361	0.225	0.000891032	Normal
LAPTM4A	1.88737e-12	0.667057	0.289	0.182	4.60783e-08	Normal		LINC01578	3.78436e-08	-1.3841	0.067	0.137	0.000923913	Down
TMSB10	2.08797e-12	-0.284499	0.985	0.989	5.09758e-08	Normal		BLOC1S4	3.92902e-08	-1.71273	0.056	0.12	0.000959232	Down
P2RY10	2.0907e-12	0.826536	0.184	0.092	5.10423e-08	Normal		CCNH	3.94206e-08	0.477693	0.336	0.192	0.000962415	Normal
DNAJB9	2.15724e-12	0.611999	0.277	0.162	5.2667e-08	Normal		HNRNPAB	3.94568e-08	-1.26921	0.093	0.169	0.000963299	Down
POU2F2	2.38373e-12	1.43473	0.065	0.016	5.81964e-08	Up		GRAMD1A	4.06686e-08	-1.65274	0.044	0.103	0.000992884	Down
RNF44	2.40728e-12	0.826209	0.166	0.08	5.87713e-08	Normal		STIP1	4.14433e-08	0.742336	0.243	0.131	0.0010118	Normal
SF3A1	2.63783e-12	0.542818	0.307	0.186	6.44e-08	Normal		ADA	4.2579e-08	0.699495	0.177	0.078	0.00103952	Normal
IL16	2.82245e-12	0.601979	0.275	0.16	6.89072e-08	Normal		ANO7	4.31499e-08	-1.58922	0.001	0.022	0.00105346	Down
EIF4G2	2.84113e-12	0.352577	0.618	0.46	6.93634e-08	Normal		UBXN11	4.33287e-08	1.4701	0.107	0.032	0.00105783	Up
BTN3A3	2.90677e-12	0.801893	0.139	0.061	7.09658e-08	Normal		IER2	4.37763e-08	0.449675	0.823	0.734	0.00106876	Normal
AHR	3.05659e-12	0.794817	0.213	0.116	7.46236e-08	Normal		SNHG1	4.38842e-08	0.676834	0.247	0.132	0.00107139	Normal
PBX4	3.09289e-12	-1.46129	0.084	0.164	7.55098e-08	Down		HNRNPF	4.64696e-08	0.440708	0.486	0.324	0.00113451	Normal
ATF1	3.30046e-12	0.776592	0.167	0.081	8.05773e-08	Normal		TMOD3	4.82452e-08	0.759115	0.215	0.108	0.00117786	Normal
FOXP3	3.36701e-12	2.60031	0.05	0.009	8.22022e-08	Up		UBE2L6	4.85426e-08	0.384745	0.383	0.227	0.00118512	Normal
TRIM8	3.36894e-12	0.93069	0.112	0.044	8.22492e-08	Normal		ANKRD10	5.02507e-08	0.515612	0.318	0.185	0.00122682	Normal
INPP5F	3.63776e-12	1.30633	0.094	0.033	8.88123e-08	Up		RNF223	5.25784e-08	-2.30934	0	0.017	0.00128365	Down
LMCD1	3.66415e-12	1.67995	0.056	0.012	8.94566e-08	Up		RGL3	5.25784e-08	-1.86927	0	0.017	0.00128365	Down
FAM3C	3.90869e-12	1.05136	0.164	0.082	9.54268e-08	Up		PAXX	5.26171e-08	0.392698	0.639	0.473	0.00128459	Normal
SLC44A2	4.20661e-12	0.663209	0.201	0.106	1.027e-07	Normal		SF3A1	5.35556e-08	0.701054	0.186	0.085	0.00130751	Normal
JUN	4.86503e-12	-0.414886	0.944	0.909	1.18775e-07	Normal		CGN	5.39741e-08	-1.657	0.002	0.024	0.00131772	Down
TRAV13-2	5.27871e-12	1.27766	0.068	0.018	1.28875e-07	Up		CD7	5.49464e-08	0.44704	0.82	0.727	0.00134146	Normal
PASK	5.30701e-12	1.30885	0.111	0.044	1.29565e-07	Up		FAM184A	5.67634e-08	-2.27617	0.005	0.032	0.00138582	Down
OXA1L	5.386e-12	0.58361	0.21	0.113	1.31494e-07	Normal		AMN	5.937e-08	-1.81721	0.005	0.032	0.00144946	Down
CCR7	5.39478e-12	1.24523	0.114	0.047	1.31708e-07	Up		PLXNB2	6.14213e-08	-0.871355	0.005	0.034	0.00149954	Normal
CXCL1	5.48777e-12	2.94162	0.042	0.006	1.33978e-07	Up		PPDPF	6.44214e-08	0.343306	0.709	0.502	0.00157278	Normal
SYTL3	5.68574e-12	-0.849126	0.324	0.397	1.38812e-07	Normal		GGT6	6.61234e-08	-1.925	0.002	0.025	0.00161434	Down
ARPC2	5.69552e-12	0.248874	0.851	0.696	1.39051e-07	Normal		STAT4	6.63724e-08	0.638138	0.225	0.114	0.00162042	Normal
ANKRD12	5.74707e-12	0.318772	0.431	0.284	1.40309e-07	Normal		CYB5R3	6.73344e-08	1.1251	0.152	0.064	0.0016439	Up
RAD21	5.84781e-12	0.547545	0.356	0.23	1.42768e-07	Normal		FUT3	6.74771e-08	-0.677053	0.002	0.025	0.00164739	Normal
RPL3	5.85185e-12	0.216603	0.982	0.966	1.42867e-07	Normal		DBH-AS1	6.76482e-08	-3.00536	0.002	0.025	0.00165156	Down
OAT	6.00794e-12	0.58977	0.365	0.245	1.46678e-07	Normal		PON3	6.94204e-08	-2.74338	0.007	0.039	0.00169483	Down
DDX6	6.24058e-12	0.52658	0.316	0.195	1.52358e-07	Normal		TMEM155	6.94295e-08	-2.68753	0.01	0.044	0.00169505	Down
TNFRSF9	6.4336e-12	0.777759	0.158	0.076	1.5707e-07	Normal		HSPA8	7.03628e-08	0.269003	0.941	0.917	0.00171784	Normal
NSA2	7.0319e-12	0.472453	0.325	0.201	1.71677e-07	Normal		WDR1	7.13983e-08	0.412234	0.395	0.249	0.00174312	Normal
ZNF207	7.58824e-12	0.407528	0.354	0.222	1.85259e-07	Normal		RPS28	7.24155e-08	-0.146827	0.995	0.983	0.00176795	Normal
KIAA1191	8.09494e-12	0.805393	0.189	0.1	1.9763e-07	Normal		CISH	7.32936e-08	1.29875	0.114	0.037	0.00178939	Up
CD2	8.39523e-12	0.32543	0.734	0.599	2.04961e-07	Normal		EPS8L3	7.35075e-08	0.275282	0.004	0.031	0.00179461	Normal
SERINC1	8.46101e-12	0.523127	0.312	0.194	2.06567e-07	Normal		RAP1A	7.53408e-08	0.470224	0.294	0.163	0.00183937	Normal
UBQLN1	9.53581e-12	0.642117	0.207	0.111	2.32807e-07	Normal		DPP7	7.55515e-08	0.403153	0.346	0.197	0.00184451	Normal
STRAP	9.91225e-12	0.441724	0.402	0.269	2.41998e-07	Normal		NFYC	8.378e-08	1.4238	0.115	0.039	0.00204541	Up
PPP1R14B	1.03825e-11	1.59051	0.117	0.051	2.53479e-07	Up		SELENBP1	9.05126e-08	2.20037	0.014	0.054	0.00220977	Up
PI3	1.06416e-11	2.81239	0.03	0.001	2.59803e-07	Up		SQSTM1	9.37737e-08	-0.602917	0.522	0.578	0.00228939	Normal
CXCR6	1.10942e-11	0.797543	0.252	0.152	2.70853e-07	Normal		CA2	9.57165e-08	-1.17717	0.007	0.039	0.00233682	Down
GOLGA7	1.13241e-11	0.722571	0.242	0.143	2.76468e-07	Normal		BIN2	9.98459e-08	0.440534	0.253	0.134	0.00243764	Normal
KBTBD4	1.20136e-11	1.02867	0.095	0.034	2.93299e-07	Up		GPR137B	1.01077e-07	-1.77585	0.037	0.092	0.0024677	Down
BZW1	1.20891e-11	0.399114	0.468	0.32	2.95144e-07	Normal		PRNP	1.01848e-07	0.915108	0.169	0.075	0.00248651	Normal
PSMB4	1.26156e-11	0.623762	0.175	0.09	3.07997e-07	Normal		LPAR2	1.06802e-07	1.05934	0.131	0.049	0.00260746	Up
NR1H2	1.28151e-11	0.597681	0.239	0.137	3.12869e-07	Normal		TNFRSF1A	1.06989e-07	1.35146	0.117	0.041	0.00261202	Up
PDE4B	1.28572e-11	0.354106	0.375	0.246	3.13895e-07	Normal		HNRNPK	1.13334e-07	0.465605	0.489	0.341	0.00276693	Normal
PNP	1.29547e-11	0.576662	0.323	0.203	3.16277e-07	Normal		GATA6	1.14501e-07	-2.51382	0.001	0.019	0.00279542	Down
PPP1CB	1.31926e-11	0.568147	0.211	0.115	3.22083e-07	Normal		ANPEP	1.18508e-07	-1.33227e-14	0.001	0.019	0.00289325	Normal
RELA	1.3808e-11	0.647569	0.197	0.105	3.37108e-07	Normal		NAB1	1.18542e-07	-1.97815	0.036	0.088	0.00289408	Down
CCND2	1.40313e-11	0.46172	0.338	0.213	3.4256e-07	Normal		MLEC	1.19974e-07	-1.14927	0.078	0.149	0.00292903	Down
TBCC	1.50248e-11	0.383837	0.33	0.206	3.66815e-07	Normal		SMCHD1	1.21523e-07	0.553398	0.393	0.254	0.00296685	Normal
GNAS	1.59964e-11	0.457174	0.39	0.269	3.90536e-07	Normal		ACTG1	1.25383e-07	0.249123	0.953	0.925	0.00306111	Normal
IQCN	1.62129e-11	1.23272	0.069	0.02	3.95821e-07	Up		PIM1	1.26031e-07	0.736088	0.191	0.092	0.00307692	Normal
SFPQ	1.65513e-11	0.379277	0.335	0.207	4.04083e-07	Normal		GIMAP4	1.26294e-07	0.444408	0.341	0.2	0.00308335	Normal
SLC38A1	1.68155e-11	0.354674	0.366	0.233	4.10533e-07	Normal		KLRK1	1.31912e-07	0.452154	0.369	0.227	0.0032205	Normal
FAM110A	1.8114e-11	0.672874	0.176	0.089	4.42234e-07	Normal		PRR5L	1.34768e-07	-1.93462	0.025	0.071	0.00329022	Down
GLS	1.83528e-11	0.624372	0.171	0.086	4.48066e-07	Normal		SRI	1.38991e-07	0.414132	0.384	0.239	0.00339333	Normal
CMC2	1.85697e-11	0.341619	0.477	0.326	4.53362e-07	Normal		TCP1	1.4072e-07	0.366551	0.384	0.244	0.00343554	Normal
NASP	1.88482e-11	0.435918	0.344	0.221	4.6016e-07	Normal		RNASE1	1.4219e-07	-1.31042	0.006	0.034	0.00347144	Down
HNRNPH1	1.98121e-11	0.395476	0.354	0.225	4.83693e-07	Normal		FGFR1OP2	1.45004e-07	0.450484	0.355	0.212	0.00354013	Normal
EIF3J	2.0258e-11	0.717917	0.134	0.061	4.94578e-07	Normal		SRSF2	1.50726e-07	0.366117	0.608	0.447	0.00367983	Normal
TBC1D4	2.10314e-11	1.27217	0.098	0.037	5.13462e-07	Up		LGALS1	1.55946e-07	0.640342	0.521	0.386	0.00380726	Normal
PAF1	2.16777e-11	0.543527	0.247	0.143	5.29239e-07	Normal		CFLAR	1.58475e-07	0.399604	0.421	0.273	0.00386901	Normal
HIST1H4C	2.18486e-11	0.33018	0.597	0.447	5.33412e-07	Normal		ARHGAP15	1.62325e-07	0.540389	0.213	0.107	0.00396299	Normal
MIDN	2.39474e-11	0.612003	0.243	0.141	5.84651e-07	Normal		TNFRSF18	1.62696e-07	1.55546	0.136	0.056	0.00397207	Up
MBNL2	2.44884e-11	0.911357	0.117	0.049	5.9786e-07	Normal		PTK2B	1.63183e-07	0.819206	0.161	0.069	0.00398394	Normal
SOCS3	2.81149e-11	0.54541	0.259	0.155	6.86398e-07	Normal		PXN	1.66471e-07	2.08358	0.085	0.022	0.00406422	Up
CREBRF	2.81892e-11	0.599972	0.128	0.056	6.88211e-07	Normal		CNBP	1.67633e-07	0.344581	0.665	0.497	0.00409259	Normal
LIPC	2.88839e-11	3.21073	0.025	0	7.05172e-07	Up		IGKV3-15	1.71997e-07	2.58487	0.045	0	0.00419912	Up
SUPT5H	2.96294e-11	0.614886	0.18	0.093	7.23373e-07	Normal		Z93241.1	1.73552e-07	-1.49248	0.07	0.137	0.00423709	Down
PDE4DIP	2.98965e-11	0.970395	0.143	0.069	7.29893e-07	Normal		HES6	1.75627e-07	-2.46499	0.005	0.032	0.00428776	Down
MBNL1	3.0121e-11	0.422113	0.46	0.322	7.35374e-07	Normal		LIMD2	1.79575e-07	-0.601103	0.451	0.505	0.00438414	Normal
NFATC1	3.04284e-11	1.28261	0.082	0.028	7.42879e-07	Up		MT-ND2	1.94752e-07	-0.018231	0.737	0.885	0.00475467	Normal
PRKAR1A	3.05398e-11	0.483033	0.289	0.177	7.45599e-07	Normal		TXK	2.02009e-07	1.91095	0.077	0.017	0.00493186	Up
MLF1	3.14626e-11	1.45451	0.071	0.022	7.68128e-07	Up		TRIM44	2.0531e-07	-1.83527	0.021	0.064	0.00501245	Down
GOLGA8B	3.2305e-11	0.766906	0.126	0.056	7.88693e-07	Normal		TXNL1	2.29744e-07	0.54233	0.27	0.149	0.00560897	Normal
CHCHD10	3.36349e-11	-0.755023	0.175	0.279	8.21161e-07	Normal		APBB1IP	2.33303e-07	0.395895	0.352	0.212	0.00569586	Normal
GEM	3.3827e-11	0.692244	0.189	0.103	8.25852e-07	Normal		IKZF1	2.3904e-07	0.765385	0.236	0.127	0.00583593	Normal
MCUB	3.43626e-11	0.65754	0.239	0.139	8.38927e-07	Normal		TRIM31	2.39786e-07	-1.14061	0.004	0.029	0.00585413	Down
G3BP2	3.48493e-11	0.368922	0.524	0.374	8.50811e-07	Normal		AC012485.3	2.44408e-07	-3.46868	0	0.015	0.00596697	Down
TRAV12-3	3.63158e-11	1.98925	0.043	0.007	8.86615e-07	Up		LINC01003	2.4503e-07	-2.53443	0.004	0.029	0.00598217	Down
IGKV4-1	3.85183e-11	-3.44789	0.004	0.042	9.40386e-07	Down		VCP	2.48649e-07	-0.759905	0.335	0.408	0.00607051	Normal
RAB24	3.96737e-11	0.587852	0.263	0.159	9.68593e-07	Normal		GPCPD1	2.52067e-07	0.910489	0.118	0.042	0.00615395	Normal
RYBP	4.10161e-11	1.24219	0.079	0.026	1.00137e-06	Up		HMGN4	2.55022e-07	0.667144	0.185	0.09	0.00622611	Normal
RESF1	4.19552e-11	-0.700972	0.361	0.433	1.02429e-06	Normal		CALHM2	2.57192e-07	1.50604	0.091	0.025	0.00627908	Up
HDAC5	4.34464e-11	1.24704	0.084	0.029	1.0607e-06	Up		GSTM1	2.68482e-07	-1.79718	0.031	0.08	0.00655472	Down
PIK3R6	4.61583e-11	-2.90642	0.006	0.047	1.12691e-06	Down		TCIM	2.69378e-07	-2.7232	0.003	0.025	0.00657658	Down
SON	4.66831e-11	0.306834	0.646	0.489	1.13972e-06	Normal		CAMK2N1	2.71932e-07	-1.6518	0.003	0.025	0.00663894	Down
PTGIS	4.94259e-11	2.12106	0.034	0.003	1.20668e-06	Up		RGS9	2.74655e-07	1.58242	0.064	0.01	0.00670543	Up
CHI3L2	4.96419e-11	1.79357	0.076	0.025	1.21196e-06	Up		HYMAI	2.7614e-07	-2.48577	0.002	0.024	0.00674169	Down
EEF1G	5.17402e-11	0.256287	0.788	0.671	1.26318e-06	Normal		ATP2C2	2.80765e-07	-0.979444	0.003	0.027	0.00685459	Normal
FOSB	5.28711e-11	0.374429	0.719	0.592	1.2908e-06	Normal		ARL6IP5	2.81254e-07	0.346611	0.594	0.414	0.00686653	Normal
ITPRIP	5.5072e-11	0.982356	0.111	0.047	1.34453e-06	Normal		C15orf48	2.84995e-07	3.13867	0.033	0.085	0.00695786	Up
UBC	6.2277e-11	0.139323	0.978	0.937	1.52043e-06	Normal		CD58	3.11157e-07	0.577158	0.261	0.146	0.00759658	Normal
PKIA	6.41614e-11	1.90123	0.05	0.011	1.56644e-06	Up		NCR3	3.24409e-07	1.81739	0.083	0.022	0.00792013	Up
SARAF	6.46241e-11	0.250375	0.919	0.833	1.57773e-06	Normal		BTN3A1	3.37061e-07	0.918571	0.123	0.046	0.008229	Normal
CAMLG	6.49654e-11	0.455667	0.329	0.209	1.58606e-06	Normal		PSMA5	3.3918e-07	0.487436	0.337	0.21	0.00828075	Normal
IGLV7-46	6.51481e-11	-3.62027	0.001	0.034	1.59053e-06	Down		ARIH1	3.44285e-07	-1.50613	0.056	0.115	0.00840537	Down
ZC3HAV1	6.55732e-11	0.345933	0.489	0.346	1.6009e-06	Normal		MAT2B	3.46024e-07	0.426651	0.249	0.136	0.00844784	Normal
YIPF5	6.55753e-11	0.674363	0.172	0.089	1.60096e-06	Normal		IGLV4-69	3.636e-07	1.98064e-13	0.043	0	0.00887692	Normal
C1orf162	6.63104e-11	-2.12345	0.011	0.055	1.6189e-06	Down		SRRM2	3.64828e-07	-0.788991	0.219	0.31	0.0089069	Normal
ACP5	6.97786e-11	0.784977	0.356	0.248	1.70358e-06	Normal		ADSS	3.91211e-07	0.775407	0.194	0.097	0.00955102	Normal
COQ10B	6.99811e-11	0.354644	0.344	0.217	1.70852e-06	Normal		CD3D	4.00066e-07	-0.431052	0.797	0.785	0.00976721	Normal
ODC1	7.04476e-11	0.353939	0.317	0.198	1.71991e-06	Normal		ITGB1BP1	4.08459e-07	0.721218	0.167	0.076	0.00997211	Normal
ARL6IP1	7.71958e-11	0.35983	0.615	0.472	1.88466e-06	Normal		PPP2R2B	4.22285e-07	0.818684	0.15	0.066	0.0103097	Normal
ZNF574	7.77965e-11	0.902358	0.114	0.049	1.89932e-06	Normal		RPLP2	4.29528e-07	-0.285924	0.848	0.82	0.0104865	Normal
MKNK2	7.84288e-11	0.722905	0.202	0.112	1.91476e-06	Normal		CNOT7	4.30736e-07	0.792998	0.157	0.069	0.010516	Normal
CKLF	8.28262e-11	-0.679831	0.559	0.597	2.02212e-06	Normal		TPD52	4.44529e-07	1.35419	0.133	0.058	0.0108527	Up
PKN1	8.59046e-11	0.79079	0.161	0.082	2.09728e-06	Normal		NEAT1	4.4692e-07	-0.675283	0.346	0.432	0.0109111	Normal
USP22	8.67438e-11	0.717415	0.148	0.072	2.11776e-06	Normal		PANK2	4.72007e-07	-1.38826	0.048	0.103	0.0115236	Down
IL27RA	9.41634e-11	0.699899	0.167	0.086	2.29891e-06	Normal		AHSA1	4.7637e-07	0.578332	0.225	0.12	0.0116301	Normal
MAPK1IP1L	9.42453e-11	0.314235	0.399	0.263	2.30091e-06	Normal		SLFN5	4.76449e-07	0.272164	0.198	0.097	0.011632	Normal
SQSTM1	9.69591e-11	0.487724	0.643	0.522	2.36716e-06	Normal		SNHG29	4.79242e-07	0.342645	0.644	0.503	0.0117002	Normal
MDK	1.03628e-10	-0.0610452	0.014	0.061	2.52998e-06	Normal		FRMD4B	4.80524e-07	2.05266	0.079	0.02	0.0117315	Up
ZC3H12C	1.0402e-10	2.44512	0.03	0.002	2.53955e-06	Up		MED15	5.10374e-07	0.981364	0.164	0.078	0.0124603	Normal
LPCAT4	1.0993e-10	0.504364	0.229	0.132	2.68383e-06	Normal		RPL36	5.12408e-07	-0.20154	0.978	0.956	0.0125099	Normal
BEX4	1.12929e-10	1.03872	0.073	0.024	2.75706e-06	Up		PTPRF	5.14819e-07	-1.91626	0.006	0.032	0.0125688	Down
IGLV2-18	1.23585e-10	-3.80218	0	0.031	3.01721e-06	Down		HRH1	5.24063e-07	-2.28077	0.001	0.017	0.0127945	Down
ROMO1	1.24738e-10	0.255815	0.418	0.314	3.04536e-06	Normal		GPRC5C	5.24063e-07	-0.966837	0.001	0.017	0.0127945	Normal
H3F3A	1.25933e-10	0.23214	0.854	0.766	3.07452e-06	Normal		ARHGEF16	5.37227e-07	-1.65978	0.001	0.017	0.0131159	Down
RPS17	1.30142e-10	0.418747	0.357	0.247	3.17728e-06	Normal		LYAR	5.3947e-07	0.671954	0.195	0.1	0.0131706	Normal
PSMC6	1.30543e-10	0.502679	0.213	0.121	3.18707e-06	Normal		NRBF2	5.39907e-07	0.677088	0.192	0.095	0.0131813	Normal
XRCC6	1.35014e-10	0.372906	0.484	0.343	3.29623e-06	Normal		ANXA5	5.40445e-07	-0.692137	0.342	0.415	0.0131944	Normal
WSB1	1.40657e-10	0.369353	0.485	0.343	3.43401e-06	Normal		NAA60	5.57414e-07	1.89053	0.076	0.019	0.0136087	Up
CAPG	1.47944e-10	-0.805493	0.275	0.361	3.6119e-06	Normal		SLAMF6	5.78059e-07	1.12573	0.088	0.025	0.0141127	Up
CTR9	1.5421e-10	0.679613	0.156	0.079	3.76489e-06	Normal		GIMAP5	5.84931e-07	0.486969	0.254	0.142	0.0142805	Normal
HSPA1B	1.58977e-10	-0.51441	0.886	0.868	3.88127e-06	Normal		SETX	6.08069e-07	0.930806	0.144	0.063	0.0148454	Normal
MED31	1.73362e-10	0.555108	0.141	0.068	4.23245e-06	Normal		C1orf52	6.31195e-07	0.616753	0.225	0.122	0.01541	Normal
STAT5B	1.75972e-10	0.711948	0.106	0.044	4.29617e-06	Normal		DPEP1	6.46366e-07	0.218496	0.009	0.039	0.0157804	Normal
CSF1	1.77018e-10	0.602454	0.197	0.11	4.32172e-06	Normal		DPY30	6.78764e-07	0.807032	0.147	0.064	0.0165714	Normal
NONO	1.81536e-10	0.524118	0.309	0.196	4.43203e-06	Normal		HMGA1	7.22075e-07	0.537693	0.18	0.088	0.0176287	Normal
HSPA5	1.91132e-10	0.242606	0.761	0.622	4.66629e-06	Normal		CD24	7.25502e-07	2.04031	0.02	0.061	0.0177124	Up
IL26	1.91514e-10	2.84402	0.028	0.002	4.67562e-06	Up		MISP	7.32498e-07	0.248279	0.005	0.029	0.0178832	Normal
HNRNPC	1.94527e-10	0.327679	0.537	0.381	4.74918e-06	Normal		IL18RAP	7.40479e-07	1.58535	0.073	0.017	0.0180781	Up
ENC1	1.98883e-10	2.29661	0.069	0.023	4.85554e-06	Up		GYPC	7.48923e-07	0.358999	0.477	0.322	0.0182842	Normal
TRGV5	2.00196e-10	1.54938	0.072	0.024	4.88759e-06	Up		MYO1D	7.56779e-07	-2.19753	0.005	0.029	0.018476	Down
HNRNPF	2.13878e-10	0.318891	0.63	0.486	5.22161e-06	Normal		HPRT1	7.59718e-07	0.715524	0.179	0.088	0.0185478	Normal
TCF7	2.17536e-10	1.40896	0.073	0.025	5.31091e-06	Up		C6orf136	7.76393e-07	1.59131	0.088	0.027	0.0189549	Up
KDM5B	2.24502e-10	0.773831	0.137	0.067	5.48098e-06	Normal		RPS9	7.80354e-07	0.229503	0.926	0.846	0.0190516	Normal
IGFLR1	2.32299e-10	0.55104	0.301	0.195	5.67134e-06	Normal		IGLV1-44	7.88124e-07	1.75734	0.047	0.003	0.0192413	Up
NPIPB5	2.32668e-10	0.965914	0.091	0.036	5.68035e-06	Normal		CYBC1	7.88918e-07	0.382906	0.242	0.131	0.0192607	Normal
RASGRP1	2.35599e-10	0.639291	0.136	0.066	5.7519e-06	Normal		ST3GAL1	7.90545e-07	0.530946	0.162	0.075	0.0193004	Normal
SLC2A3	2.44482e-10	0.287052	0.627	0.465	5.96879e-06	Normal		ALDH7A1	7.96194e-07	-2.50021	0.001	0.019	0.0194383	Down
EMD	2.48824e-10	0.336402	0.47	0.329	6.07479e-06	Normal		CEP170B	7.96194e-07	-1.49937	0.001	0.019	0.0194383	Down
OXNAD1	2.50583e-10	-0.785917	0.207	0.291	6.11774e-06	Normal		BACE2	7.96194e-07	-1.51621	0.001	0.019	0.0194383	Down
NEDD9	2.58373e-10	0.442741	0.256	0.153	6.30793e-06	Normal		SNHG18	8.21194e-07	0.294013	0.001	0.019	0.0200486	Normal
ZFP36L2	2.6984e-10	-0.526221	0.857	0.829	6.58788e-06	Normal		MARVELD3	8.21194e-07	0.541831	0.001	0.019	0.0200486	Normal
IDS	2.74345e-10	0.328276	0.524	0.376	6.69785e-06	Normal		UBA3	8.2414e-07	0.941036	0.133	0.056	0.0201206	Normal
B3GNT2	2.81607e-10	0.352644	0.296	0.185	6.87515e-06	Normal		HLA-DMB	8.24778e-07	1.5431	0.091	0.029	0.0201361	Up
VDR	2.91547e-10	1.47454	0.052	0.013	7.11782e-06	Up		ZG16	8.65291e-07	-1.24789	0.02	0.059	0.0211252	Down
EMB	2.93151e-10	-0.767742	0.236	0.32	7.15698e-06	Normal		MICALL2	8.81474e-07	-1.64924	0.007	0.036	0.0215203	Down
ATP5F1B	3.0312e-10	0.245268	0.71	0.558	7.40038e-06	Normal		RPS6KA1	8.94522e-07	1.07787	0.118	0.046	0.0218388	Up
IFI6	3.03474e-10	0.629658	0.202	0.115	7.40902e-06	Normal		TTC39C	9.10228e-07	-1.27441	0.114	0.183	0.0222223	Down
PTOV1	3.04552e-10	1.15344	0.07	0.023	7.43532e-06	Up		CHMP5	9.11496e-07	0.524058	0.188	0.095	0.0222533	Normal
TRAV29DV5	3.13845e-10	-2.41197	0.018	0.064	7.66221e-06	Down		HSPB1	9.69802e-07	-0.67465	0.5	0.559	0.0236767	Normal
PLS3	3.15707e-10	2.94739	0.032	0.003	7.70766e-06	Up		PAFAH1B1	9.73659e-07	0.363345	0.283	0.163	0.0237709	Normal
IGKV3-15	3.25802e-10	-2.58487	0.007	0.045	7.95412e-06	Down		MAD1L1	9.80878e-07	0.946317	0.122	0.049	0.0239471	Normal
NFKBIB	3.30165e-10	0.621107	0.188	0.103	8.06066e-06	Normal		SPSB1	9.92789e-07	-2.75917	0.002	0.02	0.0242379	Down
USP4	3.37189e-10	0.830785	0.137	0.067	8.23214e-06	Normal		TOB1	1.03732e-06	0.710742	0.189	0.097	0.0253251	Normal
RBBP6	3.40375e-10	0.471763	0.213	0.122	8.30992e-06	Normal		SLC3A2	1.0384e-06	0.243721	0.426	0.276	0.0253514	Normal
EIF4A2	3.41755e-10	0.279027	0.689	0.542	8.34362e-06	Normal		TMC5	1.03987e-06	-1.89052	0.003	0.025	0.0253873	Down
CD3D	3.49749e-10	0.302894	0.881	0.797	8.53878e-06	Normal		RPL17	1.04464e-06	0.224836	0.889	0.8	0.0255038	Normal
LINC00892	3.71301e-10	-2.39506	0.013	0.056	9.06493e-06	Down		FAM114A1	1.05384e-06	-1.33193	0.002	0.02	0.0257285	Down
CHD4	3.93815e-10	0.476937	0.199	0.112	9.61461e-06	Normal		SPTBN1	1.05457e-06	-0.947136	0.063	0.125	0.0257462	Normal
DYNLRB1	3.96665e-10	0.520874	0.16	0.084	9.68417e-06	Normal		TBC1D10C	1.07124e-06	0.367942	0.42	0.269	0.0261532	Normal
TGFB1	3.97096e-10	0.535613	0.284	0.18	9.6947e-06	Normal		ERBB2	1.07374e-06	0.0957674	0.003	0.024	0.0262142	Normal
C7orf50	4.12766e-10	0.642041	0.231	0.142	1.00773e-05	Normal		KLRC1	1.07681e-06	1.49838	0.117	0.047	0.0262893	Up
RNF114	4.18967e-10	0.545116	0.324	0.219	1.02287e-05	Normal		MUC1	1.07871e-06	0.610569	0.002	0.02	0.0263355	Normal
GSPT1	4.24446e-10	0.709625	0.187	0.103	1.03624e-05	Normal		CKAP4	1.07871e-06	-1.2438	0.002	0.02	0.0263355	Down
LMBR1L	4.46386e-10	0.785128	0.111	0.049	1.08981e-05	Normal		LINC01843	1.09297e-06	-1.86382	0.002	0.022	0.0266838	Down
SCYL1	4.47628e-10	0.834236	0.127	0.06	1.09284e-05	Normal		ATP8B1	1.09297e-06	-1.41401	0.002	0.022	0.0266838	Down
CLU	4.50812e-10	-2.13705	0.013	0.056	1.10061e-05	Down		BAIAP2L2	1.09297e-06	0.267451	0.002	0.022	0.0266838	Normal
IGLV1-47	4.66797e-10	4.61853e-13	0.043	0.009	1.13964e-05	Normal		CAPN5	1.09845e-06	-1.26055	0.003	0.025	0.0268175	Down
EIF5A	4.75803e-10	0.343209	0.397	0.271	1.16163e-05	Normal		SCNN1A	1.10891e-06	0.243756	0.003	0.024	0.0270728	Normal
PDE4D	4.77858e-10	0.437103	0.354	0.238	1.16664e-05	Normal		LMNA	1.12247e-06	-0.982181	0.103	0.176	0.0274041	Normal
CD160	4.7995e-10	-1.09485	0.036	0.094	1.17175e-05	Down		BCAS1	1.12806e-06	-2.26675	0.002	0.022	0.0275405	Down
TOM1	4.84353e-10	0.906108	0.109	0.048	1.1825e-05	Normal		LGALS2	1.12806e-06	0.375987	0.002	0.022	0.0275405	Normal
LCN2	5.17075e-10	1.18334	0.043	0.009	1.26239e-05	Up		SOX2	1.14089e-06	-1.53888	0	0.014	0.0278536	Down
ETV1	5.25873e-10	1.75165	0.044	0.009	1.28387e-05	Up		FFAR4	1.14089e-06	-2.90063	0	0.014	0.0278536	Down
MXD4	5.31129e-10	0.950737	0.088	0.034	1.2967e-05	Normal		BARX2	1.14089e-06	-3.05096	0	0.014	0.0278536	Down
ATP5MG	5.38629e-10	-0.330686	0.819	0.806	1.31501e-05	Normal		TOX3	1.14089e-06	-1.69107	0	0.014	0.0278536	Down
CRY1	5.42029e-10	0.9051	0.119	0.055	1.32331e-05	Normal		MT1M	1.14089e-06	-1.06581e-14	0	0.014	0.0278536	Normal
BCL11B	5.50177e-10	0.70159	0.159	0.083	1.3432e-05	Normal		RAPGEFL1	1.14089e-06	-0.595612	0	0.014	0.0278536	Normal
HNRNPH2	5.72812e-10	0.567196	0.159	0.083	1.39846e-05	Normal		ACE	1.14089e-06	-0.0111591	0	0.014	0.0278536	Normal
HEXIM1	5.77805e-10	0.529807	0.221	0.13	1.41065e-05	Normal		CCDC68	1.14089e-06	-1.84563	0	0.014	0.0278536	Down
NCF4	5.90301e-10	0.688712	0.155	0.08	1.44116e-05	Normal		CLIC3	1.14786e-06	0.828148	0.262	0.161	0.0280238	Normal
EDARADD	5.94136e-10	1.27189	0.054	0.014	1.45052e-05	Up		ZBTB38	1.16115e-06	0.554193	0.272	0.159	0.0283484	Normal
ZNF282	5.97118e-10	1.67606	0.058	0.017	1.4578e-05	Up		VSIG2	1.16274e-06	1.56178	0.003	0.025	0.0283871	Up
ERRFI1	6.24312e-10	0.906532	0.086	0.033	1.52419e-05	Normal		NECTIN2	1.16424e-06	0.663182	0.002	0.022	0.0284237	Normal
FOS	6.43857e-10	-0.376189	0.819	0.811	1.57191e-05	Normal		PCNP	1.16966e-06	0.648082	0.209	0.112	0.0285562	Normal
C16orf72	6.75178e-10	1.00702	0.082	0.03	1.64838e-05	Up		PTPRCAP	1.16995e-06	-0.477198	0.532	0.568	0.0285632	Normal
TRAV23DV6	7.19191e-10	2.92775	0.025	0.001	1.75583e-05	Up		RAN	1.18494e-06	0.391416	0.581	0.446	0.0289292	Normal
ARHGAP18	7.52619e-10	-1.29645	0.094	0.164	1.83744e-05	Down		ESPN	1.20153e-06	-0.277638	0.002	0.022	0.0293341	Normal
RASSF5	7.53185e-10	0.393611	0.295	0.187	1.83883e-05	Normal		RSRP1	1.2061e-06	0.43252	0.477	0.337	0.0294457	Normal
NCOA4	7.90488e-10	0.577395	0.155	0.081	1.9299e-05	Normal		GCHFR	1.22548e-06	0.884258	0.18	0.093	0.0299188	Normal
VAMP2	8.31667e-10	0.25762	0.594	0.439	2.03043e-05	Normal		SRSF4	1.23867e-06	0.402774	0.219	0.117	0.0302409	Normal
EPSTI1	8.32863e-10	0.558131	0.226	0.135	2.03335e-05	Normal		ANXA2	1.24132e-06	0.412765	0.374	0.244	0.0303055	Normal
MAF1	8.52784e-10	0.514323	0.332	0.227	2.08199e-05	Normal		TYMP	1.25799e-06	0.7511	0.212	0.119	0.0307127	Normal
LDHA	8.52915e-10	0.324802	0.8	0.696	2.08231e-05	Normal		ARPC5	1.26176e-06	0.448346	0.334	0.207	0.0308046	Normal
PAM	8.62929e-10	0.799566	0.107	0.047	2.10675e-05	Normal		BRAF	1.26263e-06	-1.60205	0.028	0.071	0.0308258	Down
EIF3E	8.66282e-10	0.451155	0.401	0.304	2.11494e-05	Normal		PPP1R10	1.27612e-06	0.495838	0.248	0.144	0.0311552	Normal
CORO1A	8.8378e-10	0.272377	0.849	0.741	2.15766e-05	Normal		NONO	1.36139e-06	0.674215	0.196	0.105	0.0332371	Normal
CD200R1	8.84865e-10	1.56431	0.059	0.017	2.16031e-05	Up		ZNF296	1.41561e-06	0.923583	0.132	0.058	0.0345608	Normal
TNFRSF25	8.94533e-10	0.811172	0.099	0.042	2.18391e-05	Normal		SNHG5	1.43369e-06	0.638227	0.442	0.315	0.0350022	Normal
ZC3H12A	9.24775e-10	0.297831	0.421	0.294	2.25775e-05	Normal		TPM4	1.43516e-06	0.686027	0.277	0.173	0.0350381	Normal
KTN1	9.29364e-10	0.338904	0.332	0.218	2.26895e-05	Normal		NCK1	1.47197e-06	0.747681	0.144	0.064	0.0359366	Normal
EIF1B	9.37504e-10	0.365491	0.391	0.273	2.28882e-05	Normal		DENND2D	1.48035e-06	0.37866	0.289	0.171	0.0361414	Normal
CDK17	9.92188e-10	0.755574	0.155	0.081	2.42233e-05	Normal		FNBP1	1.51939e-06	-0.952994	0.205	0.275	0.0370944	Normal
ADGRG1	1.00423e-09	0.742866	0.152	0.08	2.45172e-05	Normal		APEX1	1.52781e-06	0.495139	0.179	0.088	0.0373	Normal
MLF2	1.03175e-09	0.395948	0.341	0.229	2.51891e-05	Normal		PPID	1.52922e-06	1.11903	0.114	0.046	0.0373344	Up
ZBTB2	1.05212e-09	0.933714	0.113	0.052	2.56864e-05	Normal		ADD3	1.53023e-06	1.09762	0.111	0.042	0.0373591	Up
ITGAD	1.06948e-09	-3.80884	0.001	0.03	2.61104e-05	Down		CPSF6	1.53136e-06	1.01047	0.118	0.047	0.0373866	Up
COPB1	1.09033e-09	0.515974	0.207	0.12	2.66192e-05	Normal		GMPS	1.56562e-06	1.02696	0.13	0.056	0.038223	Up
ILF2	1.11922e-09	0.423902	0.386	0.268	2.73246e-05	Normal		KRT86	1.59105e-06	3.42487	0.052	0.007	0.0388438	Up
CRLF3	1.15277e-09	0.652	0.168	0.091	2.81438e-05	Normal		SRGAP3	1.6095e-06	0.9668	0.099	0.036	0.0392942	Normal
BCL3	1.27325e-09	0.828148	0.111	0.051	3.10851e-05	Normal		VIL1	1.65062e-06	-1.33005	0.006	0.031	0.0402983	Down
MSI2	1.3493e-09	1.08921	0.105	0.047	3.29417e-05	Up		HYI	1.68534e-06	-1.90965	0.017	0.053	0.0411459	Down
NPM1	1.36101e-09	0.212697	0.928	0.852	3.32277e-05	Normal		CDC26	1.7383e-06	0.550551	0.174	0.088	0.042439	Normal
RBM23	1.46864e-09	0.754886	0.127	0.061	3.58553e-05	Normal		NCAM1	1.80022e-06	3.26403	0.045	0.003	0.0439506	Up
AC008875.3	1.5299e-09	0.601129	0.176	0.096	3.73511e-05	Normal		SNORC	1.80873e-06	-1.78869	0.006	0.031	0.0441583	Down
C6orf62	1.58302e-09	0.762335	0.125	0.061	3.86479e-05	Normal		YBX1	1.8225e-06	-0.508809	0.525	0.569	0.0444946	Normal
RSL24D1	1.66684e-09	0.325014	0.441	0.321	4.06943e-05	Normal		SEC11A	1.82843e-06	0.494218	0.324	0.202	0.0446392	Normal
HSPA13	1.69717e-09	0.80259	0.091	0.038	4.14347e-05	Normal		UPP1	1.84902e-06	0.765378	0.18	0.093	0.045142	Normal
SDCBP	1.71148e-09	0.36707	0.518	0.389	4.17841e-05	Normal		MT-CO1	1.85518e-06	-0.0555469	0.992	1	0.0452925	Normal
RPL36AL	1.74281e-09	0.223011	0.87	0.736	4.25491e-05	Normal		TMEM120A	1.87311e-06	0.637112	0.139	0.061	0.0457301	Normal
GBP5	1.82493e-09	0.392066	0.4	0.278	4.45538e-05	Normal		ZAP70	1.87522e-06	0.363966	0.366	0.232	0.0457815	Normal
BCOR	1.8447e-09	1.66692	0.056	0.017	4.50364e-05	Up		RTCA	1.97269e-06	0.774715	0.172	0.086	0.0481613	Normal
NUMA1	1.84575e-09	0.568545	0.173	0.094	4.50621e-05	Normal		PHC3	1.9748e-06	1.14882	0.099	0.036	0.0482127	Up
TRDV1	1.85649e-09	-1.64328	0.041	0.098	4.53244e-05	Down		ABI1	1.97575e-06	0.715894	0.15	0.069	0.0482361	Normal
SYT11	1.94874e-09	0.763562	0.12	0.057	4.75766e-05	Normal		TNFAIP8	1.97847e-06	0.601004	0.209	0.114	0.0483023	Normal
KDM3A	1.96e-09	0.99466	0.1	0.044	4.78514e-05	Normal		LY6E	1.99093e-06	0.35018	0.555	0.412	0.0486065	Normal
NAPRT	1.9711e-09	-1.67098	0.023	0.071	4.81225e-05	Down		BIN1	2.01731e-06	0.454451	0.281	0.168	0.0492506	Normal
MYLIP	2.07161e-09	0.511804	0.202	0.118	5.05763e-05	Normal		CRBN	2.05197e-06	0.992622	0.105	0.039	0.0500969	Normal
HLA-DQB1	2.10246e-09	-1.10142	0.169	0.244	5.13295e-05	Down		WHAMM	2.08459e-06	-1.56474	0.048	0.1	0.0508933	Down
HERPUD1	2.11552e-09	-0.509789	0.7	0.669	5.16483e-05	Normal		PHF20	2.1325e-06	0.486368	0.238	0.134	0.0520629	Normal
RPL28	2.12383e-09	0.123517	0.996	0.996	5.18511e-05	Normal		IGHV3-23	2.16862e-06	0.904322	0.041	0.002	0.0529447	Normal
CBX4	2.15189e-09	0.919083	0.098	0.042	5.25362e-05	Normal		CSRP1	2.18378e-06	0.982443	0.131	0.058	0.0533149	Normal
DDX3X	2.21622e-09	0.302058	0.455	0.323	5.41068e-05	Normal		YIPF4	2.21051e-06	0.800322	0.155	0.075	0.0539673	Normal
KLRC4	2.2219e-09	-0.96453	0.203	0.279	5.42454e-05	Normal		SKAP2	2.24453e-06	1.76386	0.065	0.015	0.0547981	Up
ATP5MC3	2.24984e-09	0.195965	0.589	0.451	5.49277e-05	Normal		CD8B	2.2856e-06	-0.521314	0.482	0.541	0.0558007	Normal
IP6K1	2.35161e-09	0.807163	0.123	0.06	5.74123e-05	Normal		UGP2	2.31258e-06	0.856244	0.202	0.114	0.0564592	Normal
ATP6V0C	2.41114e-09	0.262855	0.771	0.648	5.88657e-05	Normal		TOMM7	2.32665e-06	0.35688	0.593	0.429	0.0568027	Normal
LSP1	2.4645e-09	0.258723	0.829	0.723	6.01682e-05	Normal		GMNN	2.39139e-06	1.06395	0.102	0.037	0.0583834	Up
DNAJA1	2.46999e-09	0.200516	0.921	0.847	6.03024e-05	Normal		SASH3	2.39715e-06	0.455647	0.211	0.114	0.0585241	Normal
ZFHX3	2.4743e-09	1.72032	0.03	0.003	6.04076e-05	Up		GLIPR2	2.3972e-06	0.674438	0.219	0.124	0.0585252	Normal
ARF4	2.53166e-09	0.294287	0.524	0.387	6.18079e-05	Normal		UNC13B	2.39978e-06	-2.09055	0.001	0.015	0.0585883	Down
HNRNPH3	2.55603e-09	0.387073	0.386	0.262	6.24029e-05	Normal		MT1H	2.43691e-06	-7.95808e-13	0.001	0.015	0.0594948	Normal
IFITM10	2.61455e-09	1.31956	0.058	0.018	6.38315e-05	Up		BCAR1	2.45945e-06	-1.36511	0.001	0.015	0.0600451	Down
GRK6	2.64262e-09	0.977038	0.093	0.04	6.4517e-05	Normal		FRMD1	2.46701e-06	0.195155	0.001	0.015	0.0602296	Normal
PRKCA	2.64634e-09	1.32517	0.035	0.006	6.46078e-05	Up		AGR3	2.46701e-06	0.00140828	0.001	0.015	0.0602296	Normal
SRP9	2.72496e-09	0.346658	0.357	0.247	6.65272e-05	Normal		LAMA3	2.46701e-06	-0.888553	0.001	0.015	0.0602296	Normal
SUPT3H	2.74778e-09	0.538953	0.178	0.102	6.70844e-05	Normal		CAMSAP3	2.46701e-06	0.0184219	0.001	0.015	0.0602296	Normal
AMD1	2.77545e-09	0.392857	0.409	0.289	6.77599e-05	Normal		LSM14A	2.51049e-06	0.477105	0.225	0.124	0.061291	Normal
BTG1	2.80552e-09	-0.164142	0.915	0.895	6.84941e-05	Normal		NT5C3A	2.69807e-06	0.541895	0.17	0.085	0.0658706	Normal
ALKBH5	2.83019e-09	0.444129	0.249	0.155	6.90962e-05	Normal		HLA-DMA	2.71529e-06	0.468862	0.322	0.212	0.066291	Normal
NR4A3	2.83166e-09	0.399291	0.259	0.164	6.91323e-05	Normal		AUP1	2.75272e-06	0.402494	0.327	0.203	0.067205	Normal
EWSR1	2.86822e-09	0.280067	0.445	0.314	7.00247e-05	Normal		DOCK8	2.78458e-06	0.57567	0.273	0.164	0.0679826	Normal
TRBV6-2	2.87319e-09	1.91177	0.044	0.01	7.01461e-05	Up		PDCD5	2.82915e-06	0.500893	0.223	0.124	0.069071	Normal
WBP11	2.9123e-09	0.532771	0.181	0.102	7.11008e-05	Normal		NIBAN1	2.84209e-06	0.673108	0.156	0.075	0.0693868	Normal
LGALS8	2.97424e-09	0.820653	0.126	0.062	7.2613e-05	Normal		CAPZB	3.04903e-06	0.315319	0.574	0.431	0.074439	Normal
CRNKL1	3.10617e-09	0.797718	0.113	0.053	7.58339e-05	Normal		PIK3R6	3.0641e-06	2.93924	0.047	0.005	0.074807	Up
CYLD	3.29457e-09	0.347284	0.244	0.147	8.04335e-05	Normal		DSG2	3.06541e-06	-2.30588	0.004	0.025	0.0748389	Down
PHLDA1	3.31536e-09	0.556147	0.499	0.397	8.09411e-05	Normal		DEF6	3.11828e-06	0.309058	0.326	0.2	0.0761297	Normal
CD164	3.32517e-09	0.380658	0.367	0.249	8.11807e-05	Normal		FKBP8	3.12874e-06	-0.784835	0.252	0.32	0.0763849	Normal
WHRN	3.48193e-09	0.968892	0.089	0.037	8.50078e-05	Normal		P2RX5	3.16814e-06	1.59076	0.075	0.022	0.0773469	Up
MAZ	3.6004e-09	0.727106	0.155	0.083	8.79002e-05	Normal		UBE2D2	3.17846e-06	0.26755	0.526	0.369	0.077599	Normal
PET100	3.60191e-09	0.221423	0.335	0.221	8.7937e-05	Normal		DPP4	3.18866e-06	3.24574	0.04	0.002	0.077848	Up
RBM38	3.65096e-09	0.79294	0.114	0.054	8.91346e-05	Normal		FDFT1	3.20092e-06	0.361089	0.256	0.147	0.0781471	Normal
MPC1	3.65635e-09	0.450652	0.206	0.122	8.92661e-05	Normal		GNPTAB	3.22358e-06	0.84431	0.148	0.071	0.0787005	Normal
TRBC1	3.95412e-09	0.547966	0.422	0.318	9.65358e-05	Normal		SELENOW	3.26693e-06	0.408986	0.401	0.273	0.0797588	Normal
NFATC3	3.98231e-09	0.512039	0.158	0.084	9.72241e-05	Normal		CCT5	3.26858e-06	0.49719	0.222	0.124	0.0797992	Normal
APBA2	4.24571e-09	-1.63043	0.029	0.078	0.000103655	Down		TBCD	3.28832e-06	0.799595	0.139	0.064	0.080281	Normal
ARID5B	4.46078e-09	0.442367	0.365	0.254	0.000108905	Normal		NPIPB11	3.32087e-06	-2.32956	0.004	0.025	0.0810757	Down
IGLV4-69	4.52683e-09	-1.83853e-13	0.008	0.043	0.000110518	Normal		HIST1H2AG	3.35012e-06	-1.07417	0.06	0.117	0.0817898	Down
P4HA1	4.62288e-09	0.964669	0.124	0.062	0.000112863	Normal		AC007384.1	3.35288e-06	0.477618	0.179	0.092	0.0818572	Normal
ELOC	4.72309e-09	0.37179	0.391	0.288	0.000115309	Normal		ALOX5AP	3.44641e-06	0.383454	0.581	0.441	0.0841407	Normal
KIAA1324	4.79462e-09	1.22432	0.048	0.013	0.000117056	Up		ARHGEF10L	3.49883e-06	-1.60718	0.001	0.017	0.0854205	Down
2025-03-06	5.30111e-09	0.511349	0.202	0.117	0.000129421	Normal		URM1	3.51779e-06	0.683585	0.155	0.075	0.0858834	Normal
HLA-DPA1	5.31886e-09	-0.555828	0.691	0.66	0.000129855	Normal		TBX3	3.51822e-06	-3.08954	0.001	0.017	0.0858938	Down
LMTK2	5.40152e-09	1.45492	0.051	0.014	0.000131873	Up		AL118516.1	3.54185e-06	-1.11493	0.146	0.215	0.0864708	Down
TARS	5.42618e-09	0.616638	0.151	0.082	0.000132475	Normal		AL355075.4	3.57747e-06	-1.35119	0.013	0.044	0.0873404	Down
SUMO1	5.57382e-09	0.321826	0.418	0.294	0.000136079	Normal		PDCL3	3.5893e-06	0.492698	0.225	0.127	0.0876292	Normal
PSMC4	5.7089e-09	0.417492	0.243	0.152	0.000139377	Normal		CNKSR1	3.68718e-06	-0.17943	0.001	0.017	0.0900189	Normal
CD83	6.17389e-09	0.273097	0.277	0.177	0.000150729	Normal		CKB	3.69279e-06	1.62988	0.027	0.071	0.0901559	Up
IRF1	6.25238e-09	0.197337	0.624	0.479	0.000152646	Normal		KLF10	3.74501e-06	0.835567	0.115	0.047	0.0914308	Normal
RPS25	6.41213e-09	0.137199	0.982	0.963	0.000156546	Normal		ELF1	3.78605e-06	0.350362	0.557	0.415	0.0924326	Normal
TRIM28	6.46259e-09	0.532828	0.136	0.07	0.000157778	Normal		EIF2AK2	3.82662e-06	1.04758	0.102	0.039	0.093423	Up
RORA	6.54074e-09	0.422174	0.276	0.178	0.000159686	Normal		GORASP2	3.8355e-06	1.12933	0.111	0.046	0.0936398	Up
POLDIP3	7.28351e-09	0.763476	0.138	0.072	0.00017782	Normal		TMEM43	3.8473e-06	0.893886	0.115	0.047	0.0939279	Normal
ARID2	7.30505e-09	0.923588	0.107	0.051	0.000178345	Normal		IGF2BP2	4.13162e-06	-2.77373	0.002	0.019	0.100869	Down
SH3BP1	7.37157e-09	0.391528	0.268	0.169	0.00017997	Normal		LRRC26	4.15259e-06	-2.40433	0.003	0.022	0.101381	Down
MORF4L2	7.37888e-09	0.534136	0.23	0.144	0.000180148	Normal		RPS24	4.24487e-06	0.171984	0.985	0.975	0.103634	Normal
UQCRFS1	7.41523e-09	0.358536	0.378	0.266	0.000181035	Normal		RTKN	4.27281e-06	-2.17411	0.002	0.02	0.104316	Down
FCGR3A	7.46069e-09	-1.2557	0.025	0.072	0.000182145	Down		YWHAQ	4.3779e-06	0.48061	0.42	0.303	0.106882	Normal
RPL12	7.54749e-09	0.116619	0.986	0.989	0.000184264	Normal		ST14	4.37939e-06	-0.11705	0.006	0.031	0.106918	Normal
UBE2S	7.75592e-09	0.327601	0.327	0.219	0.000189353	Normal		DLL4	4.38713e-06	-2.21871	0.006	0.031	0.107107	Down
RAP1GDS1	7.76779e-09	-1.35612	0.059	0.118	0.000189643	Down		IGKV4-1	4.41895e-06	3.44789	0.042	0.003	0.107884	Up
CHD2	8.06247e-09	0.354771	0.333	0.225	0.000196837	Normal		REP15	4.45838e-06	-1.13594	0.002	0.019	0.108847	Down
NEU1	8.30575e-09	0.27255	0.537	0.4	0.000202776	Normal		FCGR3A	4.46079e-06	1.60579	0.072	0.02	0.108906	Up
ARHGAP9	8.32462e-09	0.251157	0.447	0.316	0.000203237	Normal		CALML4	4.46531e-06	-1.1997	0.006	0.031	0.109016	Down
PRNP	8.36644e-09	0.382444	0.264	0.169	0.000204258	Normal		SLC9A3-AS1	4.67531e-06	1.26945	0.003	0.022	0.114143	Up
LINC01358	8.60248e-09	1.11391	0.044	0.011	0.000210021	Up		H2AFV	4.67829e-06	-0.784333	0.252	0.319	0.114216	Normal
ATF3	9.04637e-09	-0.833413	0.369	0.427	0.000220858	Normal		APBA2	4.78204e-06	1.16467	0.078	0.024	0.116749	Up
ARHGEF1	9.24509e-09	0.28109	0.652	0.509	0.00022571	Normal		SELENOF	4.78522e-06	0.587839	0.264	0.164	0.116826	Normal
RNF10	9.28114e-09	0.360204	0.305	0.198	0.00022659	Normal		CEACAM5	4.80036e-06	1.25492	0.016	0.051	0.117196	Up
RBM14	9.34338e-09	0.822674	0.104	0.048	0.000228109	Normal		METTL17	4.83746e-06	1.04079	0.108	0.044	0.118102	Up
PRRC2C	9.6417e-09	0.328635	0.544	0.407	0.000235393	Normal		EIF3E	4.84741e-06	0.270403	0.304	0.183	0.118345	Normal
GNB2	9.84083e-09	0.45399	0.341	0.237	0.000240254	Normal		RHPN1	4.90244e-06	-1.46824	0.006	0.031	0.119688	Down
MKLN1	1.03355e-08	0.624228	0.132	0.067	0.000252332	Normal		SLC66A3	5.16465e-06	0.333395	0.177	0.09	0.12609	Normal
COPA	1.03403e-08	0.748718	0.146	0.079	0.000252448	Normal		CAPN12	5.25966e-06	1.57189	0.06	0.014	0.128409	Up
SH2D2A	1.04495e-08	0.251336	0.53	0.385	0.000255115	Normal		IHH	5.35535e-06	-0.408261	0	0.012	0.130746	Normal
FAM117A	1.06491e-08	1.00957	0.077	0.03	0.000259986	Up		MUC20	5.35535e-06	-0.654241	0	0.012	0.130746	Normal
RNF5	1.08783e-08	0.759515	0.197	0.119	0.000265582	Normal		UGT2B17	5.35535e-06	-1.42109e-14	0	0.012	0.130746	Normal
HCP5	1.13696e-08	0.759907	0.108	0.052	0.000277578	Normal		RAET1G	5.35535e-06	-3.01905	0	0.012	0.130746	Down
RBM4	1.15258e-08	0.305447	0.381	0.266	0.00028139	Normal		SCIN	5.35535e-06	-2.05707	0	0.012	0.130746	Down
ATP1A1	1.18102e-08	0.414053	0.359	0.249	0.000288333	Normal		CREB3L1	5.35535e-06	-7.72715e-13	0	0.012	0.130746	Normal
NUDT4	1.21982e-08	0.74419	0.141	0.075	0.000297807	Normal		TNNT1	5.35535e-06	-2.05357	0	0.012	0.130746	Down
JMJD6	1.23475e-08	0.307541	0.452	0.325	0.000301452	Normal		LINC02195	5.36861e-06	2.58989	0.054	0.01	0.131069	Up
TEX30	1.23782e-08	0.507074	0.086	0.036	0.000302202	Normal		PLIN2	5.74775e-06	0.509683	0.24	0.139	0.140326	Normal
PFDN4	1.30498e-08	1.05886	0.131	0.073	0.000318598	Up		HSPA4	5.91494e-06	0.428667	0.228	0.131	0.144407	Normal
COQ10A	1.35376e-08	0.683658	0.095	0.043	0.000330506	Normal		TMEM185B	6.0398e-06	-2.05374	0.01	0.037	0.147456	Down
KDM7A	1.36752e-08	1.38294	0.056	0.018	0.000333866	Up		SIRT2	6.3902e-06	0.889933	0.127	0.058	0.15601	Normal
TSPYL1	1.38314e-08	0.74136	0.13	0.067	0.000337679	Normal		MFNG	6.40121e-06	0.905216	0.136	0.064	0.156279	Normal
TOMM20	1.43642e-08	0.368426	0.407	0.297	0.000350687	Normal		TBX21	6.50941e-06	-1.53026	0.06	0.112	0.158921	Down
ZEB1	1.53404e-08	1.2236	0.079	0.033	0.00037452	Up		SHFL	6.5532e-06	0.274913	0.27	0.159	0.15999	Normal
FLNA	1.53531e-08	0.189648	0.427	0.293	0.000374832	Normal		NAP1L4	6.70731e-06	0.443776	0.258	0.158	0.163752	Normal
NFKBIA	1.56887e-08	-0.540164	0.822	0.788	0.000383024	Normal		CDH1	6.77968e-06	-2.69634	0.005	0.027	0.165519	Down
ARL5B	1.57078e-08	0.838801	0.101	0.048	0.00038349	Normal		MMADHC	6.8049e-06	0.521652	0.233	0.136	0.166135	Normal
NAA10	1.57559e-08	0.366876	0.135	0.07	0.000384665	Normal		GPI	6.82244e-06	0.378619	0.347	0.227	0.166563	Normal
SS18	1.58002e-08	0.637687	0.127	0.065	0.000385745	Normal		RCSD1	6.82835e-06	0.486801	0.225	0.127	0.166707	Normal
HNRNPUL1	1.60003e-08	0.346338	0.277	0.178	0.000390631	Normal		EEF1E1	6.83734e-06	1.03297	0.126	0.058	0.166927	Up
CD5	1.61811e-08	0.398869	0.205	0.122	0.000395045	Normal		UBASH3B	6.843e-06	1.03375	0.074	0.022	0.167065	Up
PITHD1	1.62856e-08	0.302217	0.313	0.206	0.000397597	Normal		ARHGEF6	6.90972e-06	0.909033	0.098	0.037	0.168694	Normal
QRICH1	1.66045e-08	0.688557	0.123	0.062	0.000405382	Normal		KLF13	6.93862e-06	1.15545	0.092	0.034	0.169399	Up
DDB1	1.66169e-08	0.656868	0.136	0.072	0.000405684	Normal		WBP2	7.16253e-06	0.475631	0.16	0.08	0.174866	Normal
SF3B4	1.6699e-08	0.455665	0.267	0.173	0.000407689	Normal		RGS19	7.20012e-06	0.522311	0.225	0.129	0.175784	Normal
CMTM6	1.67092e-08	0.340264	0.293	0.191	0.000407938	Normal		XAF1	7.25493e-06	0.818546	0.13	0.061	0.177122	Normal
KMT2A	1.67338e-08	0.395339	0.218	0.133	0.000408539	Normal		PSMC2	7.30925e-06	0.871896	0.114	0.049	0.178448	Normal
SPRY2	1.69928e-08	-2.20884	0.008	0.041	0.000414862	Down		MLPH	7.45527e-06	-1.12563	0.005	0.027	0.182013	Down
MAP3K2	1.76668e-08	0.717586	0.103	0.048	0.000431317	Normal		RABL6	7.6216e-06	-1.03482	0.032	0.075	0.186074	Down
ADIPOR1	1.78912e-08	0.453928	0.252	0.163	0.000436796	Normal		PRDX1	7.79406e-06	0.370464	0.523	0.4	0.190284	Normal
KLF12	1.92381e-08	0.811363	0.088	0.038	0.00046968	Normal		MRPS14	7.82971e-06	1.74556	0.078	0.025	0.191155	Up
FYB1	1.99444e-08	0.282517	0.639	0.494	0.000486923	Normal		ZNF506	7.9627e-06	1.29884	0.068	0.019	0.194401	Up
HLA-E	1.99835e-08	0.144232	0.967	0.914	0.000487878	Normal		RPL22L1	8.23057e-06	0.184636	0.572	0.38	0.200941	Normal
PTPN7	2.1203e-08	0.386349	0.305	0.203	0.000517649	Normal		TNFRSF10D	8.7175e-06	-1.52071	0.007	0.032	0.212829	Down
BRD4	2.14838e-08	0.560725	0.154	0.085	0.000524505	Normal		FASLG	8.79463e-06	1.16129	0.091	0.034	0.214712	Up
BAG6	2.2039e-08	0.654616	0.149	0.083	0.000538059	Normal		GAPDH	8.82023e-06	0.20206	0.963	0.941	0.215337	Normal
SPTBN1	2.24444e-08	0.597216	0.123	0.063	0.000547958	Normal		FOXN2	9.25038e-06	0.646007	0.141	0.068	0.225839	Normal
RNF149	2.30931e-08	0.251887	0.433	0.306	0.000563796	Normal		PPIG	9.34538e-06	0.37466	0.295	0.185	0.228158	Normal
HNRNPM	2.3141e-08	0.368564	0.31	0.204	0.000564964	Normal		GPBP1	9.3648e-06	0.449337	0.348	0.229	0.228632	Normal
CELF1	2.35632e-08	0.683445	0.126	0.065	0.000575273	Normal		LUC7L2	9.60575e-06	0.428671	0.26	0.159	0.234515	Normal
GALNT2	2.39112e-08	0.659347	0.144	0.079	0.000583769	Normal		SUCLG2	9.65287e-06	0.888958	0.113	0.049	0.235665	Normal
ACTB	2.39335e-08	-0.18639	0.995	0.997	0.000584313	Normal		HIF1A	9.94595e-06	0.480081	0.277	0.171	0.242821	Normal
TBCA	2.4155e-08	0.352119	0.409	0.302	0.000589721	Normal		TSPAN1	1.0008e-05	-0.318581	0.005	0.025	0.244334	Normal
CNOT2	2.42216e-08	0.457955	0.273	0.18	0.000591345	Normal		TMPRSS4	1.00266e-05	-0.1677	0.007	0.031	0.24479	Normal
RPS10	2.43437e-08	0.0609756	0.176	0.101	0.000594327	Normal		AFDN	1.02011e-05	-1.03681	0.005	0.025	0.249049	Down
CD53	2.48353e-08	-0.508023	0.58	0.581	0.00060633	Normal		DUSP2	1.02981e-05	0.403293	0.818	0.783	0.251418	Normal
NUGGC	2.50051e-08	-2.55583	0.007	0.038	0.000610474	Down		STOM	1.02992e-05	0.333076	0.28	0.169	0.251444	Normal
MAX	2.55172e-08	0.410777	0.283	0.186	0.000622976	Normal		PTGER2	1.0339e-05	0.754373	0.125	0.058	0.252416	Normal
RPS3	2.61877e-08	0.120238	0.99	0.989	0.000639346	Normal		MYH9	1.03796e-05	0.305235	0.443	0.31	0.253407	Normal
HMGN4	2.61881e-08	0.298634	0.286	0.185	0.000639355	Normal		DECR1	1.04151e-05	0.391685	0.191	0.102	0.254273	Normal
B2M	2.65015e-08	-0.115371	0.998	1	0.000647007	Normal		ARHGAP25	1.06324e-05	0.612343	0.117	0.051	0.259579	Normal
KHDC4	2.72358e-08	0.925465	0.091	0.041	0.000664934	Normal		JUP	1.06345e-05	-1.36564	0.009	0.034	0.259631	Down
NSUN2	2.75668e-08	0.623741	0.123	0.063	0.000673015	Normal		LYST	1.06834e-05	-1.04198	0.206	0.266	0.260825	Down
RPL27A	2.79148e-08	0.264529	0.517	0.395	0.000681513	Normal		PLEKHG6	1.09956e-05	-0.659396	0.001	0.014	0.268446	Normal
SLC39A7	2.79956e-08	0.887408	0.103	0.049	0.000683484	Normal		AC007613.1	1.10961e-05	-2.43489	0.001	0.014	0.2709	Down
TRBV2	2.82845e-08	-1.24713	0.027	0.074	0.000690537	Down		USP3	1.11108e-05	0.652225	0.174	0.093	0.27126	Normal
CYC1	2.86808e-08	0.658438	0.254	0.181	0.000700214	Normal		ESRP2	1.11975e-05	-2.22045e-14	0.001	0.014	0.273376	Normal
RPL18A	2.91446e-08	-0.119933	0.989	0.989	0.000711537	Normal		DHRS11	1.12315e-05	-1.23541	0.001	0.014	0.274206	Down
MUC17	2.95011e-08	2.33753	0.018	0	0.00072024	Up		HMGCS2	1.12656e-05	-0.51984	0.001	0.014	0.275039	Normal
POLR1C	2.99317e-08	0.935234	0.101	0.049	0.000730753	Normal		P2RY1	1.12656e-05	-1.73874	0.001	0.014	0.275039	Down
NAP1L1	3.03636e-08	0.350906	0.425	0.31	0.000741297	Normal		KITLG	1.12656e-05	-1.33257	0.001	0.014	0.275039	Down
RBM7	3.04624e-08	0.502271	0.157	0.088	0.000743708	Normal		SMDT1	1.13385e-05	0.369147	0.411	0.28	0.276819	Normal
UBL5	3.05927e-08	0.187279	0.713	0.581	0.000746891	Normal		RCOR1	1.16685e-05	-2.0076	0.009	0.034	0.284874	Down
NDFIP2	3.09254e-08	0.176969	0.207	0.126	0.000755014	Normal		SNRPE	1.17861e-05	0.895825	0.152	0.08	0.287746	Normal
COASY	3.10327e-08	0.882283	0.086	0.038	0.000757631	Normal		DONSON	1.18268e-05	-2.19258	0.004	0.024	0.288741	Down
SELENOK	3.16641e-08	0.138199	0.623	0.475	0.000773046	Normal		ARHGAP4	1.19857e-05	0.449291	0.242	0.142	0.292618	Normal
MRPS36	3.18346e-08	0.386106	0.229	0.146	0.00077721	Normal		CD47	1.20539e-05	0.232186	0.358	0.225	0.294285	Normal
NDUFB8	3.2366e-08	0.223521	0.48	0.345	0.000790183	Normal		LRIF1	1.20584e-05	0.643005	0.134	0.064	0.294394	Normal
EIF1AD	3.30552e-08	0.70863	0.098	0.045	0.00080701	Normal		PCID2	1.24641e-05	0.651161	0.144	0.071	0.304298	Normal
FAM126A	3.30957e-08	0.794814	0.069	0.026	0.000808	Normal		MVB12B	1.27343e-05	1.09161	0.104	0.044	0.310895	Up
SLF1	3.40287e-08	0.432119	0.195	0.117	0.000830776	Normal		PON2	1.28671e-05	-3.10011	0.033	0.073	0.314137	Down
MIF	3.46931e-08	-0.342639	0.797	0.812	0.000846998	Normal		ARID4A	1.29279e-05	0.800864	0.146	0.073	0.315622	Normal
CASP8	3.52604e-08	-0.963814	0.169	0.237	0.000860846	Normal		TRAV26-2	1.29861e-05	-3.39059	0.006	0.029	0.317042	Down
UBQLN2	3.5428e-08	0.835349	0.08	0.034	0.00086494	Normal		NSMCE3	1.30028e-05	-1.53715	0.056	0.105	0.317451	Down
CCDC6	3.54531e-08	-1.4662	0.046	0.098	0.000865552	Down		TMEM123	1.30629e-05	0.667189	0.14	0.069	0.318917	Normal
OTULINL	3.56995e-08	0.699044	0.124	0.065	0.000871568	Normal		THOC3	1.31806e-05	0.911898	0.115	0.051	0.321792	Normal
RBM22	3.57255e-08	0.36186	0.268	0.175	0.000872202	Normal		PTGES3	1.31912e-05	0.202385	0.632	0.471	0.322051	Normal
LINC00963	3.64051e-08	0.721999	0.105	0.051	0.000888794	Normal		COX7A2L	1.42046e-05	0.411757	0.327	0.215	0.346791	Normal
HDAC1	3.64238e-08	0.386843	0.283	0.189	0.00088925	Normal		ZMYM5	1.43486e-05	0.732788	0.143	0.071	0.350308	Normal
NDUFV2	3.66912e-08	0.290582	0.452	0.33	0.00089578	Normal		ITK	1.43566e-05	0.466541	0.224	0.132	0.350501	Normal
NDUFC2	3.68197e-08	0.270723	0.329	0.23	0.000898915	Normal		AC015912.3	1.43581e-05	-1.17856	0.036	0.08	0.350538	Down
GPX4	3.70874e-08	0.329965	0.523	0.427	0.000905452	Normal		SLFN11	1.43849e-05	1.08067	0.069	0.02	0.351193	Up
BAZ2A	3.82251e-08	0.549225	0.171	0.099	0.000933227	Normal		S100A6	1.45331e-05	-0.342506	0.752	0.734	0.35481	Normal
ADAR	3.82489e-08	0.485181	0.233	0.148	0.000933808	Normal		CSKMT	1.45339e-05	-0.823348	0.075	0.134	0.354831	Normal
RBBP4	3.83036e-08	0.313927	0.237	0.148	0.000935144	Normal		TMEM248	1.45418e-05	-1.23813	0.058	0.108	0.355024	Down
KANSL2	3.85893e-08	0.586953	0.153	0.086	0.000942119	Normal		RPL23	1.46189e-05	0.222333	0.415	0.28	0.356906	Normal
RBMX	3.87242e-08	0.310327	0.37	0.254	0.000945412	Normal		SIAH2	1.46609e-05	-1.52593	0.031	0.071	0.357931	Down
PTPRN2	3.8754e-08	0.722362	0.092	0.043	0.000946141	Normal		TIFA	1.46847e-05	1.28627	0.11	0.049	0.358512	Up
PPIA	3.89027e-08	0.165364	0.88	0.825	0.00094977	Normal		SYP	1.47439e-05	-1.59895	0.003	0.022	0.359957	Down
PHACTR2	3.9258e-08	1.3073	0.054	0.018	0.000958446	Up		RGS1	1.47565e-05	0.424057	0.599	0.517	0.360265	Normal
KIR2DL3	3.99771e-08	-2.00367	0.016	0.054	0.000976002	Down		IGLV2-18	1.51293e-05	3.80218	0.031	0	0.369367	Up
LMBRD1	4.06196e-08	0.367302	0.241	0.152	0.000991686	Normal		ORAI1	1.51362e-05	-1.46679	0.044	0.09	0.369535	Down
KLRB1	4.20292e-08	0.378784	0.319	0.222	0.0010261	Normal		GLRX	1.53003e-05	0.542792	0.167	0.09	0.373541	Normal
ARHGAP45	4.35525e-08	0.405964	0.236	0.149	0.00106329	Normal		TJP1	1.54242e-05	-2.34049	0.003	0.02	0.376566	Down
MUC5B	4.36184e-08	1.43123	0.024	0.002	0.0010649	Up		ARHGAP8	1.54802e-05	-1.81835	0.001	0.015	0.377934	Down
U2AF2	4.41378e-08	0.538243	0.197	0.121	0.00107758	Normal		TNFSF15	1.55641e-05	-1.41461	0.001	0.015	0.379983	Down
IDH2	4.50796e-08	-0.644726	0.38	0.426	0.00110057	Normal		VDAC3	1.57677e-05	0.45572	0.211	0.124	0.384952	Normal
ELOVL5	4.53006e-08	0.316569	0.263	0.169	0.00110597	Normal		SF3B2	1.60967e-05	0.293234	0.374	0.253	0.392984	Normal
CAND1	4.54187e-08	0.443987	0.166	0.095	0.00110885	Normal		UCP2	1.62398e-05	0.411247	0.392	0.276	0.396478	Normal
FAM53C	4.60487e-08	0.422939	0.238	0.151	0.00112423	Normal		HSPA5	1.627e-05	-0.4821	0.622	0.641	0.397215	Normal
IGLV1-51	4.65457e-08	-0.225384	0.007	0.037	0.00113637	Normal		TRIM22	1.63875e-05	0.352815	0.255	0.154	0.400084	Normal
PPDPF	4.66991e-08	0.197643	0.745	0.709	0.00114011	Normal		PFN1	1.64663e-05	-0.200651	0.945	0.932	0.402008	Normal
GBP1	4.89127e-08	0.609328	0.155	0.088	0.00119415	Normal		EPPK1	1.66073e-05	-1.29107	0.003	0.02	0.405451	Down
EEF1B2	4.91734e-08	0.173504	0.87	0.813	0.00120052	Normal		CXorf40B	1.6624e-05	0.9433	0.089	0.034	0.405859	Normal
JUNB	4.93555e-08	-0.323854	0.964	0.915	0.00120497	Normal		KATNBL1	1.67762e-05	0.89625	0.095	0.037	0.409573	Normal
ANXA7	5.023e-08	0.379343	0.278	0.186	0.00122632	Normal		CLDN4	1.68699e-05	2.48073	0.06	0.122	0.411861	Up
KIFC3	5.1968e-08	2.00209	0.027	0.004	0.00126875	Up		PIP5K1B	1.70002e-05	-2.32201	0.014	0.044	0.415042	Down
SLIRP	5.28234e-08	0.696724	0.155	0.091	0.00128963	Normal		LMO4	1.70219e-05	0.885143	0.144	0.075	0.415574	Normal
MRPS6	5.36785e-08	0.196277	0.417	0.297	0.00131051	Normal		CDC27	1.7094e-05	0.923776	0.094	0.037	0.417333	Normal
ABI1	5.3708e-08	0.428661	0.236	0.15	0.00131123	Normal		PPP2R2A	1.71263e-05	0.47373	0.172	0.092	0.41812	Normal
KIF5B	5.39636e-08	0.31142	0.39	0.279	0.00131747	Normal		CCT3	1.71949e-05	0.351313	0.296	0.193	0.419797	Normal
FURIN	5.41588e-08	0.742635	0.062	0.023	0.00132223	Normal		DGUOK	1.72524e-05	0.441253	0.264	0.161	0.421201	Normal
SKIL	5.45357e-08	0.686358	0.138	0.076	0.00133143	Normal		H19	1.7374e-05	-2.30135	0.002	0.017	0.424168	Down
RAMAC	5.45421e-08	0.491978	0.16	0.092	0.00133159	Normal		C10orf99	1.73987e-05	0.268421	0.002	0.019	0.424772	Normal
RARA	5.45875e-08	0.747588	0.12	0.061	0.0013327	Normal		ITGB4	1.73987e-05	0.256016	0.002	0.019	0.424772	Normal
ADA	5.55788e-08	-1.09271	0.114	0.177	0.0013569	Down		TRBV25-1	1.75034e-05	-3.31307	0.002	0.017	0.427327	Down
VCP	5.63966e-08	0.21608	0.472	0.335	0.00137687	Normal		RAB38	1.75901e-05	-2.92558	0.002	0.017	0.429446	Down
ABCC1	5.7012e-08	0.971498	0.069	0.027	0.00139189	Normal		MPLKIP	1.75905e-05	0.629907	0.143	0.071	0.429455	Normal
RFX1	5.72271e-08	1.0273	0.046	0.013	0.00139714	Up		CCDC24	1.77486e-05	-2.13458	0.006	0.027	0.433314	Down
GTF2F1	5.81504e-08	0.574686	0.183	0.11	0.00141968	Normal		ST6GALNAC1	1.79686e-05	-1.69178	0.002	0.019	0.438686	Down
C11orf58	5.82264e-08	0.24695	0.48	0.349	0.00142154	Normal		RALGPS2	1.79747e-05	-1.54076	0.008	0.032	0.438834	Down
RPL11	5.86874e-08	-0.146332	0.989	0.994	0.00143279	Normal		SNRPN	1.81247e-05	0.77757	0.123	0.058	0.442496	Normal
MED30	5.96885e-08	0.502729	0.209	0.132	0.00145723	Normal		CTSS	1.82624e-05	0.698036	0.14	0.071	0.445859	Normal
NBPF3	6.02526e-08	1.72601	0.031	0.006	0.00147101	Up		DIPK1A	1.82732e-05	1.99821	0.044	0.007	0.446122	Up
KRT19	6.07803e-08	0.780267	0.072	0.03	0.00148389	Normal		GUCA2A	1.84808e-05	0.672701	0.002	0.017	0.451191	Normal
VAMP4	6.08004e-08	0.473568	0.133	0.071	0.00148438	Normal		ENTPD8	1.8599e-05	-0.0249788	0.002	0.019	0.454076	Normal
FAM43A	6.17151e-08	1.33219	0.043	0.012	0.00150671	Up		DDX24	1.86836e-05	-0.544002	0.448	0.478	0.456141	Normal
ZAP70	6.25199e-08	0.199	0.506	0.366	0.00152636	Normal		RAB11FIP1	1.88022e-05	-0.854137	0.114	0.18	0.459036	Normal
CCNH	6.38679e-08	-0.773633	0.268	0.336	0.00155927	Normal		IGLV7-46	1.92279e-05	3.62027	0.034	0.002	0.46943	Up
ACP6	6.46856e-08	1.12976	0.05	0.016	0.00157923	Up		IFI44	1.9292e-05	1.52498	0.062	0.017	0.470994	Up
RACK1	6.61906e-08	0.168211	0.954	0.917	0.00161598	Normal		UBALD2	1.93725e-05	-1.15597	0.037	0.08	0.47296	Down
IST1	6.66796e-08	0.374422	0.242	0.154	0.00162792	Normal		LLGL2	1.98885e-05	-0.678541	0.029	0.069	0.485557	Normal
PPP6C	6.83098e-08	0.335436	0.213	0.131	0.00166772	Normal		MAPKAP1	2.01811e-05	-1.68367	0.018	0.051	0.492701	Down
SBNO1	6.83843e-08	0.662176	0.124	0.065	0.00166953	Normal		LPIN2	2.06757e-05	0.53455	0.171	0.093	0.504777	Normal
APOL6	6.94924e-08	0.536328	0.116	0.059	0.00169659	Normal		ARPC4	2.10949e-05	0.427842	0.307	0.198	0.51501	Normal
SHKBP1	6.95842e-08	0.42797	0.232	0.146	0.00169883	Normal		SLC27A2	2.12969e-05	1.43095	0.075	0.025	0.519943	Up
STXBP3	6.9604e-08	0.74409	0.074	0.03	0.00169931	Normal		LTB	2.13968e-05	-1.04708	0.159	0.222	0.522383	Down
TMC8	7.16997e-08	0.354979	0.232	0.145	0.00175048	Normal		PSMG2	2.15633e-05	0.478431	0.225	0.134	0.526446	Normal
IGLV7-43	7.19141e-08	3.95072	0.028	0.005	0.00175571	Up		SENP6	2.19892e-05	0.668854	0.179	0.102	0.536843	Normal
PSMD3	7.23411e-08	0.572046	0.164	0.096	0.00176614	Normal		DAZAP2	2.21658e-05	0.226304	0.541	0.385	0.541156	Normal
TRBV27	7.37215e-08	1.56657	0.066	0.026	0.00179984	Up		ATP5F1A	2.22069e-05	0.36311	0.273	0.173	0.54216	Normal
ORAI1	7.40492e-08	0.681769	0.095	0.044	0.00180784	Normal		RASGRP2	2.25212e-05	1.32431	0.077	0.027	0.549833	Up
UBE2F	7.43184e-08	0.505432	0.226	0.148	0.00181441	Normal		SEC11C	2.27461e-05	0.382696	0.234	0.141	0.555323	Normal
AL662844.4	7.51449e-08	1.08328	0.062	0.023	0.00183459	Up		SDHA	2.28414e-05	0.512725	0.195	0.114	0.557649	Normal
SRSF6	7.64614e-08	0.594333	0.152	0.088	0.00186673	Normal		CCDC6	2.29611e-05	1.24982	0.098	0.042	0.560573	Up
AL157402.2	7.6644e-08	2.62555	0.018	0.001	0.00187119	Up		CPD	2.29858e-05	0.731044	0.118	0.054	0.561176	Normal
FHL3	7.7811e-08	1.09052	0.064	0.025	0.00189968	Up		ENC1	2.29871e-05	-2.08679	0.023	0.058	0.561206	Down
ITGAL	7.85196e-08	0.419114	0.223	0.141	0.00191698	Normal		SERPINB9	2.32109e-05	0.482239	0.203	0.117	0.56667	Normal
MTHFD1	7.8675e-08	0.842107	0.101	0.049	0.00192077	Normal		IQGAP1	2.33507e-05	0.448647	0.355	0.247	0.570084	Normal
RANBP3	7.90633e-08	0.669359	0.113	0.057	0.00193025	Normal		SERF2	2.3568e-05	-0.208648	0.911	0.908	0.575388	Normal
MAN2B1	7.94198e-08	0.598625	0.117	0.06	0.00193896	Normal		MMP23B	2.45306e-05	-2.1363	0.005	0.025	0.59889	Down
KAT6A	7.97421e-08	0.574794	0.128	0.068	0.00194682	Normal		IGFLR1	2.4651e-05	-1.10058	0.195	0.254	0.601831	Down
GZMK	8.045e-08	0.41538	0.419	0.331	0.00196411	Normal		ATG5	2.47099e-05	0.66404	0.161	0.086	0.603268	Normal
UBAP1	8.18151e-08	0.55104	0.147	0.082	0.00199744	Normal		RNASEK	2.48377e-05	-0.410251	0.735	0.708	0.606387	Normal
RCAN1	8.25871e-08	1.52261	0.034	0.007	0.00201628	Up		SPEN	2.5036e-05	-1.43899	0.053	0.1	0.61123	Down
CSGALNACT1	8.28724e-08	1.16495	0.066	0.026	0.00202325	Up		MAP4K1	2.52261e-05	0.237257	0.238	0.141	0.615871	Normal
YWHAE	8.78344e-08	0.312246	0.34	0.234	0.00214439	Normal		FYN	2.5238e-05	0.238461	0.419	0.285	0.616161	Normal
GALM	8.80422e-08	0.313211	0.258	0.165	0.00214946	Normal		COL16A1	2.53282e-05	-1.37375	0	0.01	0.618362	Down
ACSL3	8.8411e-08	0.593015	0.105	0.052	0.00215847	Normal		RETNLB	2.53282e-05	-2.35952	0	0.01	0.618362	Down
NCAM1	8.91846e-08	-2.22387	0.011	0.045	0.00217735	Down		HGD	2.53282e-05	-5.06262e-13	0	0.01	0.618362	Normal
UBE2Z	8.98056e-08	1.0382	0.075	0.032	0.00219251	Up		SLIT2	2.53282e-05	-0.427462	0	0.01	0.618362	Normal
PACSIN1	9.1233e-08	2.04081	0.021	0.002	0.00222736	Up		AL031058.1	2.53282e-05	-0.278959	0	0.01	0.618362	Normal
MVB12B	9.3325e-08	-1.14672	0.052	0.104	0.00227844	Down		RAPGEF5	2.53282e-05	-2.13114	0	0.01	0.618362	Down
PPP2R5C	9.45321e-08	0.359163	0.363	0.26	0.00230791	Normal		PRUNE2	2.53282e-05	-2.32837	0	0.01	0.618362	Down
SLU7	9.58085e-08	0.578693	0.139	0.078	0.00233907	Normal		ACY3	2.53282e-05	-2.99316e-13	0	0.01	0.618362	Normal
SIRT1	1.01114e-07	0.806846	0.067	0.026	0.00246861	Normal		BCL7A	2.53282e-05	-1.98537	0	0.01	0.618362	Down
PRPF8	1.02008e-07	0.329397	0.208	0.128	0.00249041	Normal		EXOC3L4	2.53282e-05	-2.13163e-14	0	0.01	0.618362	Normal
2025-03-03	1.0418e-07	1.44614	0.04	0.01	0.00254346	Up		CES3	2.53282e-05	-6.21725e-14	0	0.01	0.618362	Normal
UBALD2	1.06339e-07	0.362598	0.083	0.037	0.00259615	Normal		ASGR1	2.53282e-05	-4.84171e-06	0	0.01	0.618362	Normal
PLK3	1.10409e-07	0.246793	0.368	0.257	0.00269552	Normal		YBX2	2.53282e-05	-0.739849	0	0.01	0.618362	Normal
ATP6V1B2	1.10448e-07	0.719756	0.114	0.059	0.00269647	Normal		LINC00668	2.53282e-05	-1.85506	0	0.01	0.618362	Down
CREBBP	1.14696e-07	0.791043	0.091	0.043	0.00280018	Normal		PDE9A	2.53282e-05	-1.80161	0	0.01	0.618362	Down
CLP1	1.17182e-07	1.00074	0.066	0.026	0.00286089	Up		POLR2B	2.54083e-05	0.716334	0.142	0.073	0.620319	Normal
ANKDD1A	1.18316e-07	2.66643	0.016	0	0.00288856	Up		ZFAS1	2.54706e-05	0.26291	0.605	0.429	0.621839	Normal
ZBTB38	1.19044e-07	-0.829635	0.21	0.272	0.00290635	Normal		EFNB2	2.54722e-05	-1.37451	0.005	0.025	0.621878	Down
SYTL2	1.20062e-07	0.483769	0.174	0.104	0.00293119	Normal		ID2	2.56213e-05	0.413543	0.322	0.222	0.625519	Normal
CHMP1B	1.20258e-07	0.165119	0.239	0.156	0.00293598	Normal		RPL11	2.56885e-05	0.136764	0.994	0.985	0.62716	Normal
TRAV20	1.20661e-07	1.82267	0.047	0.015	0.00294583	Up		SNRPA1	2.58873e-05	0.422823	0.223	0.134	0.632012	Normal
MAP2K2	1.21231e-07	0.561324	0.104	0.052	0.00295973	Normal		SAP18	2.62489e-05	0.451055	0.651	0.519	0.64084	Normal
PELI1	1.24212e-07	0.303409	0.226	0.144	0.00303251	Normal		C12orf65	2.62592e-05	0.698794	0.122	0.058	0.641093	Normal
RPS3A	1.24879e-07	0.114101	0.979	0.968	0.0030488	Normal		SNX3	2.67716e-05	-0.714058	0.183	0.247	0.653602	Normal
TSC22D4	1.25472e-07	0.348322	0.308	0.208	0.00306326	Normal		SNAI3	2.69391e-05	1.74718	0.052	0.012	0.657692	Up
TRGV3	1.3276e-07	0.55314	0.13	0.071	0.00324121	Normal		IGLV1-40	2.72774e-05	0.348096	0.036	0.003	0.66595	Normal
IL2RA	1.34179e-07	1.29879	0.059	0.022	0.00327584	Up		SCP2	2.75269e-05	0.384976	0.258	0.161	0.672042	Normal
CXCL2	1.35127e-07	2.56428	0.04	0.011	0.00329898	Up		SNHG17	2.75675e-05	0.412589	0.137	0.068	0.673033	Normal
CHIC2	1.42364e-07	0.265026	0.311	0.208	0.00347566	Normal		CEMIP2	2.79322e-05	0.761722	0.129	0.063	0.681936	Normal
BST2	1.44981e-07	0.198982	0.493	0.368	0.00353957	Normal		CDC123	2.83591e-05	0.67564	0.144	0.075	0.692358	Normal
PRPF19	1.48499e-07	0.870669	0.104	0.053	0.00362546	Normal		CAPZA1	2.85794e-05	0.487696	0.17	0.093	0.697738	Normal
TRAV8-4	1.49541e-07	0.743997	0.038	0.01	0.00365088	Normal		C1orf162	2.93467e-05	1.24404	0.055	0.014	0.716469	Up
GDI1	1.54312e-07	0.434909	0.227	0.146	0.00376738	Normal		CASP1	2.96098e-05	0.493509	0.21	0.124	0.722894	Normal
VPS16	1.54521e-07	0.631111	0.101	0.05	0.00377248	Normal		RAD23A	2.96752e-05	0.485851	0.311	0.21	0.72449	Normal
SNAPC1	1.59768e-07	0.826746	0.088	0.041	0.00390059	Normal		RPL30	3.03442e-05	-0.108218	0.994	0.988	0.740823	Normal
FNDC9	1.62788e-07	2.59024	0.022	0.002	0.00397431	Up		PGS1	3.03803e-05	2.03821	0.057	0.015	0.741706	Up
HSPD1	1.63275e-07	-0.549274	0.704	0.701	0.00398621	Normal		MAPK1IP1L	3.04321e-05	0.320331	0.263	0.161	0.74297	Normal
ATXN2L	1.6501e-07	0.390866	0.174	0.104	0.00402856	Normal		RNPEP	3.0467e-05	-1.46959	0.037	0.078	0.743822	Down
LINC01578	1.69153e-07	0.459431	0.125	0.067	0.0041297	Normal		NBL1	3.21731e-05	-1.94571	0.016	0.046	0.785474	Down
TNFSF9	1.742e-07	0.468512	0.477	0.366	0.00425293	Normal		FHL2	3.23468e-05	-1.13718	0.005	0.024	0.789715	Down
IK	1.78062e-07	0.218379	0.272	0.18	0.00434721	Normal		STIM1	3.24738e-05	0.630227	0.124	0.059	0.792816	Normal
TOMM7	1.78715e-07	0.198754	0.713	0.593	0.00436315	Normal		MMP24OS	3.26662e-05	-1.25082	0.044	0.088	0.797514	Down
JUND	1.79687e-07	0.121069	0.433	0.311	0.00438687	Normal		ID3	3.27945e-05	-0.773831	0.184	0.256	0.800645	Normal
KIZ	1.80356e-07	0.854846	0.075	0.033	0.00440322	Normal		EFR3A	3.28357e-05	0.752765	0.114	0.053	0.801651	Normal
SEC16A	1.80817e-07	0.677134	0.088	0.041	0.00441447	Normal		CALM2	3.31617e-05	0.291774	0.674	0.539	0.809609	Normal
CIR1	1.82855e-07	0.438531	0.171	0.102	0.00446422	Normal		MORC3	3.32314e-05	0.706494	0.114	0.053	0.811311	Normal
NDUFA3	1.85863e-07	0.155318	0.393	0.287	0.00453767	Normal		VPS13C	3.3252e-05	0.398284	0.206	0.12	0.811815	Normal
PIK3R1	1.91397e-07	-0.664459	0.279	0.344	0.00467276	Normal		PARVB	3.32848e-05	0.918783	0.076	0.027	0.812614	Normal
GAK	1.92103e-07	0.509291	0.134	0.074	0.00469	Normal		KPNA1	3.33303e-05	1.2635	0.076	0.027	0.813726	Up
UBA52	2.0164e-07	0.189166	0.841	0.754	0.00492285	Normal		SEPTIN9	3.40799e-05	0.304365	0.334	0.219	0.832027	Normal
SMPD4	2.0335e-07	0.689256	0.083	0.038	0.00496459	Normal		AC010654.1	3.42213e-05	-2.10532	0.009	0.032	0.835479	Down
COPS8	2.06089e-07	0.590855	0.12	0.064	0.00503146	Normal		CLU	3.44601e-05	2.00074	0.056	0.015	0.841309	Up
IMPDH2	2.08538e-07	0.789662	0.188	0.126	0.00509126	Normal		STIMATE	3.44955e-05	-1.91019	0.013	0.041	0.842172	Down
ECI2	2.08858e-07	-1.05995	0.136	0.198	0.00509907	Down		TRAV8-2	3.47962e-05	-1.0467	0.044	0.088	0.849515	Down
MAPRE1	2.13033e-07	0.369319	0.271	0.181	0.00520099	Normal		SLC39A5	3.56361e-05	0.679881	0.007	0.029	0.870019	Normal
AGPAT1	2.2187e-07	0.860888	0.072	0.03	0.00541673	Normal		SDR42E2	3.58081e-05	-1.07562	0.007	0.029	0.874218	Down
LINC01943	2.25234e-07	0.712981	0.116	0.062	0.00549887	Normal		TMCO1	3.61281e-05	0.358503	0.202	0.119	0.882031	Normal
C1D	2.27526e-07	0.443676	0.209	0.133	0.00555482	Normal		F2R	3.63979e-05	0.510068	0.133	0.066	0.888619	Normal
RNF19A	2.2796e-07	0.289531	0.348	0.246	0.00556542	Normal		CHD9	3.68114e-05	0.890905	0.111	0.053	0.898713	Normal
CCT2	2.3258e-07	0.372354	0.362	0.273	0.00567822	Normal		TIMM17B	3.68529e-05	0.573493	0.217	0.132	0.899726	Normal
RHBDD2	2.33751e-07	0.348126	0.252	0.165	0.00570681	Normal		AFF4	3.68674e-05	-0.934354	0.114	0.173	0.900081	Normal
RAB14	2.35838e-07	0.358313	0.284	0.192	0.00575775	Normal		RPL26	3.71499e-05	0.140952	0.985	0.961	0.906977	Normal
KLHDC2	2.35964e-07	0.605405	0.175	0.108	0.00576084	Normal		RSF1	3.7744e-05	0.455014	0.226	0.139	0.921482	Normal
MRPL32	2.36561e-07	0.476518	0.15	0.088	0.0057754	Normal		TTC7A	3.82031e-05	-1.60059	0.024	0.058	0.93269	Down
PDLIM7	2.3739e-07	0.618596	0.082	0.037	0.00579564	Normal		ZNF626	3.8358e-05	3.82824	0.028	0	0.936471	Up
PHTF2	2.40544e-07	0.532375	0.136	0.076	0.00587265	Normal		DNAJA2	3.83685e-05	0.259515	0.258	0.161	0.936728	Normal
IGLV1-40	2.47152e-07	-0.348096	0.008	0.036	0.00603397	Normal		IGLV2-14	3.95632e-05	1.44503	0.047	0.01	0.965897	Up
IGHV3-23	2.54472e-07	-0.904322	0.01	0.041	0.00621267	Normal		MKNK1	3.97922e-05	1.35214	0.075	0.027	0.971486	Up
FAM102B	2.57554e-07	1.16287	0.043	0.013	0.00628792	Up		NDUFB1	4.00206e-05	-0.640778	0.145	0.21	0.977064	Normal
NARF	2.58027e-07	0.23282	0.298	0.202	0.00629948	Normal		HNRNPDL	4.0121e-05	0.233547	0.75	0.61	0.979514	Normal
ZNF267	2.63946e-07	0.508391	0.136	0.076	0.00644398	Normal		ATP5PB	4.02688e-05	0.286798	0.36	0.244	0.983122	Normal
TESPA1	2.6738e-07	0.629717	0.091	0.044	0.00652782	Normal		SH3D19	4.08603e-05	-2.64997	0.006	0.027	0.997563	Down
SKI	2.68098e-07	0.828404	0.079	0.036	0.00654534	Normal		MAT2A	4.10597e-05	0.513542	0.211	0.129	1	Normal
ACSL4	2.6917e-07	0.504094	0.139	0.078	0.00657152	Normal		EBPL	4.10968e-05	-1.50951	0.071	0.12	1	Down
IGSF8	2.70714e-07	0.720595	0.125	0.069	0.00660921	Normal		PKP3	4.1131e-05	0.207308	0.006	0.027	1	Normal
PLCD1	2.77749e-07	1.20877	0.05	0.017	0.00678097	Up		ITGA6	4.18603e-05	-1.58572	0.017	0.047	1	Down
FAU	2.81832e-07	-0.134487	0.989	0.99	0.00688065	Normal		HTATIP2	4.22896e-05	0.703374	0.126	0.063	1	Normal
DPM3	2.81936e-07	0.141371	0.197	0.121	0.00688318	Normal		SLC16A11	4.23006e-05	-2.24783	0.006	0.027	1	Down
FAM107B	2.8346e-07	0.413703	0.188	0.115	0.0069204	Normal		EPS8L1	4.31177e-05	-1.18331	0.004	0.022	1	Down
WDSUB1	2.85415e-07	-1.33431	0.05	0.099	0.00696811	Down		DAXX	4.31432e-05	0.646024	0.145	0.076	1	Normal
TMC6	2.90249e-07	0.228407	0.347	0.241	0.00708614	Normal		PRELID3B	4.31445e-05	0.201954	0.169	0.092	1	Normal
MEF2D	2.90492e-07	0.484857	0.182	0.112	0.00709207	Normal		MLLT10	4.42105e-05	0.675865	0.096	0.041	1	Normal
BEX2	2.92844e-07	1.47119	0.041	0.012	0.0071495	Up		SREBF2-AS1	4.4277e-05	-1.15163	0.061	0.11	1	Down
DCTN6	2.94505e-07	0.768958	0.086	0.041	0.00719005	Normal		VIM-AS1	4.43151e-05	1.26704	0.062	0.019	1	Up
CAPZA2	2.94725e-07	0.349323	0.258	0.175	0.00719542	Normal		OXSR1	4.44862e-05	-1.37532	0.038	0.08	1	Down
WIPF2	2.95886e-07	0.758533	0.073	0.032	0.00722377	Normal		FDX1	4.46184e-05	0.37665	0.199	0.119	1	Normal
CCDC69	2.97153e-07	0.534833	0.133	0.074	0.00725469	Normal		ABRACL	4.51447e-05	0.294546	0.427	0.302	1	Normal
DKK3	2.99552e-07	0.917592	0.059	0.022	0.00731327	Normal		AC087239.1	4.60235e-05	-1.10635	0.079	0.132	1	Down
KIF3A	3.23641e-07	0.863944	0.088	0.042	0.00790138	Normal		CDC42EP3	4.64144e-05	0.353967	0.265	0.168	1	Normal
ITM2A	3.2662e-07	0.256723	0.585	0.447	0.0079741	Normal		SEPTIN7	4.67258e-05	0.23481	0.572	0.424	1	Normal
TOP1	3.28663e-07	0.380419	0.248	0.165	0.00802399	Normal		FAAH	4.76741e-05	-6.52423e-10	0.003	0.02	1	Normal
CDR2	3.3124e-07	0.799882	0.076	0.034	0.0080869	Normal		CA12	4.77696e-05	-2.02067	0.003	0.02	1	Down
PRRC2A	3.3584e-07	0.543814	0.143	0.083	0.00819919	Normal		LPXN	4.79528e-05	0.42026	0.186	0.105	1	Normal
TRBV6-1	3.35872e-07	1.20889	0.062	0.025	0.00819999	Up		RPSA	4.81464e-05	-0.388197	0.636	0.641	1	Normal
TRAC	3.39653e-07	0.294579	0.37	0.268	0.00829229	Normal		TENT2	4.82458e-05	0.819748	0.1	0.044	1	Normal
TRBV20-1	3.48404e-07	0.778074	0.097	0.049	0.00850593	Normal		NCF4	4.86917e-05	1.04246	0.08	0.031	1	Up
PFKL	3.49832e-07	0.4529	0.167	0.101	0.0085408	Normal		EHBP1L1	4.97847e-05	-1.00834	0.021	0.054	1	Down
NDUFC1	3.51808e-07	0.597271	0.213	0.145	0.00858905	Normal		AC069185.1	5.0018e-05	-2.15369	0.003	0.02	1	Down
RNF139	3.5439e-07	0.458921	0.172	0.106	0.00865209	Normal		PAPSS2	5.04122e-05	-1.15164	0.001	0.012	1	Down
SGK1	3.74772e-07	0.586582	0.178	0.111	0.00914968	Normal		P4HB	5.06951e-05	0.338902	0.31	0.208	1	Normal
PDE3B	3.76736e-07	0.353076	0.204	0.128	0.00919764	Normal		KCNQ1	5.07144e-05	-1.7695	0.001	0.012	1	Down
NANS	3.86073e-07	0.626662	0.127	0.071	0.00942559	Normal		CDC42BPB	5.07144e-05	-1.51144	0.001	0.012	1	Down
CD69	3.87023e-07	-0.453525	0.874	0.825	0.00944878	Normal		PLIN5	5.08661e-05	-2.12471	0.001	0.012	1	Down
PTPRJ	3.87454e-07	0.494305	0.105	0.054	0.00945931	Normal		BX323046.1	5.11708e-05	-2.96595	0.001	0.012	1	Down
STX11	3.91022e-07	0.409281	0.171	0.105	0.0095464	Normal		USP6NL	5.11708e-05	-1.89646	0.001	0.012	1	Down
IFNG	3.91316e-07	-0.565289	0.415	0.478	0.0095536	Normal		LGALS4	5.1365e-05	3.66807	0.081	0.151	1	Up
CEBPG	3.92567e-07	0.780344	0.11	0.059	0.00958414	Normal		TINAGL1	5.14773e-05	0.033086	0.001	0.012	1	Normal
FBXO3	3.94767e-07	0.846613	0.082	0.038	0.00963785	Normal		GPT	5.14773e-05	0.201123	0.001	0.012	1	Normal
LUC7L3	3.95233e-07	0.29118	0.32	0.225	0.00964921	Normal		AC027601.6	5.14773e-05	0.00573128	0.001	0.012	1	Normal
CERS6	4.0163e-07	2.40084	0.03	0.006	0.0098054	Up		PPP3CC	5.18501e-05	0.26947	0.253	0.156	1	Normal
SYNC	4.03262e-07	0.801543	0.067	0.028	0.00984524	Normal		RPL36AL	5.19958e-05	-0.290496	0.736	0.712	1	Normal
HAT1	4.06249e-07	0.729094	0.098	0.05	0.00991816	Normal		USP54	5.22623e-05	-1.40171	0.003	0.02	1	Down
WTAP	4.07607e-07	0.307843	0.213	0.135	0.00995131	Normal		TPGS1	5.26509e-05	-1.27622	0.065	0.114	1	Down
PTGES3	4.15654e-07	0.211858	0.753	0.632	0.0101478	Normal		XRN1	5.26915e-05	0.63089	0.171	0.097	1	Normal
RAC1	4.26659e-07	0.363454	0.428	0.342	0.0104164	Normal		TICAM1	5.34002e-05	1.63577	0.05	0.012	1	Up
ZMYM2	4.38003e-07	0.378425	0.161	0.095	0.0106934	Normal		MRPL37	5.42303e-05	0.720625	0.11	0.053	1	Normal
RGS2	4.38445e-07	0.330491	0.505	0.406	0.0107042	Normal		NUP62	5.47259e-05	1.55339	0.055	0.015	1	Up
PRKCQ	4.55313e-07	0.30562	0.183	0.112	0.011116	Normal		CBLL1	5.56284e-05	1.26537	0.064	0.02	1	Up
GPS2	4.64409e-07	0.293112	0.299	0.204	0.0113381	Normal		PTPRK	5.63304e-05	-1.05153	0.016	0.044	1	Down
NUP153	4.70439e-07	0.532816	0.111	0.058	0.0114853	Normal		ATXN10	5.63927e-05	0.955281	0.087	0.036	1	Normal
ACSL5	4.70496e-07	0.711325	0.143	0.084	0.0114867	Normal		MZT2A	5.66622e-05	-0.651397	0.161	0.224	1	Normal
U2AF1L5	4.75589e-07	2.44141	0.014	0	0.011611	Up		SLC4A7	5.6854e-05	0.721611	0.129	0.066	1	Normal
WSB2	4.78197e-07	1.52668	0.037	0.01	0.0116747	Up		POMZP3	5.73251e-05	2.5558	0.037	0.005	1	Up
TEDC1	4.82226e-07	1.58776	0.032	0.007	0.0117731	Up		2025-03-07	5.76029e-05	0.847407	0.108	0.051	1	Normal
DGKH	4.82282e-07	1.51808	0.04	0.012	0.0117744	Up		SGPP2	5.77407e-05	-2.0437	0.006	0.025	1	Down
SKP1	4.86937e-07	0.195017	0.745	0.636	0.0118881	Normal		CCL15	5.80593e-05	-2.49892	0.003	0.019	1	Down
EGLN2	4.88734e-07	0.569013	0.155	0.092	0.011932	Normal		DR1	5.86262e-05	0.276438	0.205	0.122	1	Normal
RPL10A	5.04738e-07	0.179857	0.825	0.76	0.0123227	Normal		SPPL2B	5.87654e-05	-0.751491	0.03	0.068	1	Normal
CRTC2	5.09267e-07	0.466839	0.149	0.087	0.0124332	Normal		TATDN3	5.88112e-05	1.45607	0.055	0.015	1	Up
RINT1	5.28893e-07	0.914801	0.054	0.02	0.0129124	Normal		BRK1	5.91229e-05	0.28232	0.385	0.266	1	Normal
MCM5	5.38511e-07	0.482126	0.12	0.065	0.0131472	Normal		HSF1	5.92145e-05	0.320367	0.187	0.108	1	Normal
TMEM263	5.5011e-07	0.720692	0.106	0.055	0.0134304	Normal		FARSA	5.955e-05	0.569529	0.105	0.047	1	Normal
ACTN1	5.55898e-07	2.52318	0.04	0.012	0.0135717	Up		ADTRP	6.02948e-05	-2.2444	0.003	0.019	1	Down
THOC2	5.60359e-07	0.46778	0.176	0.109	0.0136806	Normal		FCRL6	6.22393e-05	0.788381	0.095	0.041	1	Normal
PAIP2	5.60589e-07	0.198614	0.518	0.389	0.0136862	Normal		PIP4K2A	6.27049e-05	0.662145	0.087	0.036	1	Normal
PDXDC1	5.65175e-07	0.81041	0.101	0.052	0.0137982	Normal		TES	6.3078e-05	0.333667	0.133	0.068	1	Normal
TRAPPC4	5.68131e-07	0.460482	0.134	0.076	0.0138704	Normal		SESN1	6.38829e-05	1.56719	0.06	0.019	1	Up
COX6C	5.73163e-07	0.160587	0.59	0.527	0.0139932	Normal		SATB1	6.38952e-05	1.17864	0.079	0.031	1	Up
UBE2D3	5.80433e-07	0.162597	0.745	0.605	0.0141707	Normal		SRP19	6.49814e-05	0.492349	0.21	0.127	1	Normal
CTDSP2	5.85471e-07	1.46178	0.045	0.015	0.0142937	Up		APP	6.52945e-05	-1.99674	0.015	0.042	1	Down
SDF2	6.00192e-07	0.433342	0.173	0.106	0.0146531	Normal		CTBP1	6.53501e-05	1.09434	0.092	0.041	1	Up
SYPL1	6.02874e-07	0.743181	0.148	0.09	0.0147186	Normal		HSP90AA1	6.55002e-05	-0.43541	0.937	0.941	1	Normal
SVIP	6.05807e-07	0.510017	0.088	0.043	0.0147902	Normal		LDHB	6.55167e-05	0.256889	0.574	0.451	1	Normal
SET	6.06086e-07	0.221709	0.296	0.205	0.014797	Normal		DNPH1	6.62168e-05	-0.871758	0.17	0.231	1	Normal
PHEX	6.12217e-07	2.32092	0.016	0.001	0.0149467	Up		FNDC9	6.6638e-05	-2.78765	0.002	0.017	1	Down
LINC00299	6.46924e-07	1.13873	0.041	0.013	0.015794	Up		KIF21A	6.70951e-05	0.88639	0.105	0.049	1	Normal
HDAC2	6.50878e-07	0.647973	0.184	0.119	0.0158905	Normal		COBL	6.74975e-05	-2.05729	0.001	0.014	1	Down
SLC25A32	6.52357e-07	0.882919	0.114	0.062	0.0159266	Normal		ST20-AS1	6.78363e-05	-2.29289	0.002	0.017	1	Down
LCK	6.63567e-07	0.229264	0.71	0.582	0.0162003	Normal		CST7	6.83571e-05	-0.365419	0.775	0.766	1	Normal
RBIS	6.64412e-07	0.472673	0.332	0.269	0.016221	Normal		CLMN	6.8443e-05	-1.647	0.002	0.017	1	Down
GHITM	6.69905e-07	0.207553	0.416	0.304	0.0163551	Normal		ST13	6.8529e-05	0.360181	0.364	0.256	1	Normal
DDX24	6.71922e-07	0.228018	0.581	0.448	0.0164043	Normal		MST1R	6.89335e-05	0.386964	0.001	0.014	1	Normal
CISD2	6.7505e-07	0.497354	0.159	0.096	0.0164807	Normal		CHP2	6.89335e-05	-0.741505	0.001	0.014	1	Normal
CDK5RAP3	6.85246e-07	0.265942	0.268	0.179	0.0167296	Normal		MED22	6.93628e-05	-1.96273	0.002	0.017	1	Down
CXXC1	6.88681e-07	0.520264	0.143	0.083	0.0168135	Normal		ARHGEF38	7.01962e-05	-2.50416	0.002	0.015	1	Down
HECA	6.9588e-07	0.64384	0.1	0.051	0.0169892	Normal		MOGAT3	7.01962e-05	-1.23278	0.002	0.015	1	Down
TMBIM6	6.99319e-07	0.231951	0.675	0.554	0.0170732	Normal		TNKS1BP1	7.01962e-05	-2.16698	0.002	0.015	1	Down
EIF2S2	6.99878e-07	0.658075	0.217	0.154	0.0170868	Normal		TSPAN5	7.07271e-05	0.376008	0.142	0.076	1	Normal
GATD3B	7.03695e-07	-2.8009	0.002	0.022	0.01718	Down		NGLY1	7.11736e-05	0.654191	0.124	0.063	1	Normal
AKAP5	7.13645e-07	0.760045	0.069	0.03	0.0174229	Normal		NHSL1	7.12137e-05	-1.81651	0.002	0.015	1	Down
FCHO1	7.14422e-07	1.05431	0.064	0.027	0.0174419	Up		RNF13	7.16369e-05	0.708878	0.117	0.058	1	Normal
TRBV7-2	7.18669e-07	2.1265	0.072	0.034	0.0175456	Up		MIR4422HG	7.17277e-05	-2.90955	0.002	0.015	1	Down
CLDN4	7.19019e-07	1.75926	0.105	0.06	0.0175541	Up		AL135905.2	7.21364e-05	0.703979	0.173	0.102	1	Normal
WNK1	7.29485e-07	0.417472	0.247	0.165	0.0178097	Normal		HK1	7.23279e-05	0.709867	0.114	0.056	1	Normal
ATF2	7.31463e-07	0.472026	0.147	0.086	0.0178579	Normal		RHOV	7.31156e-05	-1.66699	0.002	0.015	1	Down
ARHGAP17	7.61274e-07	0.713701	0.095	0.048	0.0185857	Normal		CLIP2	7.34665e-05	-1.27094	0.002	0.015	1	Down
PLAGL1	7.64765e-07	0.994757	0.057	0.022	0.018671	Normal		TPP1	7.34785e-05	0.831285	0.098	0.044	1	Normal
WAC	7.70891e-07	0.381299	0.176	0.107	0.0188205	Normal		MYLIP	7.39506e-05	-1.00384	0.118	0.173	1	Down
AHSA1	7.81392e-07	0.24025	0.321	0.225	0.0190769	Normal		MST1	7.45288e-05	-0.519037	0.002	0.015	1	Normal
PTPN22	7.89968e-07	0.198527	0.398	0.287	0.0192863	Normal		SON	7.46916e-05	-0.437917	0.489	0.529	1	Normal
CSRNP2	7.9228e-07	1.12598	0.039	0.011	0.0193427	Up		CD6	7.5566e-05	0.248173	0.194	0.112	1	Normal
CCDC59	7.98393e-07	0.290752	0.296	0.206	0.019492	Normal		SP110	7.59447e-05	0.356579	0.188	0.108	1	Normal
ATP2B4	8.06628e-07	0.351339	0.25	0.167	0.019693	Normal		FGL2	7.6281e-05	2.36211	0.04	0.007	1	Up
ABT1	8.09775e-07	0.500402	0.146	0.088	0.0197699	Normal		SERINC2	7.6534e-05	0.230048	0.005	0.024	1	Normal
ILF3	8.16953e-07	0.192741	0.322	0.222	0.0199451	Normal		METTL15	7.73358e-05	2.17507	0.04	0.007	1	Up
RAB5C	8.34561e-07	0.316442	0.319	0.224	0.020375	Normal		MNAT1	7.80636e-05	0.858138	0.106	0.051	1	Normal
HSPA2	8.38497e-07	0.29636	0.133	0.076	0.0204711	Normal		SAE1	7.84356e-05	0.649875	0.104	0.047	1	Normal
BNIP3L	8.46472e-07	0.374733	0.263	0.179	0.0206658	Normal		MAST2	7.84556e-05	-1.02867	0.009	0.032	1	Down
MBD1	8.64918e-07	0.428624	0.106	0.056	0.0211161	Normal		SPINK1	8.04838e-05	2.04401	0.021	0.053	1	Up
AZIN2	8.85507e-07	1.00849	0.059	0.024	0.0216188	Up		RBM42	8.05824e-05	0.380387	0.179	0.105	1	Normal
JARID2	8.85707e-07	0.474282	0.14	0.082	0.0216236	Normal		PRMT2	8.05987e-05	0.352617	0.238	0.149	1	Normal
ISCA1	8.90951e-07	0.435139	0.189	0.121	0.0217517	Normal		DCTD	8.11371e-05	0.179746	0.128	0.064	1	Normal
FAS	9.20344e-07	0.270484	0.218	0.141	0.0224693	Normal		VPS35	8.1766e-05	0.580701	0.124	0.063	1	Normal
SLC38A5	9.3054e-07	0.753139	0.071	0.032	0.0227182	Normal		OCIAD2	8.39463e-05	0.2831	0.342	0.232	1	Normal
DDX39A	9.45276e-07	0.309673	0.369	0.268	0.023078	Normal		ADPGK	8.39976e-05	0.795143	0.107	0.051	1	Normal
POGZ	1.00738e-06	0.500077	0.119	0.066	0.0245943	Normal		MUC12	8.46111e-05	0.450917	0.029	0.066	1	Normal
INPP5D	1.00934e-06	0.411245	0.162	0.098	0.0246421	Normal		NECAP1	8.48077e-05	0.653236	0.107	0.051	1	Normal
MFSD14A	1.01778e-06	0.418624	0.197	0.126	0.024848	Normal		GALNT1	8.51081e-05	-1.53448	0.025	0.058	1	Down
ZNF672	1.04648e-06	0.846363	0.06	0.025	0.0255489	Normal		ASAH1	8.52748e-05	0.666481	0.124	0.063	1	Normal
SPRY1	1.05267e-06	0.344891	0.174	0.109	0.0257	Normal		ANGPTL4	8.5462e-05	-0.216845	0.005	0.024	1	Normal
DGKA	1.08732e-06	0.39812	0.168	0.103	0.0265459	Normal		ZFP36L1	8.61401e-05	0.24594	0.536	0.403	1	Normal
SH3BP5	1.08988e-06	-1.15026	0.062	0.111	0.0266084	Down		RAB11A	8.62439e-05	0.35672	0.209	0.127	1	Normal
TCP1	1.12435e-06	0.211095	0.508	0.384	0.0274498	Normal		G3BP1	8.71005e-05	0.644382	0.145	0.08	1	Normal
TSPAN5	1.12629e-06	-1.14067	0.089	0.142	0.0274972	Down		CALCOCO2	8.71839e-05	0.339537	0.235	0.147	1	Normal
SLC39A8	1.12738e-06	0.828508	0.069	0.031	0.027524	Normal		DCTN2	8.72264e-05	0.429757	0.186	0.11	1	Normal
MAP1LC3B	1.13913e-06	0.226531	0.635	0.518	0.0278108	Normal		THEMIS	8.74655e-05	0.172128	0.217	0.131	1	Normal
NOL7	1.14307e-06	0.344445	0.34	0.25	0.0279069	Normal		CHPT1	8.75989e-05	-2.72693	0.007	0.027	1	Down
MAFF	1.14398e-06	0.536773	0.152	0.093	0.027929	Normal		NDUFS7	8.76085e-05	0.326862	0.365	0.259	1	Normal
SPATA2	1.21446e-06	1.10267	0.059	0.024	0.0296499	Up		HLA-F	8.76912e-05	0.22525	0.463	0.325	1	Normal
NIPAL4	1.22708e-06	2.12561	0.015	0.001	0.0299579	Up		TRBV12-4	8.77571e-05	1.38812	0.051	0.014	1	Up
AMPD2	1.24812e-06	0.872744	0.064	0.028	0.0304717	Normal		BRD3	8.82249e-05	1.52801	0.056	0.017	1	Up
SESN2	1.25295e-06	0.817291	0.08	0.038	0.0305896	Normal		RASA1	8.84036e-05	0.920907	0.087	0.037	1	Normal
NDEL1	1.27427e-06	0.502583	0.155	0.094	0.0311101	Normal		ELK1	8.88734e-05	2.15955	0.033	0.003	1	Up
WDR74	1.28607e-06	0.443515	0.171	0.107	0.0313982	Normal		CRYZ	8.90827e-05	1.40143	0.056	0.017	1	Up
TRABD	1.30118e-06	0.247753	0.365	0.265	0.031767	Normal		CCNG1	8.95772e-05	0.603129	0.149	0.081	1	Normal
ATP1B3	1.31392e-06	0.209086	0.252	0.171	0.032078	Normal		RASA4	9.03588e-05	1.61226	0.064	0.022	1	Up
BBX	1.314e-06	0.420445	0.169	0.105	0.0320799	Normal		GSN	9.11229e-05	-1.34979	0.013	0.039	1	Down
CCNE1	1.33057e-06	2.12307	0.017	0.001	0.0324844	Up		OTUB1	9.16918e-05	0.288597	0.334	0.227	1	Normal
TRBV24-1	1.33126e-06	2.57475	0.018	0.002	0.0325014	Up		BICDL1	9.19626e-05	-1.77868	0.033	0.069	1	Down
CDKN1B	1.34023e-06	0.198225	0.489	0.372	0.0327204	Normal		SEMA4D	9.20085e-05	0.268341	0.196	0.115	1	Normal
TDG	1.38115e-06	0.432672	0.156	0.095	0.0337193	Normal		SLC10A3	9.4041e-05	-1.57799	0.034	0.071	1	Down
DDX60	1.38206e-06	0.614428	0.086	0.043	0.0337417	Normal		HSPA1B	9.44456e-05	0.242015	0.868	0.78	1	Normal
RPLP2	1.38231e-06	0.12307	0.893	0.848	0.0337477	Normal		CASP3	9.51453e-05	0.638973	0.116	0.058	1	Normal
CHD3	1.39164e-06	0.341352	0.159	0.096	0.0339756	Normal		MALSU1	9.61672e-05	0.60446	0.112	0.054	1	Normal
RPS18	1.40329e-06	0.0499582	0.986	0.995	0.03426	Normal		TSC22D4	9.70436e-05	0.325833	0.208	0.125	1	Normal
PSMA7	1.41531e-06	0.227459	0.678	0.601	0.0345533	Normal		SNRNP70	9.73194e-05	-0.788158	0.176	0.237	1	Normal
IGLV1-44	1.41863e-06	-1.75734	0.016	0.047	0.0346343	Down		ROCK1	9.82143e-05	0.288748	0.229	0.141	1	Normal
LINC00665	1.44635e-06	-2.24938	0.001	0.02	0.0353111	Down		BAX	9.82654e-05	-0.658744	0.256	0.314	1	Normal
STAT5A	1.44827e-06	0.409346	0.145	0.086	0.0353582	Normal		MZT1	9.88818e-05	0.417573	0.128	0.066	1	Normal
HSD17B11	1.46108e-06	0.589277	0.214	0.151	0.0356708	Normal		GOLM1	9.92353e-05	-1.47866	0.009	0.031	1	Down
TXNDC17	1.47093e-06	0.523166	0.173	0.111	0.0359113	Normal		TIMP3	0.000100198	0.225975	0.005	0.022	1	Normal
LAT	1.48069e-06	0.218301	0.466	0.346	0.0361495	Normal		GIMAP1	0.000100362	0.304807	0.197	0.117	1	Normal
AL627171.2	1.4901e-06	0.475264	0.103	0.055	0.0363792	Normal		TRNAU1AP	0.000100431	0.817319	0.099	0.046	1	Normal
RBPJ	1.49838e-06	0.17708	0.376	0.279	0.0365814	Normal		GAB3	0.000101234	0.843904	0.072	0.027	1	Normal
QPCT	1.5105e-06	1.20711	0.043	0.014	0.0368773	Up		TPCN1	0.000103863	-1.37906	0.009	0.031	1	Down
TFIP11	1.52187e-06	0.552942	0.104	0.056	0.037155	Normal		DDX17	0.00010415	0.225627	0.438	0.314	1	Normal
GTF3C2	1.53725e-06	0.926884	0.061	0.026	0.0375303	Normal		SH2D2A	0.000105265	0.212604	0.385	0.268	1	Normal
JMY	1.54477e-06	0.832907	0.068	0.03	0.0377139	Normal		DUSP11	0.000106149	0.43462	0.118	0.058	1	Normal
SLA2	1.58093e-06	0.299686	0.292	0.201	0.0385968	Normal		AC005837.1	0.000107205	-2.04902	0.005	0.022	1	Down
PRR5	1.59375e-06	0.534717	0.143	0.085	0.0389099	Normal		MYL6	0.000107481	-0.211793	0.908	0.888	1	Normal
ARHGEF2	1.61298e-06	0.637678	0.098	0.051	0.0393793	Normal		ACP1	0.000107857	0.350656	0.223	0.141	1	Normal
LASP1	1.61523e-06	0.323437	0.186	0.118	0.0394343	Normal		RELA	0.000108434	0.823613	0.105	0.051	1	Normal
CCT8	1.62956e-06	0.282951	0.351	0.255	0.0397841	Normal		FAM83D	0.00010862	1.45924	0.061	0.02	1	Up
SERPINB9	1.63242e-06	0.300683	0.289	0.203	0.039854	Normal		COPS3	0.000110034	0.609508	0.167	0.097	1	Normal
AFTPH	1.64185e-06	0.551114	0.117	0.065	0.0400842	Normal		EIF3M	0.000110204	0.357512	0.285	0.188	1	Normal
BSCL2	1.6421e-06	0.889001	0.09	0.047	0.0400901	Normal		DHX15	0.000110366	0.915003	0.116	0.059	1	Normal
RNPEPL1	1.65244e-06	0.509384	0.095	0.049	0.0403428	Normal		LINC00892	0.000110421	1.05684	0.056	0.017	1	Up
ZFAND6	1.65723e-06	0.354472	0.182	0.115	0.0404596	Normal		LCP1	0.000112203	0.167071	0.623	0.481	1	Normal
MATK	1.65809e-06	-0.785635	0.094	0.15	0.0404805	Normal		DCK	0.000112228	0.61741	0.137	0.073	1	Normal
MRPS33	1.68609e-06	0.514699	0.097	0.052	0.0411643	Normal		STYXL1	0.000113053	0.603909	0.092	0.041	1	Normal
MED13L	1.69323e-06	0.846128	0.059	0.024	0.0413384	Normal		DDB2	0.00011381	0.880048	0.099	0.046	1	Normal
YPEL3	1.70034e-06	0.445976	0.102	0.054	0.0415122	Normal		PTGES2	0.000117259	-1.3435	0.043	0.083	1	Down
FAM32A	1.70716e-06	0.545157	0.179	0.115	0.0416785	Normal		CLK4	0.000117692	0.617488	0.097	0.044	1	Normal
SEPTIN2	1.71371e-06	0.303685	0.262	0.181	0.0418384	Normal		CCND1	0.000118184	-1.81216	0.006	0.025	1	Down
RGS10	1.7515e-06	0.199228	0.492	0.369	0.0427612	Normal		PERP	0.000118232	-0.0678179	0.191	0.112	1	Normal
CAT	1.76289e-06	0.347107	0.151	0.091	0.0430392	Normal		KRT18	0.000119775	3.50371	0.117	0.203	1	Up
TRBV6-6	1.80876e-06	2.06391	0.041	0.014	0.044159	Up		KIFC2	0.000122674	-1.07621	0.018	0.047	1	Down
C18orf32	1.81065e-06	0.273465	0.242	0.162	0.0442052	Normal		GATA3	0.000123579	0.364302	0.182	0.107	1	Normal
PAPSS1	1.81818e-06	0.656234	0.108	0.059	0.044389	Normal		NELL2	0.000123653	-1.16467	0.059	0.103	1	Down
NCOA3	1.83923e-06	0.68893	0.117	0.066	0.0449029	Normal		CNOT6L	0.000124632	0.36143	0.192	0.115	1	Normal
TRIM39	1.84825e-06	0.987385	0.051	0.02	0.0451232	Normal		PPP1CC	0.000124903	0.282483	0.291	0.192	1	Normal
FIBP	1.87347e-06	0.281261	0.22	0.145	0.0457389	Normal		GMDS	0.000125437	-0.927547	0.122	0.178	1	Normal
KRT17	1.91767e-06	2.11012	0.013	0	0.046818	Up		ZNF706	0.000125699	0.185267	0.308	0.205	1	Normal
LINC00278	1.91767e-06	2.37614	0.013	0	0.046818	Up		MYL12B	0.000125879	0.229925	0.727	0.617	1	Normal
APOBEC3C	1.92174e-06	0.361744	0.194	0.124	0.0469172	Normal		IFI30	0.000126345	1.55457	0.078	0.032	1	Up
CLK3	1.9241e-06	0.331018	0.23	0.154	0.0469749	Normal		COPZ1	0.000127144	0.424469	0.199	0.122	1	Normal
RND3	1.98196e-06	1.17421	0.027	0.006	0.0483876	Up		HECW2-AS1	0.000127625	-1.45226	0.016	0.042	1	Down
TMEM109	2.00634e-06	0.339348	0.239	0.161	0.0489828	Normal		GGACT	0.000129664	2.12172	0.038	0.007	1	Up
VPS51	2.0428e-06	0.488177	0.143	0.086	0.0498729	Normal		AL139246.5	0.000129835	-1.13772	0.067	0.114	1	Down
FAM50A	2.05542e-06	0.290208	0.26	0.175	0.050181	Normal		AC064807.1	0.000129969	-1.89427	0.006	0.025	1	Down
BMERB1	2.06526e-06	0.989793	0.053	0.021	0.0504213	Normal		CCN1	0.000131222	-2.24035	0.004	0.02	1	Down
AC007952.4	2.0796e-06	0.896633	0.059	0.025	0.0507713	Normal		L3HYPDH	0.000132594	2.03533	0.038	0.007	1	Up
NMB	2.09101e-06	0.635329	0.064	0.028	0.0510499	Normal		ACSS2	0.000132682	-2.3476	0.004	0.02	1	Down
RPS27L	2.13761e-06	0.184511	0.377	0.277	0.0521877	Normal		BCL2L1	0.000133116	0.623692	0.089	0.039	1	Normal
AC060780.1	2.18429e-06	1.41124	0.029	0.007	0.0533272	Up		HEIH	0.000133421	1.11199	0.068	0.025	1	Up
STK17B	2.18519e-06	0.218137	0.658	0.522	0.0533491	Normal		TRBV27	0.000133451	-1.5884	0.026	0.059	1	Down
XAB2	2.2079e-06	0.341306	0.175	0.109	0.0539037	Normal		MBOAT7	0.000133489	-1.33629	0.016	0.042	1	Down
PELP1	2.22173e-06	0.594984	0.088	0.045	0.0542412	Normal		SELL	0.000133609	1.28923	0.063	0.022	1	Up
CPSF7	2.23504e-06	0.601275	0.108	0.059	0.0545664	Normal		CCAR1	0.000133614	0.399349	0.159	0.09	1	Normal
GPD2	2.23765e-06	1.52943	0.032	0.009	0.0546299	Up		C8orf82	0.00013391	-1.92992	0.004	0.02	1	Down
RABGEF1	2.24022e-06	0.816518	0.065	0.029	0.0546928	Normal		PAWR	0.00013391	-1.67658	0.004	0.02	1	Down
VEZT	2.24524e-06	0.653704	0.103	0.056	0.0548152	Normal		IGLV1-51	0.000137071	0.225384	0.037	0.007	1	Normal
MAEA	2.24854e-06	0.557481	0.119	0.068	0.0548957	Normal		PPP1R18	0.00013924	0.211486	0.366	0.253	1	Normal
NUDC	2.25394e-06	0.220078	0.334	0.234	0.0550278	Normal		HES4	0.00013931	-1.52781	0.008	0.029	1	Down
MARS	2.29076e-06	0.557264	0.107	0.058	0.0559267	Normal		TGS1	0.000139935	0.829815	0.105	0.051	1	Normal
CYTH3	2.30055e-06	1.15321	0.027	0.006	0.0561657	Up		ATF1	0.000140307	0.793693	0.081	0.034	1	Normal
LINC01281	2.3068e-06	2.10652	0.019	0.002	0.0563182	Up		ISCA2	0.000140965	0.853773	0.095	0.044	1	Normal
CHPF2	2.31019e-06	0.903253	0.053	0.021	0.0564009	Normal		CXCL3	0.000143459	0.657827	0.011	0.034	1	Normal
FBXL3	2.31282e-06	0.92455	0.059	0.025	0.0564652	Normal		PLD3	0.000143749	0.657858	0.106	0.051	1	Normal
UHRF1BP1L	2.34006e-06	0.600597	0.092	0.048	0.0571301	Normal		PHF5A	0.000145599	0.339605	0.166	0.095	1	Normal
BACH1	2.34096e-06	0.655277	0.096	0.051	0.0571522	Normal		TFF1	0.000146526	0.993314	0.004	0.02	1	Normal
SETD2	2.40062e-06	0.441925	0.134	0.079	0.0586086	Normal		MZT2B	0.0001466	-0.724195	0.112	0.168	1	Normal
TMED5	2.42816e-06	0.311756	0.23	0.154	0.059281	Normal		BLOC1S1	0.000147299	0.343137	0.457	0.351	1	Normal
AGPAT5	2.45059e-06	0.998088	0.061	0.026	0.0598287	Normal		DSTN	0.000147855	0.457931	0.21	0.134	1	Normal
TENT4B	2.52119e-06	1.13235	0.056	0.023	0.0615524	Up		METAP1	0.000148224	1.08147	0.08	0.034	1	Up
PNPLA8	2.53041e-06	0.286923	0.155	0.093	0.0617774	Normal		PHF11	0.000148342	0.296872	0.181	0.107	1	Normal
VRK3	2.54514e-06	0.561513	0.111	0.062	0.0621371	Normal		IFI44L	0.000150981	3.47578	0.028	0.002	1	Up
TAP2	2.55437e-06	0.209253	0.347	0.248	0.0623624	Normal		PRKX	0.000151519	-1.45418	0.045	0.085	1	Down
LAPTM4B	2.5824e-06	1.81492	0.025	0.005	0.0630467	Up		RPL14	0.000151539	-0.153805	0.962	0.941	1	Normal
MANF	2.60657e-06	0.385375	0.2	0.132	0.0636368	Normal		FOS	0.000151676	0.351657	0.811	0.771	1	Normal
CCDC50	2.61205e-06	0.737812	0.081	0.04	0.0637707	Normal		HMOX2	0.000152195	0.473682	0.218	0.139	1	Normal
XXYLT1-AS2	2.61657e-06	1.71406	0.018	0.002	0.063881	Up		NPC2	0.000152442	0.635121	0.109	0.054	1	Normal
ATXN10	2.62259e-06	0.391398	0.144	0.087	0.0640278	Normal		VBP1	0.00015326	0.605277	0.136	0.075	1	Normal
MRPL33	2.64956e-06	0.167605	0.315	0.221	0.0646863	Normal		MARCKS	0.0001533	0.752095	0.006	0.025	1	Normal
DAPK3	2.66587e-06	0.798582	0.079	0.039	0.0650846	Normal		EPSTI1	0.000153512	0.608086	0.135	0.073	1	Normal
AL135905.2	2.67353e-06	0.231911	0.253	0.173	0.0652714	Normal		HNRNPR	0.000157107	0.283075	0.279	0.183	1	Normal
RGS13	2.69101e-06	1.3393	0.016	0.001	0.0656984	Up		ZBP1	0.000157316	0.604969	0.084	0.036	1	Normal
SLC39A1	2.7526e-06	0.552577	0.113	0.063	0.0672021	Normal		CTSD	0.000158173	0.153675	0.518	0.39	1	Normal
NME4	2.80004e-06	1.90448	0.083	0.045	0.0683603	Up		GPR65	0.00015873	0.374607	0.27	0.181	1	Normal
NOP56	2.80066e-06	0.392387	0.178	0.113	0.0683753	Normal		PRXL2C	0.000159244	-1.43875	0.028	0.061	1	Down
ATP6V0D1	2.84992e-06	0.41675	0.22	0.15	0.0695779	Normal		NEDD8	0.000160542	0.153331	0.372	0.249	1	Normal
STAG2	2.8849e-06	0.404737	0.175	0.111	0.0704319	Normal		ANKRD35	0.000162477	-1.75896	0.024	0.054	1	Down
PEF1	2.89577e-06	0.428671	0.155	0.095	0.0706974	Normal		SLC25A33	0.000164382	-1.20242	0.041	0.08	1	Down
RNF24	2.91474e-06	0.708714	0.05	0.019	0.0711604	Normal		IL9R	0.00016499	1.70635	0.037	0.007	1	Up
CD8B	2.98034e-06	0.119102	0.614	0.482	0.0727619	Normal		CD164	0.000165194	0.351815	0.249	0.161	1	Normal
ENG	3.00337e-06	0.847163	0.065	0.029	0.0733243	Normal		ANXA11	0.000165253	0.371318	0.361	0.259	1	Normal
HNRNPAB	3.02306e-06	0.467928	0.15	0.093	0.0738049	Normal		PYCR2	0.000165397	0.629932	0.164	0.097	1	Normal
DERL1	3.04247e-06	0.190055	0.276	0.189	0.0742789	Normal		GRAP2	0.000165504	0.600357	0.114	0.058	1	Normal
ENDOG	3.06898e-06	1.79987	0.021	0.003	0.074926	Up		ASF1A	0.000167823	0.551428	0.133	0.071	1	Normal
RUNX2	3.09919e-06	0.414182	0.093	0.048	0.0756636	Normal		AC144652.1	0.00017062	-2.3089	0.003	0.019	1	Down
SETD1B	3.10397e-06	1.413	0.04	0.013	0.0757803	Up		DUSP10	0.000171343	0.620733	0.121	0.063	1	Normal
RBM10	3.15067e-06	0.580098	0.083	0.041	0.0769203	Normal		SMNDC1	0.000172864	0.301069	0.152	0.085	1	Normal
AAMP	3.1795e-06	0.373343	0.169	0.107	0.0776243	Normal		RCAN2	0.000172907	1.76519	0.04	0.008	1	Up
SELENOT	3.27616e-06	0.23428	0.403	0.298	0.0799841	Normal		DSC2	0.000174258	-1.16458	0.003	0.019	1	Down
TMEM204	3.30146e-06	0.90013	0.052	0.021	0.0806018	Normal		ACTB	0.000174416	0.178608	0.997	0.998	1	Normal
ATP8B4	3.30309e-06	0.253133	0.109	0.06	0.0806418	Normal		ARNTL	0.000174455	0.994983	0.094	0.044	1	Normal
SPTSSA	3.38476e-06	0.835448	0.063	0.029	0.0826356	Normal		MRPS23	0.000175408	0.755047	0.078	0.032	1	Normal
SLC25A3	3.39993e-06	0.19987	0.768	0.665	0.0830059	Normal		PARP12	0.000178033	0.973665	0.082	0.036	1	Normal
DNAJA2	3.40848e-06	0.242051	0.356	0.258	0.0832146	Normal		PRCC	0.000178741	0.593478	0.109	0.054	1	Normal
TRAF3	3.42194e-06	0.633154	0.095	0.05	0.0835433	Normal		TMED4	0.000179576	0.448815	0.224	0.144	1	Normal
RNPS1	3.42301e-06	0.190804	0.363	0.26	0.0835693	Normal		CLNS1A	0.000180831	0.321387	0.194	0.117	1	Normal
MYO1G	3.47636e-06	0.309689	0.264	0.182	0.0848718	Normal		HSPH1	0.000181801	0.200363	0.698	0.603	1	Normal
HSPA14.1	3.47917e-06	0.740899	0.052	0.021	0.0849405	Normal		OSTC	0.00018277	0.401263	0.226	0.146	1	Normal
ITPR1	3.51319e-06	0.621288	0.096	0.051	0.0857711	Normal		EIF2A	0.000183022	0.528625	0.141	0.078	1	Normal
IL18RAP	3.59957e-06	-1.12583	0.034	0.073	0.08788	Down		NSMCE1	0.000183246	0.37564	0.147	0.081	1	Normal
IGF2R	3.62133e-06	0.543523	0.085	0.044	0.088411	Normal		CYP4V2	0.000185001	-1.34512	0.025	0.056	1	Down
SDHA	3.63001e-06	0.249849	0.282	0.195	0.0886231	Normal		IMMT	0.000188367	0.656955	0.117	0.061	1	Normal
TMEM176A	3.67514e-06	1.09918	0.014	0.045	0.0897249	Up		RARA	0.000188709	1.04008	0.061	0.022	1	Up
MIR29B2CHG	3.68712e-06	1.89852	0.026	0.006	0.0900175	Up		HS3ST3B1	0.000188745	1.01157	0.052	0.015	1	Up
COX17	3.79923e-06	0.162782	0.296	0.207	0.0927543	Normal		SELENOO	0.000191382	-1.54771	0.016	0.042	1	Down
OGT	3.85386e-06	0.414489	0.163	0.103	0.0940882	Normal		INF2	0.000192318	-0.731713	0.014	0.039	1	Normal
LAS1L	3.85413e-06	0.960176	0.071	0.034	0.0940948	Normal		HNRNPU	0.000193272	-0.531032	0.372	0.408	1	Normal
VPS26A	3.95297e-06	-0.944769	0.143	0.196	0.0965079	Normal		GIMAP2	0.000193563	0.506653	0.122	0.064	1	Normal
IGLV10-54	3.95385e-06	-2.96928	0	0.016	0.0965293	Down		SRPK2	0.000194852	0.347554	0.15	0.085	1	Normal
LGALS3BP	3.96662e-06	1.35029	0.046	0.017	0.0968411	Up		TIA1	0.000196799	0.673534	0.115	0.059	1	Normal
BRAF	3.98161e-06	0.821569	0.062	0.028	0.0972071	Normal		RDH5	0.000198305	-0.55159	0.006	0.024	1	Normal
ANK3	3.98891e-06	1.18796	0.037	0.011	0.0973853	Up		VEZF1	0.000199317	0.991605	0.07	0.027	1	Normal
CD72	4.04288e-06	1.45977	0.037	0.012	0.0987029	Up		ELOB	0.000199997	-0.311916	0.612	0.625	1	Normal
MEPCE	4.06827e-06	0.763445	0.079	0.039	0.0993227	Normal		RNF187	0.000200058	-0.995005	0.122	0.175	1	Normal
KAT6B	4.14256e-06	0.343173	0.125	0.072	0.101136	Normal		MYC	0.000200653	0.604647	0.099	0.047	1	Normal
ASXL2	4.18025e-06	0.425173	0.127	0.075	0.102057	Normal		KIF1C	0.000201331	-1.08817	0.009	0.031	1	Down
N4BP1	4.22869e-06	0.475255	0.094	0.05	0.103239	Normal		FGR	0.000201458	1.75441	0.043	0.01	1	Up
TRIM22	4.28915e-06	0.208311	0.353	0.255	0.104715	Normal		TNS3	0.000201602	-0.598618	0.009	0.031	1	Normal
TPD52	4.32129e-06	-1.06563	0.084	0.133	0.1055	Down		PSMB9	0.000202571	0.271769	0.646	0.524	1	Normal
STK38L	4.37804e-06	0.930342	0.049	0.019	0.106886	Normal		ZNF430	0.000202727	0.666919	0.092	0.042	1	Normal
C1orf174	4.37997e-06	0.69751	0.12	0.071	0.106933	Normal		CDK12	0.000203541	0.460689	0.15	0.085	1	Normal
SHC1	4.43733e-06	0.736504	0.07	0.033	0.108333	Normal		MRPL1	0.000203585	1.73899	0.048	0.014	1	Up
SCX	4.45533e-06	2.07373	0.018	0.002	0.108773	Up		GPR82	0.000205115	3.84066	0.023	0	1	Up
ERO1B	4.45824e-06	0.37989	0.159	0.099	0.108844	Normal		STARD7	0.000210584	-0.857371	0.159	0.214	1	Normal
SMURF2	4.46419e-06	0.90362	0.057	0.025	0.108989	Normal		SLC43A3	0.000211816	1.42044	0.045	0.012	1	Up
GOLGA8A	4.47534e-06	0.621706	0.069	0.032	0.109261	Normal		HOXA10	0.000213213	-1.59815	0.003	0.017	1	Down
CMC1	4.5053e-06	0.232488	0.306	0.223	0.109992	Normal		S100PBP	0.000213516	0.562976	0.144	0.081	1	Normal
NUP50	4.5149e-06	0.439269	0.12	0.069	0.110227	Normal		SRP9	0.000213619	0.536439	0.247	0.166	1	Normal
SP3	4.51975e-06	0.357769	0.148	0.09	0.110345	Normal		TLE2	0.000213643	0.0213322	0.003	0.017	1	Normal
FN3KRP	4.54021e-06	0.602326	0.081	0.041	0.110845	Normal		MRPL13	0.000214196	0.363599	0.106	0.053	1	Normal
CERK	4.57045e-06	0.674179	0.059	0.026	0.111583	Normal		COG1	0.000214361	1.17388	0.053	0.017	1	Up
RAB27A	4.66164e-06	0.284308	0.344	0.25	0.113809	Normal		DDX39A	0.000214493	0.215659	0.268	0.178	1	Normal
ANAPC1	4.66976e-06	0.707315	0.091	0.048	0.114008	Normal		WNK2	0.000214506	-1.29032	0.003	0.017	1	Down
ZKSCAN8	4.68231e-06	1.77082	0.022	0.004	0.114314	Up		H1F0	0.000216131	-1.63766	0.021	0.049	1	Down
MYO9B	4.71067e-06	0.277167	0.119	0.068	0.115006	Normal		PDIA5	0.000217113	-1.92241	0.003	0.017	1	Down
NGDN	4.71678e-06	0.383601	0.209	0.141	0.115155	Normal		FBLIM1	0.000217551	-1.36722	0.003	0.017	1	Down
FYCO1	4.80212e-06	0.669658	0.067	0.031	0.117239	Normal		CARD19	0.000219305	0.656964	0.121	0.064	1	Normal
MTERF2	4.97527e-06	1.28098	0.029	0.007	0.121466	Up		MIR4435-2HG	0.000219463	0.343647	0.207	0.129	1	Normal
KLRC3	4.98546e-06	-1.07545	0.111	0.163	0.121715	Down		VAMP8	0.000220154	0.267937	0.427	0.314	1	Normal
RAB35	4.99569e-06	0.626226	0.098	0.053	0.121965	Normal		GLIPR1	0.000221312	0.21406	0.364	0.251	1	Normal
TRBV12-3	5.03969e-06	-3.14152	0.002	0.021	0.123039	Down		SNF8	0.00022197	-1.36942	0.032	0.066	1	Down
LGR4	5.04402e-06	2.4998	0.015	0.001	0.123145	Up		PLA2G10	0.000222417	-1.17558	0.003	0.017	1	Down
S100P	5.07815e-06	1.72649	0.015	0.001	0.123978	Up		EEF1D	0.00022399	-0.197536	0.916	0.898	1	Normal
NAA50	5.09232e-06	0.362443	0.262	0.185	0.124324	Normal		TPGS2	0.000224878	0.640601	0.105	0.053	1	Normal
VPS37B	5.2633e-06	0.284588	0.256	0.179	0.128498	Normal		SLC6A8	0.000228759	-0.494351	0.003	0.017	1	Normal
VSTM4	5.26632e-06	1.97772	0.015	0.001	0.128572	Up		CCL5	0.00022894	0.199797	0.981	0.985	1	Normal
AL136456.1	5.31618e-06	1.4894	0.015	0.001	0.129789	Up		VWA1	0.000231242	-0.730367	0.001	0.01	1	Normal
CRYBG1	5.33101e-06	-0.953373	0.127	0.18	0.130151	Normal		JPH1	0.000231242	-1.30675	0.001	0.01	1	Down
HIST1H3D	5.36112e-06	0.248037	0.098	0.052	0.130886	Normal		NXPE1	0.000231242	-2.30428	0.001	0.01	1	Down
HSF2	5.4146e-06	0.588318	0.077	0.038	0.132192	Normal		AC073263.2	0.00023192	-2.16951	0.001	0.01	1	Down
SEC23A	5.43752e-06	0.548548	0.094	0.05	0.132752	Normal		PRDM5	0.00023192	-2.24971	0.001	0.01	1	Down
EIF3F	5.48319e-06	0.205348	0.588	0.479	0.133867	Normal		SULT1C4	0.000232601	-1.60673	0.001	0.01	1	Down
LRIG1	5.48577e-06	1.34764	0.039	0.013	0.13393	Up		SPDEF	0.000232601	-0.911251	0.001	0.01	1	Normal
FAAH2	5.54129e-06	0.650524	0.035	0.011	0.135285	Normal		LINC01612	0.000233967	-1.50358	0.001	0.01	1	Down
SH3BGRL	5.56394e-06	0.119706	0.463	0.34	0.135838	Normal		HOXA13	0.000233967	-1.53601	0.001	0.01	1	Down
MX2	5.61204e-06	0.756341	0.082	0.043	0.137012	Normal		TLN2	0.000233967	-1.02395	0.001	0.01	1	Down
CREB1	5.71117e-06	0.462075	0.136	0.082	0.139433	Normal		ERH	0.000234698	0.397153	0.284	0.192	1	Normal
MLLT6	5.73416e-06	0.379463	0.13	0.078	0.139994	Normal		CBFA2T2	0.000234776	-1.53505	0.022	0.051	1	Down
KMT2B	5.77098e-06	0.852404	0.057	0.025	0.140893	Normal		ABO	0.000235341	0.0434411	0.001	0.01	1	Normal
KDM2B	5.83132e-06	0.535114	0.089	0.047	0.142366	Normal		PDZD3	0.000235341	0.280062	0.001	0.01	1	Normal
REXO2	5.89567e-06	0.415637	0.165	0.106	0.143937	Normal		NOXO1	0.000235341	0.217964	0.001	0.01	1	Normal
GAS5	5.96126e-06	0.201759	0.303	0.216	0.145538	Normal		HPN	0.000235341	0.104309	0.001	0.01	1	Normal
USP33	6.17589e-06	0.42159	0.125	0.074	0.150778	Normal		DNAJB1	0.000235914	0.285939	0.912	0.88	1	Normal
SCAF11	6.20746e-06	0.401467	0.271	0.194	0.151549	Normal		UBE2D3	0.000236847	0.258413	0.605	0.476	1	Normal
ATP6V1E1	6.22516e-06	0.529252	0.125	0.074	0.151981	Normal		POP4	0.000239129	1.13479	0.071	0.029	1	Up
ST6GALNAC4	6.32111e-06	0.603141	0.07	0.033	0.154324	Normal		STAU1	0.000239835	0.356961	0.163	0.095	1	Normal
MED4	6.33669e-06	0.315403	0.202	0.133	0.154704	Normal		SDCBP	0.000240589	0.26876	0.389	0.278	1	Normal
ARL4A	6.35112e-06	0.31278	0.216	0.149	0.155056	Normal		JPT1	0.000240961	0.212845	0.406	0.295	1	Normal
RPS11	6.36908e-06	0.163453	0.654	0.536	0.155495	Normal		FERMT3	0.000244951	0.388728	0.248	0.163	1	Normal
PAIP1	6.37223e-06	0.5552	0.112	0.064	0.155572	Normal		PGM2	0.000245046	1.06459	0.051	0.015	1	Up
PSMC3	6.38718e-06	0.312036	0.193	0.127	0.155937	Normal		SUMO2	0.000246687	0.22203	0.71	0.585	1	Normal
APOBEC3H	6.40522e-06	0.305205	0.165	0.105	0.156377	Normal		TSEN54	0.000247334	0.221009	0.288	0.188	1	Normal
AK3	6.42348e-06	0.493493	0.139	0.086	0.156823	Normal		CDK10	0.000248069	1.17226	0.12	0.068	1	Up
STAT1	6.44642e-06	0.241514	0.29	0.207	0.157383	Normal		GSTP1	0.000248149	-0.251024	0.584	0.622	1	Normal
RANBP9	6.53704e-06	0.797712	0.059	0.026	0.159595	Normal		FGD4	0.000252094	-1.48794	0.005	0.022	1	Down
RGS19	6.5779e-06	-0.765371	0.171	0.225	0.160593	Normal		ARPC1A	0.0002534	0.514515	0.107	0.054	1	Normal
BRMS1	6.64026e-06	0.255384	0.168	0.107	0.162115	Normal		CD80	0.000254412	-2.68085	0.002	0.015	1	Down
ARID1B	6.64263e-06	0.668145	0.081	0.041	0.162173	Normal		SRC	0.000255503	-1.68432	0.002	0.015	1	Down
SEM1	6.81867e-06	0.19499	0.454	0.368	0.166471	Normal		GPR108	0.000255726	0.491805	0.121	0.064	1	Normal
B4GALT3	6.88122e-06	0.39877	0.169	0.109	0.167998	Normal		IRF7	0.000256085	0.466594	0.25	0.168	1	Normal
HOXB2	6.9081e-06	0.406186	0.164	0.103	0.168654	Normal		AC007032.1	0.000256268	-1.89125	0.009	0.029	1	Down
CRIP1	6.92041e-06	0.183258	0.896	0.84	0.168955	Normal		LIN37	0.00025783	1.35768	0.06	0.022	1	Up
ZNF211	6.9289e-06	0.799003	0.059	0.026	0.169162	Normal		SLC45A4	0.000258251	-1.99817	0.002	0.015	1	Down
RPL19	6.94027e-06	-0.0984962	0.99	0.991	0.16944	Normal		ARFGEF3	0.000259912	-1.41614	0.002	0.015	1	Down
TAF11	6.97291e-06	0.49087	0.134	0.082	0.170237	Normal		ZNF782	0.000261026	-1.79156	0.002	0.015	1	Down
SMN2	7.04422e-06	1.44782	0.025	0.006	0.171978	Up		FUT6	0.000261026	-0.763113	0.002	0.015	1	Normal
TMED2	7.04443e-06	0.32643	0.284	0.205	0.171983	Normal		MISP3	0.000261026	-1.66619	0.002	0.015	1	Down
FKBP4	7.10408e-06	0.210956	0.32	0.235	0.173439	Normal		CNPY2	0.000261307	0.285945	0.195	0.12	1	Normal
LUZP1	7.11116e-06	0.569384	0.098	0.054	0.173612	Normal		MAPK8IP3	0.0002619	-1.21832	0.033	0.068	1	Down
EIF3H	7.12661e-06	0.228861	0.556	0.463	0.173989	Normal		TRGV8	0.000262388	1.00041	0.053	0.017	1	Up
TRA2B	7.13773e-06	0.135938	0.53	0.406	0.174261	Normal		ANKRD13C	0.000262435	1.25594	0.058	0.02	1	Up
PIK3IP1	7.14591e-06	-0.675027	0.226	0.277	0.17446	Normal		S1PR1	0.000262722	1.47454	0.033	0.005	1	Up
MVP	7.21456e-06	0.265769	0.206	0.137	0.176136	Normal		VAMP7	0.000264847	1.33696	0.053	0.017	1	Up
UQCRC2	7.25513e-06	0.392561	0.256	0.183	0.177127	Normal		RAB32	0.000266091	0.0578074	0.002	0.015	1	Normal
SPEN	7.26269e-06	0.565272	0.097	0.053	0.177311	Normal		MT-ATP6	0.000266618	0.0145005	0.871	0.912	1	Normal
EP300	7.29686e-06	0.388165	0.12	0.07	0.178145	Normal		GABARAPL1	0.000269144	0.34077	0.298	0.205	1	Normal
CSF2	7.303e-06	1.54648	0.034	0.01	0.178295	Up		ABHD11	0.000270978	-1.13756	0.016	0.041	1	Down
TRBV6-5	7.3064e-06	1.37136	0.046	0.018	0.178378	Up		RTKN2	0.000271948	-1.6881	0.007	0.025	1	Down
CCNYL1	7.35704e-06	1.49734	0.019	0.003	0.179615	Up		CSGALNACT1	0.000273401	2.59415	0.026	0.002	1	Up
TMEM185A	7.57986e-06	0.801044	0.05	0.02	0.185055	Normal		ATG3	0.000273583	0.334175	0.172	0.102	1	Normal
LMF2	7.59888e-06	0.349178	0.155	0.097	0.185519	Normal		KDM5B	0.000276601	-1.22908	0.067	0.11	1	Down
SH3GLB1	7.65228e-06	0.21453	0.298	0.211	0.186823	Normal		CCDC66	0.00027715	0.674106	0.061	0.022	1	Normal
PXK	7.65795e-06	0.387373	0.097	0.053	0.186961	Normal		S100A10	0.000280853	0.15199	0.669	0.58	1	Normal
INTS6L	7.67534e-06	0.695337	0.076	0.038	0.187386	Normal		MTPN	0.000281385	0.173506	0.196	0.122	1	Normal
NRBP1	7.73639e-06	0.217977	0.328	0.235	0.188876	Normal		MTMR11	0.00028171	-1.17599	0.002	0.014	1	Down
FAM133B	7.89056e-06	0.292626	0.19	0.124	0.19264	Normal		TRBC2	0.000282316	0.157272	0.613	0.476	1	Normal
DCAF5	8.05219e-06	0.392619	0.142	0.087	0.196586	Normal		GPT2	0.000282362	-1.5195	0.002	0.014	1	Down
TTYH3	8.22461e-06	1.02203	0.042	0.016	0.200796	Up		TRIM15	0.000282742	-0.89287	0.001	0.012	1	Normal
AL122035.1	8.28554e-06	0.803187	0.034	0.01	0.202283	Normal		AC120193.1	0.000283465	-2.52468	0.001	0.012	1	Down
MCRIP1	8.29672e-06	0.294645	0.241	0.167	0.202556	Normal		TMEM178A	0.000284189	-2.47585	0.001	0.012	1	Down
PTPRE	8.44386e-06	0.47277	0.128	0.077	0.206148	Normal		SEPTIN1	0.000285156	0.216453	0.477	0.346	1	Normal
PHLDB3	8.45223e-06	1.54813	0.031	0.009	0.206353	Up		AC020659.1	0.000285534	1.81354	0.038	0.008	1	Up
PKM	8.48571e-06	0.165076	0.543	0.418	0.20717	Normal		LAMB1	0.000286963	-1.38995	0.002	0.014	1	Down
TBC1D15	8.50887e-06	0.56453	0.082	0.043	0.207736	Normal		HNF1A-AS1	0.000288572	0.281733	0.001	0.012	1	Normal
ZNF330	8.60168e-06	0.575233	0.111	0.064	0.210001	Normal		KIAA1211L	0.000288957	-2.22236	0.002	0.014	1	Down
SMOX	8.61851e-06	1.68074	0.018	0.002	0.210412	Up		MOB3B	0.00029153	-0.904155	0.001	0.012	1	Normal
LNPEP	8.80807e-06	0.30898	0.216	0.147	0.21504	Normal		FBRSL1	0.00029154	-1.14487	0.007	0.025	1	Down
CHRAC1	8.85371e-06	0.51849	0.129	0.078	0.216154	Normal		EPHB2	0.000293019	-8.88178e-16	0.001	0.012	1	Normal
ARIH1	8.88498e-06	0.549604	0.101	0.056	0.216918	Normal		PI3	0.000293019	1.57437e-06	0.001	0.012	1	Normal
NBPF15	8.88932e-06	1.27235	0.034	0.011	0.217024	Up		AIFM3	0.000293019	0.0747578	0.001	0.012	1	Normal
ARNTL	9.00437e-06	0.32084	0.151	0.094	0.219833	Normal		ADH1C	0.000293699	1.23082	0.009	0.029	1	Up
IKBKG	9.08402e-06	0.361875	0.126	0.075	0.221777	Normal		FLNB	0.000295175	-1.184	0.011	0.034	1	Down
GDI2	9.13328e-06	0.184659	0.375	0.276	0.22298	Normal		POLR2L	0.000296383	-0.253513	0.38	0.446	1	Normal
RAC2	9.14037e-06	-0.199681	0.859	0.833	0.223153	Normal		MAP1LC3A	0.000297062	-1.18353	0.07	0.114	1	Down
MAN2C1	9.16015e-06	0.57663	0.085	0.044	0.223636	Normal		PRKCQ	0.000299549	0.407406	0.112	0.058	1	Normal
PHYKPL	9.22062e-06	0.257196	0.2	0.133	0.225112	Normal		MAPKAPK3	0.000300194	0.788924	0.11	0.058	1	Normal
MRFAP1	9.23443e-06	0.352786	0.302	0.221	0.225449	Normal		NDUFS8	0.000302053	0.309972	0.316	0.222	1	Normal
MAP4K2	9.28476e-06	0.687994	0.068	0.033	0.226678	Normal		NDUFA9	0.000302543	0.490778	0.151	0.088	1	Normal
TOX2	9.29572e-06	0.800511	0.059	0.026	0.226946	Normal		ORAI3	0.000307305	-1.84419	0.013	0.036	1	Down
DCAF13	9.33457e-06	0.795634	0.117	0.072	0.227894	Normal		PPIH	0.000309933	0.620331	0.141	0.081	1	Normal
NCDN	9.4934e-06	1.10952	0.038	0.013	0.231772	Up		PIK3R5	0.000310732	0.77795	0.055	0.019	1	Normal
UPF2	9.51393e-06	0.375036	0.133	0.08	0.232273	Normal		IFFO1	0.000312716	1.16698	0.057	0.02	1	Up
EXOC7	9.55881e-06	0.314275	0.104	0.059	0.233369	Normal		C2orf74	0.000313405	1.9525	0.032	0.005	1	Up
EDN1	9.56441e-06	2.03981	0.016	0.002	0.233505	Up		BTNL8	0.000318118	-2.45848	0.005	0.02	1	Down
ATF7IP	9.59512e-06	0.255792	0.259	0.18	0.234255	Normal		ETS2	0.000319287	0.562039	0.088	0.042	1	Normal
BHLHE40	9.63965e-06	0.337081	0.315	0.234	0.235343	Normal		ZFAND1	0.000321127	0.457247	0.109	0.056	1	Normal
CIRBP	9.64873e-06	0.132244	0.773	0.643	0.235564	Normal		ERI1	0.000322585	1.01826	0.052	0.017	1	Up
RCHY1	9.65245e-06	0.550914	0.124	0.075	0.235655	Normal		GNG5	0.000323068	0.298744	0.485	0.371	1	Normal
AVPI1	9.67078e-06	1.00816	0.073	0.037	0.236102	Up		TUBE1	0.000323438	1.98398	0.035	0.007	1	Up
KATNAL1	9.74486e-06	-1.62077	0.021	0.051	0.237911	Down		LINC00511	0.000325792	-2.36619	0.005	0.02	1	Down
ANXA6	9.82126e-06	0.122832	0.447	0.329	0.239776	Normal		AC020916.1	0.000326439	-0.994291	0.1	0.149	1	Normal
HSBP1	9.88524e-06	0.67185	0.174	0.122	0.241338	Normal		PHB2	0.000330475	0.236084	0.31	0.214	1	Normal
CCAR2	9.94072e-06	0.573586	0.095	0.053	0.242693	Normal		SPINT1	0.000335029	-0.492973	0.013	0.036	1	Normal
EIF2AK2	9.95015e-06	0.373677	0.161	0.102	0.242923	Normal		SDHAF3	0.000335378	0.5993	0.085	0.039	1	Normal
STX17	9.99103e-06	0.507649	0.096	0.053	0.243921	Normal		FIP1L1	0.000337018	0.259414	0.168	0.098	1	Normal
GLA	1.00094e-05	0.238164	0.243	0.169	0.244369	Normal		IL18R1	0.000337323	1.7288	0.041	0.01	1	Up
UBA7	1.00264e-05	0.354818	0.105	0.059	0.244784	Normal		MRPS10	0.000337951	0.904993	0.084	0.039	1	Normal
SLAMF1	1.00683e-05	0.425595	0.118	0.07	0.245806	Normal		SMC3	0.000339072	0.202066	0.161	0.093	1	Normal
G3BP1	1.01157e-05	0.234682	0.218	0.145	0.246964	Normal		RSRC2	0.000341197	0.184399	0.36	0.251	1	Normal
EPB41	1.01827e-05	0.363154	0.183	0.119	0.248601	Normal		CD3E	0.000341413	0.121602	0.883	0.812	1	Normal
NAA60	1.02048e-05	0.45102	0.127	0.076	0.24914	Normal		ABHD6	0.000343772	-2.35745	0.008	0.027	1	Down
FOSL2	1.03366e-05	0.278515	0.197	0.131	0.252358	Normal		TMED10	0.000350863	0.277942	0.28	0.186	1	Normal
PPP1R16B	1.03476e-05	0.420663	0.172	0.113	0.252626	Normal		MACROD1	0.000353436	-2.04073	0.008	0.027	1	Down
ARHGAP30	1.0407e-05	0.354672	0.216	0.147	0.254077	Normal		PHLDB1	0.000353439	0.243645	0.005	0.02	1	Normal
MFF	1.04876e-05	0.28303	0.246	0.171	0.256044	Normal		NR2F6	0.000354037	-0.857212	0.005	0.02	1	Normal
L3MBTL3	1.05528e-05	1.19457	0.043	0.017	0.257635	Up		INPP5F	0.000356131	-1.49341	0.033	0.066	1	Down
EML3	1.05643e-05	0.266291	0.087	0.046	0.257917	Normal		PAGR1	0.000356816	-1.18076	0.06	0.102	1	Down
BORCS7	1.06588e-05	0.427308	0.127	0.077	0.260223	Normal		HID1	0.000357045	-0.972827	0.005	0.02	1	Normal
GBP4	1.07449e-05	0.402025	0.142	0.088	0.262326	Normal		HOOK2	0.00035725	-1.01328	0.041	0.078	1	Down
ZNF292	1.08042e-05	0.344454	0.171	0.111	0.263774	Normal		CCL20	0.000357673	-1.67259	0.029	0.061	1	Down
COPG2	1.08454e-05	1.06772	0.043	0.017	0.26478	Up		S100A16	0.000357867	0.898089	0.008	0.027	1	Normal
TUBA4A	1.11163e-05	-0.181474	0.567	0.603	0.271392	Normal		MRPS21	0.000358095	0.28358	0.345	0.239	1	Normal
PPA2	1.11438e-05	0.57523	0.088	0.048	0.272064	Normal		TRIM59	0.000358579	0.700727	0.07	0.029	1	Normal
IFI27L2	1.1325e-05	-0.743527	0.242	0.292	0.276488	Normal		EDEM2	0.00036019	0.931073	0.064	0.025	1	Normal
TRAV8-1	1.14017e-05	1.42082	0.037	0.013	0.278361	Up		TMEM189	0.00036108	1.08384	0.062	0.024	1	Up
UBXN7	1.14626e-05	0.910928	0.065	0.031	0.279848	Normal		KRBOX4	0.000361664	0.913537	0.055	0.019	1	Normal
TRBV14	1.16147e-05	3.04683	0.022	0.005	0.283561	Up		RPL35A	0.000362435	-0.168318	0.944	0.915	1	Normal
DHX40	1.16625e-05	1.01622	0.044	0.017	0.284727	Up		TONSL	0.000363132	-0.196789	0.005	0.02	1	Normal
POMP	1.18343e-05	0.148546	0.46	0.365	0.288923	Normal		OMA1	0.000363206	1.30014	0.057	0.02	1	Up
RFC1	1.18851e-05	0.256849	0.16	0.101	0.290162	Normal		ALDH9A1	0.000363662	0.611363	0.103	0.053	1	Normal
GLYR1	1.21525e-05	0.657051	0.088	0.047	0.296691	Normal		CCSER2	0.000366436	0.341972	0.206	0.129	1	Normal
ARPC1A	1.21913e-05	0.676165	0.159	0.107	0.297639	Normal		OSBPL8	0.000366909	0.312516	0.181	0.11	1	Normal
PSMC1	1.22772e-05	0.357262	0.155	0.099	0.299736	Normal		CORO2A	0.000367207	1.45516	0.049	0.015	1	Up
CFLAR	1.2282e-05	-0.537261	0.393	0.421	0.299852	Normal		CDKN1B	0.000367517	0.211638	0.372	0.254	1	Normal
VMP1	1.232e-05	0.301018	0.202	0.136	0.300781	Normal		TCF25	0.00036784	-0.476079	0.335	0.388	1	Normal
ZNFX1	1.2328e-05	0.5136	0.146	0.094	0.300977	Normal		NET1	0.00036802	-1.62721	0.014	0.037	1	Down
SMAD2	1.23941e-05	0.405715	0.102	0.057	0.30259	Normal		RNF10	0.000369276	0.347353	0.198	0.124	1	Normal
TP53RK	1.24062e-05	1.24596	0.059	0.028	0.302886	Up		ELP3	0.000370361	1.32647	0.041	0.01	1	Up
SMARCA5	1.24271e-05	0.291257	0.232	0.161	0.303396	Normal		EIF3D	0.000373583	0.327799	0.285	0.198	1	Normal
CHMP2B	1.24775e-05	0.370565	0.147	0.092	0.304626	Normal		CPSF7	0.000374113	1.04059	0.059	0.022	1	Up
APOBEC3D	1.26475e-05	0.710161	0.071	0.035	0.308776	Normal		TMX1	0.000375398	0.380577	0.167	0.1	1	Normal
TMEM43	1.26882e-05	0.277877	0.178	0.115	0.30977	Normal		CDKN2A	0.000377107	0.862706	0.076	0.034	1	Normal
SSR4	1.27965e-05	-0.379501	0.614	0.596	0.312413	Normal		XCL1	0.000377242	-1.29554	0.177	0.229	1	Down
PABPN1	1.28305e-05	0.595696	0.103	0.059	0.313244	Normal		PMAIP1	0.000378301	-0.835051	0.229	0.273	1	Normal
TRBV12-4	1.28494e-05	-1.24408	0.021	0.051	0.313705	Down		TRERF1	0.000385049	1.03421	0.057	0.02	1	Up
SIRT6	1.29377e-05	0.891041	0.065	0.031	0.315861	Normal		CLPP	0.000391352	0.337857	0.243	0.159	1	Normal
HDAC10	1.29659e-05	0.398545	0.174	0.114	0.316548	Normal		MRPL22	0.000393824	0.432786	0.125	0.068	1	Normal
CARD17	1.30304e-05	1.06348	0.033	0.01	0.318123	Up		RAD17	0.000396421	1.87787	0.037	0.008	1	Up
GPR82	1.31342e-05	-2.58822	0.004	0.023	0.320657	Down		ZNF92	0.00039725	0.952763	0.061	0.024	1	Normal
MIR155HG	1.34208e-05	0.429976	0.136	0.084	0.327655	Normal		SCD5	0.000399853	1.89613	0.028	0.003	1	Up
CTC1	1.34434e-05	0.855563	0.059	0.027	0.328208	Normal		MTFMT	0.00040096	1.3569	0.034	0.007	1	Up
UNKL	1.34545e-05	1.13216	0.033	0.01	0.328479	Up		PLSCR1	0.000412142	0.338796	0.141	0.081	1	Normal
KRR1	1.34604e-05	0.388187	0.163	0.106	0.328623	Normal		FGFBP2	0.00041447	1.74466	0.063	0.025	1	Up
TRIAP1	1.35117e-05	0.570022	0.102	0.059	0.329875	Normal		DCTN5	0.000414707	1.32678	0.051	0.017	1	Up
RMC1	1.35383e-05	0.463468	0.125	0.075	0.330524	Normal		ZNF195	0.000417816	0.753394	0.076	0.034	1	Normal
SF3B6	1.35987e-05	0.172653	0.405	0.32	0.331999	Normal		MYO1C	0.000419307	-0.702119	0.018	0.044	1	Normal
S1PR1	1.3944e-05	0.795142	0.067	0.033	0.34043	Normal		ARID3B	0.000423688	1.24568	0.051	0.017	1	Up
MICAL2	1.40234e-05	0.465618	0.073	0.037	0.342367	Normal		ARF6	0.000426153	-0.687753	0.156	0.208	1	Normal
CPSF6	1.41494e-05	0.380731	0.178	0.118	0.345443	Normal		UBN1	0.000426168	-1.36182	0.037	0.071	1	Down
MBTPS1	1.42465e-05	0.417665	0.114	0.067	0.347813	Normal		G6PD	0.000427528	0.455131	0.11	0.058	1	Normal
C9orf16	1.42803e-05	-0.447284	0.463	0.49	0.34864	Normal		TCEA1	0.000434162	0.17374	0.353	0.253	1	Normal
ADRM1	1.43042e-05	0.242212	0.345	0.26	0.349223	Normal		NPTN	0.000435022	0.698638	0.088	0.042	1	Normal
PDCD1	1.43409e-05	0.187523	0.262	0.184	0.350119	Normal		PARP9	0.000435614	0.835318	0.088	0.042	1	Normal
BABAM2	1.44245e-05	0.371019	0.137	0.085	0.35216	Normal		RPUSD3	0.00043771	0.94058	0.091	0.046	1	Normal
IER5	1.46066e-05	0.298654	0.148	0.094	0.356605	Normal		RBM47	0.000439821	-1.79751	0.004	0.019	1	Down
LBH	1.46139e-05	0.143221	0.531	0.416	0.356784	Normal		TCF7L2	0.000440595	-1.65314	0.004	0.019	1	Down
SEMA7A	1.48612e-05	0.704161	0.045	0.018	0.362822	Normal		GUSB	0.000441467	0.848154	0.108	0.058	1	Normal
NME7	1.51544e-05	0.577275	0.082	0.043	0.36998	Normal		LERFS	0.000442147	-2.12524	0.004	0.019	1	Down
RAB3GAP1	1.52169e-05	0.360529	0.152	0.097	0.371504	Normal		TRIM21	0.000442536	1.02977	0.051	0.017	1	Up
PPP2R2B	1.52169e-05	-0.827394	0.102	0.15	0.371506	Normal		MRPL10	0.000444315	0.383403	0.19	0.117	1	Normal
PPP2R1A	1.52296e-05	0.235229	0.354	0.26	0.371817	Normal		MORF4L2	0.000444407	0.585342	0.144	0.085	1	Normal
ATP2A2	1.54093e-05	0.547756	0.091	0.05	0.376202	Normal		CMPK1	0.000444713	-0.847328	0.152	0.202	1	Normal
PPM1K	1.56473e-05	0.367779	0.208	0.142	0.382013	Normal		ARF4	0.000446891	0.271445	0.387	0.283	1	Normal
BLVRA	1.56593e-05	0.432065	0.098	0.055	0.382306	Normal		KLK1	0.000447683	-0.401624	0.011	0.032	1	Normal
YME1L1	1.57924e-05	0.197186	0.381	0.287	0.385555	Normal		KCNQ1OT1	0.000448527	-0.387075	0.032	0.066	1	Normal
VASP	1.58787e-05	0.299825	0.188	0.126	0.387662	Normal		DUSP6	0.00044872	1.29749	0.048	0.015	1	Up
EIF3I	1.58948e-05	0.290096	0.33	0.249	0.388056	Normal		RPS27A	0.00045048	-0.110316	0.991	0.983	1	Normal
TBL1X	1.6087e-05	1.06736	0.025	0.006	0.392747	Up		SPEF2	0.000451633	1.26307	0.031	0.005	1	Up
POLE3	1.61248e-05	0.422194	0.133	0.082	0.393672	Normal		GIPC1	0.000453161	-1.80402	0.02	0.046	1	Down
AKAP11	1.614e-05	0.601344	0.058	0.026	0.394041	Normal		KATNAL1	0.000454148	1.15855	0.051	0.017	1	Up
CNNM2	1.62438e-05	1.80915	0.023	0.005	0.396576	Up		CREM	0.000456405	-0.647567	0.252	0.302	1	Normal
GRK2	1.6305e-05	0.285289	0.177	0.116	0.39807	Normal		MED26	0.000458586	-1.68449	0.009	0.029	1	Down
TRBV15	1.63066e-05	2.11635	0.023	0.005	0.398108	Up		ATP6V0A1	0.000458746	-1.5402	0.004	0.019	1	Down
HADHB	1.66818e-05	0.410313	0.162	0.105	0.407269	Normal		PPP1R13B	0.000461165	-1.26536	0.004	0.019	1	Down
EIF3A	1.66987e-05	0.208147	0.281	0.2	0.407682	Normal		LMAN1	0.000468021	0.42285	0.221	0.147	1	Normal
RPLP0	1.6744e-05	0.119522	0.976	0.968	0.408787	Normal		DNAJC17	0.000468936	0.732296	0.061	0.024	1	Normal
MAP3K11	1.68715e-05	0.471741	0.095	0.053	0.411901	Normal		ASB3	0.00046983	0.718447	0.072	0.031	1	Normal
RASSF2	1.71126e-05	0.809674	0.046	0.019	0.417786	Normal		SMIM12	0.000472908	0.76444	0.097	0.049	1	Normal
MTA2	1.73092e-05	0.401918	0.096	0.054	0.422587	Normal		JKAMP	0.000473911	0.51463	0.093	0.046	1	Normal
CCDC91	1.76225e-05	0.468648	0.131	0.081	0.430235	Normal		LRRC8C	0.000476119	0.50384	0.079	0.036	1	Normal
SP2	1.77475e-05	0.726353	0.079	0.042	0.433287	Normal		COMMD3	0.000480016	0.396054	0.133	0.075	1	Normal
PCF11	1.77807e-05	0.303317	0.162	0.105	0.434098	Normal		PLPBP	0.000480182	0.916736	0.084	0.041	1	Normal
CTLA4	1.78974e-05	0.233247	0.201	0.136	0.436947	Normal		BAK1	0.000481497	0.617908	0.111	0.059	1	Normal
NIPBL	1.79031e-05	0.184798	0.223	0.152	0.437085	Normal		LUC7L3	0.000482454	0.312816	0.225	0.151	1	Normal
NR1D2	1.79816e-05	0.786336	0.053	0.024	0.439003	Normal		PLSCR3	0.000484909	0.485794	0.115	0.063	1	Normal
N4BP2L1	1.80431e-05	0.174385	0.203	0.135	0.440503	Normal		NIFK	0.000485166	0.478333	0.149	0.088	1	Normal
CD99	1.80645e-05	-0.263253	0.839	0.807	0.441026	Normal		MRPS9	0.000485572	1.02835	0.068	0.029	1	Up
SAP18	1.80978e-05	-0.0124218	0.77	0.651	0.44184	Normal		RICTOR	0.000485852	0.892594	0.066	0.027	1	Normal
XPO7	1.81147e-05	1.05035	0.039	0.014	0.442253	Up		AIF1	0.000488189	-1.7374	0.023	0.051	1	Down
STIP1	1.81489e-05	0.259582	0.328	0.243	0.443088	Normal		PMS1	0.000491342	0.588302	0.104	0.054	1	Normal
SSBP1	1.81613e-05	0.323869	0.351	0.286	0.443389	Normal		SNAI1	0.000494465	0.791594	0.063	0.025	1	Normal
YTHDF2	1.82789e-05	0.324097	0.252	0.18	0.446262	Normal		TRPV2	0.000500127	0.56102	0.098	0.049	1	Normal
ABCF1	1.85294e-05	0.324266	0.132	0.081	0.452376	Normal		TRBV5-6	0.000503783	3.52239	0.033	0.007	1	Up
ZCCHC10	1.87685e-05	0.297803	0.104	0.059	0.458214	Normal		GSDMB	0.000504726	-0.90631	0.016	0.041	1	Normal
IKZF4	1.87933e-05	1.04236	0.028	0.008	0.458821	Up		UNC50	0.000505116	0.427944	0.102	0.053	1	Normal
ACD	1.88272e-05	0.31071	0.156	0.1	0.459647	Normal		CAMK4	0.000508405	0.417075	0.217	0.141	1	Normal
CNOT6L	1.89225e-05	0.213348	0.273	0.192	0.461973	Normal		AC087623.2	0.000509678	-1.30021	0.041	0.076	1	Down
MGAT1	1.90256e-05	0.228004	0.239	0.167	0.464491	Normal		PRDX3	0.000511871	0.350432	0.188	0.12	1	Normal
GID8	1.9209e-05	0.475852	0.219	0.157	0.468969	Normal		GLE1	0.000513208	1.30506	0.053	0.019	1	Up
NRIP1	1.92238e-05	0.988642	0.028	0.008	0.46933	Normal		NDUFB5	0.000515726	0.338163	0.2	0.127	1	Normal
LINC02470	1.92907e-05	2.04614	0.012	0.001	0.470964	Up		C1orf43	0.000517206	0.188684	0.242	0.158	1	Normal
TIAM1	1.93267e-05	1.037	0.035	0.012	0.471843	Up		CYTH3	0.00051755	-2.00266	0.006	0.022	1	Down
ACADVL	1.95679e-05	0.129473	0.288	0.202	0.477731	Normal		ZNF703	0.000520747	-0.822962	0.006	0.022	1	Normal
MLLT3	1.97813e-05	0.402676	0.138	0.086	0.482941	Normal		SOX9	0.000520747	-1.85308	0.006	0.022	1	Down
JADE2	1.98018e-05	0.616918	0.081	0.043	0.483441	Normal		SNX5	0.000521533	0.405337	0.167	0.102	1	Normal
SDC4	1.98821e-05	0.661225	0.058	0.027	0.485402	Normal		HIST1H4A	0.000521721	-1.62472	0.013	0.036	1	Down
DNAJC11	1.99792e-05	0.763679	0.039	0.014	0.487773	Normal		ZMAT5	0.000527551	0.596482	0.074	0.032	1	Normal
ARSA	2.0121e-05	0.409728	0.149	0.095	0.491233	Normal		EPHA1	0.000528156	1.55589	0.042	0.012	1	Up
XPO6	2.02932e-05	0.554911	0.079	0.041	0.495438	Normal		GPA33	0.000530448	-0.342113	0.006	0.022	1	Normal
AP2M1	2.03913e-05	0.137573	0.308	0.223	0.497834	Normal		GALE	0.000532506	-0.550446	0.016	0.041	1	Normal
MUC12	2.04114e-05	0.434866	0.061	0.029	0.498325	Normal		MICAL3	0.000533435	-0.699209	0.009	0.029	1	Normal
CSTB	2.04464e-05	0.261271	0.369	0.309	0.499179	Normal		IQGAP2	0.000538335	0.665919	0.099	0.051	1	Normal
RPRD2	2.04683e-05	0.682607	0.068	0.034	0.499713	Normal		SCFD1	0.000539072	0.845556	0.075	0.034	1	Normal
TMC5	2.05009e-05	1.45699	0.019	0.003	0.50051	Up		YTHDF3	0.000540307	1.19211	0.055	0.02	1	Up
LONP1	2.06109e-05	1.27373	0.032	0.01	0.503194	Up		CKAP5	0.000540668	1.00151	0.06	0.024	1	Up
FAM83G	2.08098e-05	1.78002	0.019	0.003	0.50805	Up		NDFIP1	0.000546326	0.205932	0.291	0.195	1	Normal
CDC34	2.10943e-05	0.965438	0.046	0.02	0.514997	Normal		AK2	0.000548875	0.329767	0.154	0.092	1	Normal
IFI44L	2.11858e-05	0.714172	0.059	0.028	0.517229	Normal		ILKAP	0.00054905	0.526278	0.141	0.083	1	Normal
TOB2	2.12835e-05	0.446298	0.166	0.11	0.519616	Normal		PEAK1	0.000552895	-1.53825	0.006	0.022	1	Down
LGR6	2.15325e-05	1.51358	0.019	0.003	0.525694	Up		MAPK1	0.000555695	0.871602	0.084	0.041	1	Normal
SYNGR2	2.16206e-05	0.319216	0.409	0.319	0.527846	Normal		YTHDF2	0.000556302	0.151336	0.18	0.11	1	Normal
GABARAPL2	2.16597e-05	0.155489	0.454	0.345	0.528799	Normal		AL135925.1	0.000558056	-0.838671	0.044	0.08	1	Normal
MAP9	2.17106e-05	0.866196	0.04	0.015	0.530043	Normal		CENPT	0.000561633	0.745837	0.105	0.056	1	Normal
CXCR5	2.20138e-05	1.22939	0.026	0.007	0.537445	Up		BCL2L13	0.000562607	1.29073	0.062	0.025	1	Up
ST7	2.21827e-05	1.39634	0.024	0.006	0.541569	Up		GPD1L	0.000563916	1.39147	0.036	0.008	1	Up
TMEM259	2.24022e-05	0.449638	0.116	0.069	0.546927	Normal		OSTM1	0.000564265	0.566827	0.09	0.044	1	Normal
ALOX12-AS1	2.25066e-05	0.969235	0.062	0.03	0.549476	Normal		TRAM1	0.000582916	0.180775	0.246	0.161	1	Normal
PDHB	2.2615e-05	0.522878	0.136	0.087	0.552122	Normal		LBR	0.000586463	0.328598	0.19	0.12	1	Normal
BOP1	2.26635e-05	1.22403	0.072	0.038	0.553307	Up		DTX2	0.000589088	1.1777	0.064	0.027	1	Up
SH3KBP1	2.27489e-05	0.190868	0.315	0.227	0.555392	Normal		TBC1D1	0.000589526	0.424884	0.129	0.073	1	Normal
PPWD1	2.29076e-05	0.463877	0.159	0.104	0.559267	Normal		TCERG1	0.000590461	0.589658	0.124	0.071	1	Normal
LINC00426	2.31384e-05	-1.0223	0.057	0.098	0.564902	Down		PPIE	0.00059199	0.173614	0.123	0.068	1	Normal
LPAR2	2.31702e-05	-0.895712	0.085	0.131	0.565678	Normal		BAIAP2L1	0.000594248	-1.55375	0.01	0.031	1	Down
NAPA	2.31751e-05	0.297313	0.303	0.224	0.565797	Normal		OSTF1	0.000604792	0.219956	0.415	0.308	1	Normal
TUT4	2.33596e-05	0.304014	0.186	0.123	0.570301	Normal		KRTCAP2	0.000608485	-0.369737	0.482	0.497	1	Normal
CBX6	2.35236e-05	1.23551	0.041	0.016	0.574304	Up		AGTRAP	0.000613722	0.224119	0.182	0.114	1	Normal
POLR2J2	2.37815e-05	-2.37578	0.002	0.019	0.580601	Down		DPM2	0.00061476	0.530306	0.129	0.075	1	Normal
RABAC1	2.38923e-05	-0.437268	0.54	0.539	0.583307	Normal		LTA	0.000617961	-1.29855	0.029	0.059	1	Down
FAM168B	2.40058e-05	0.897831	0.053	0.024	0.586079	Normal		AHI1	0.000619313	-0.914089	0.07	0.114	1	Normal
P2RX5	2.44032e-05	-1.34637	0.04	0.075	0.595779	Down		TRGV10	0.000622207	-0.101349	0.149	0.088	1	Normal
FMNL3	2.44668e-05	0.634891	0.045	0.018	0.597334	Normal		MRPS30	0.000623171	0.413153	0.132	0.075	1	Normal
ABCB7	2.46149e-05	0.539042	0.08	0.043	0.600949	Normal		NPIPB15	0.000623449	-0.487454	0.003	0.017	1	Normal
NEAT1	2.46787e-05	0.221662	0.444	0.346	0.602505	Normal		CD226	0.000624479	0.774846	0.082	0.039	1	Normal
SNX2	2.47764e-05	0.384445	0.162	0.108	0.604892	Normal		SAP30BP	0.000626899	0.437479	0.141	0.083	1	Normal
APBA3	2.48483e-05	0.413671	0.086	0.047	0.606646	Normal		SEC14L1	0.000627116	0.345984	0.118	0.064	1	Normal
CS	2.48526e-05	0.367097	0.124	0.076	0.606752	Normal		LINC00996	0.000629843	3.37248	0.02	0	1	Up
RPS12	2.4887e-05	0.0956939	0.995	0.995	0.607591	Normal		IGHV3-48	0.000629843	1.97079	0.02	0	1	Up
INO80D	2.50257e-05	0.572937	0.079	0.043	0.610978	Normal		GLTP	0.00063317	-1.13958	0.064	0.103	1	Down
PFDN2	2.51456e-05	0.184786	0.289	0.21	0.613906	Normal		IGHV4-39	0.000635446	1.10225	0.026	0.003	1	Up
RELT	2.5162e-05	0.825569	0.06	0.029	0.614305	Normal		PRKCZ	0.00063819	-1.3712	0.037	0.069	1	Down
BCLAF1	2.54076e-05	0.257699	0.297	0.217	0.620302	Normal		RPS10	0.000639512	1.07458	0.101	0.054	1	Up
ANKRD13D	2.57389e-05	0.420841	0.091	0.051	0.62839	Normal		MRPL36	0.000640989	0.295236	0.158	0.095	1	Normal
TRIM38	2.58114e-05	0.426479	0.097	0.055	0.630158	Normal		ARRDC1	0.000650401	0.309475	0.184	0.117	1	Normal
CHERP	2.58577e-05	0.586427	0.074	0.038	0.631289	Normal		CKAP2	0.00066119	0.190117	0.114	0.061	1	Normal
APH1A	2.65409e-05	0.273615	0.292	0.212	0.647969	Normal		CEBPZ	0.00066135	0.641559	0.152	0.095	1	Normal
EPB41L4A-AS1	2.65853e-05	0.533306	0.158	0.106	0.649053	Normal		TPRG1	0.000665636	2.36487	0.026	0.003	1	Up
CTSB	2.6592e-05	0.928447	0.161	0.115	0.649218	Normal		CDK5RAP2	0.000672549	0.6158	0.078	0.036	1	Normal
LSM1	2.66852e-05	0.177452	0.19	0.126	0.651493	Normal		ME2	0.000673196	0.542569	0.086	0.042	1	Normal
ST6GALNAC6	2.66933e-05	0.387758	0.102	0.059	0.651691	Normal		DIABLO	0.000679538	1.47062	0.047	0.015	1	Up
TESC	2.66941e-05	-1.00869	0.091	0.136	0.65171	Down		ACCS	0.000679848	3.49721	0.029	0.005	1	Up
ZNF410	2.6723e-05	0.397283	0.135	0.084	0.652415	Normal		MDM1	0.000685313	1.20731	0.038	0.01	1	Up
FCRL6	2.67848e-05	-0.896819	0.054	0.095	0.653924	Normal		STAP2	0.000688746	-1.46085	0.013	0.034	1	Down
SCAPER	2.69675e-05	0.601276	0.076	0.04	0.658384	Normal		CLIC5	0.000689539	0.768357	0.067	0.029	1	Normal
MTCH1	2.7042e-05	0.267175	0.325	0.246	0.660204	Normal		TMEM167A	0.000691078	0.570954	0.122	0.069	1	Normal
MFAP1	2.70699e-05	0.490301	0.146	0.095	0.660884	Normal		ENO1	0.000692432	0.350403	0.485	0.395	1	Normal
RASGRF2	2.70721e-05	1.78236	0.024	0.006	0.660938	Up		CNOT4	0.000697094	0.458832	0.117	0.064	1	Normal
RBM8A	2.71398e-05	0.109977	0.738	0.608	0.66259	Normal		SERP2	0.000699037	-2.42439	0.007	0.024	1	Down
THOC7	2.71559e-05	0.441581	0.152	0.101	0.662983	Normal		TRAF3IP3	0.000701168	0.15443	0.241	0.158	1	Normal
NUCKS1	2.72172e-05	0.22239	0.241	0.169	0.664481	Normal		MEN1	0.000701997	-1.75823	0.013	0.034	1	Down
IFFO2	2.72267e-05	0.976894	0.03	0.009	0.664713	Normal		MYO15B	0.000704228	-0.862664	0.009	0.027	1	Normal
NEK7	2.73217e-05	0.390927	0.111	0.065	0.667032	Normal		TMF1	0.000709497	0.131324	0.225	0.146	1	Normal
TFG	2.73617e-05	0.371369	0.177	0.119	0.668009	Normal		NDRG3	0.000715365	0.837649	0.065	0.027	1	Normal
VASN	2.75287e-05	1.81716	0.027	0.008	0.672085	Up		N4BP2L1	0.000715447	0.529402	0.135	0.08	1	Normal
ULBP2	2.76785e-05	0.329936	0.123	0.075	0.675744	Normal		CLASRP	0.000716504	0.869487	0.078	0.037	1	Normal
CEP290	2.77948e-05	0.726278	0.065	0.032	0.678583	Normal		AGAP3	0.000719404	-1.04566	0.011	0.032	1	Down
DUSP5	2.79347e-05	0.217874	0.176	0.117	0.681999	Normal		PRR15L	0.000727121	-1.59431	0.005	0.02	1	Down
OAS2	2.80452e-05	0.393842	0.105	0.061	0.684697	Normal		EXOSC3	0.000729426	0.94907	0.074	0.034	1	Normal
SEC61B	2.81447e-05	0.149472	0.536	0.421	0.687125	Normal		GID8	0.000729842	0.319735	0.157	0.095	1	Normal
TAOK3	2.81762e-05	0.201575	0.183	0.12	0.687894	Normal		ZNF644	0.000730415	0.54818	0.128	0.073	1	Normal
SF3B1	2.82037e-05	0.134707	0.54	0.418	0.688565	Normal		RSL1D1	0.000736009	0.105336	0.275	0.188	1	Normal
TPM1	2.82401e-05	1.52129	0.069	0.036	0.689453	Up		KIAA0513	0.000736736	0.988606	0.057	0.022	1	Normal
YY1AP1	2.8277e-05	0.26083	0.142	0.089	0.690356	Normal		C12orf75	0.000737104	0.451707	0.288	0.215	1	Normal
TICAM1	2.83125e-05	0.776418	0.088	0.05	0.691222	Normal		FOXA3	0.000738117	-1.30112	0.003	0.015	1	Down
AKNA	2.83422e-05	0.184895	0.313	0.225	0.691946	Normal		PPCS	0.000739181	0.265576	0.173	0.107	1	Normal
GPR25	2.83457e-05	0.787825	0.059	0.029	0.692032	Normal		USP10	0.000739912	0.619534	0.111	0.061	1	Normal
FMR1	2.83563e-05	0.764581	0.054	0.025	0.692291	Normal		TRAT1	0.000740973	0.265116	0.157	0.095	1	Normal
PAPOLA	2.86398e-05	0.193326	0.33	0.244	0.699212	Normal		DCP1B	0.000742446	2.09009	0.029	0.005	1	Up
TRAV6	2.92074e-05	-1.5777	0.007	0.028	0.71307	Down		KIF13B	0.000745699	0.289332	0.101	0.053	1	Normal
PPP1R2C	2.93892e-05	-3.93324	0	0.013	0.717507	Down		ORMDL1	0.000745834	0.18358	0.173	0.107	1	Normal
KLRF2	2.93892e-05	-3.44848	0	0.013	0.717507	Down		MUC13	0.000748109	-0.870516	0.003	0.015	1	Normal
AAK1	2.94968e-05	0.182181	0.244	0.169	0.720134	Normal		CSRNP2	0.000749163	-0.930463	0.011	0.032	1	Normal
KLHL21	2.96322e-05	0.376935	0.069	0.035	0.72344	Normal		PLOD2	0.000750987	-1.70168	0.003	0.015	1	Down
CSKMT	3.01442e-05	0.24204	0.123	0.075	0.735941	Normal		PYROXD1	0.000751392	0.867209	0.062	0.025	1	Normal
SLC2A8	3.02213e-05	0.934136	0.08	0.044	0.737824	Normal		LPCAT4	0.000754113	0.592481	0.132	0.078	1	Normal
MED20	3.03e-05	1.07334	0.02	0.004	0.739745	Up		RPAIN	0.000754359	0.416973	0.16	0.098	1	Normal
S100A11	3.03583e-05	-0.252513	0.469	0.534	0.741168	Normal		EIF4A2	0.000756027	0.195352	0.542	0.414	1	Normal
ZBTB7A	3.05482e-05	0.707913	0.082	0.045	0.745805	Normal		USP39	0.000759586	0.515021	0.103	0.054	1	Normal
PRR5L	3.06812e-05	0.750218	0.054	0.025	0.749052	Normal		UBE2V2	0.000766907	0.322493	0.136	0.078	1	Normal
HDHD3	3.08147e-05	1.23853	0.068	0.036	0.752311	Up		ERBB3	0.000768529	-1.09909	0.007	0.024	1	Down
MICA	3.08973e-05	0.573458	0.056	0.026	0.754326	Normal		FAM49B	0.000768795	0.162719	0.312	0.217	1	Normal
ADIPOR2	3.09128e-05	0.398094	0.088	0.049	0.754705	Normal		MBNL1-AS1	0.000770414	-1.92306	0.01	0.029	1	Down
IL12RB1	3.11458e-05	0.348675	0.136	0.087	0.760395	Normal		SNRNP40	0.000774458	0.285418	0.136	0.078	1	Normal
OSBP	3.13268e-05	0.906231	0.038	0.014	0.764812	Normal		CYB5R4	0.000784638	0.699619	0.088	0.044	1	Normal
TMEM184B	3.13277e-05	1.08775	0.039	0.015	0.764835	Up		RPE	0.000785107	1.21314	0.049	0.017	1	Up
UXS1	3.15138e-05	0.815692	0.076	0.041	0.769378	Normal		SBF2	0.000789345	-1.1796	0.003	0.015	1	Down
SNX14	3.16044e-05	0.444206	0.098	0.057	0.77159	Normal		CSNK1A1	0.000791405	0.222552	0.279	0.192	1	Normal
CD247	3.17905e-05	0.0439408	0.471	0.352	0.776133	Normal		MGMT	0.00080106	0.324633	0.135	0.078	1	Normal
MTMR14	3.17931e-05	0.382233	0.139	0.088	0.776196	Normal		RPS11	0.000801306	0.133119	0.536	0.414	1	Normal
TLE3	3.20036e-05	0.436928	0.071	0.036	0.781337	Normal		CTNND1	0.000809349	-1.55579	0.01	0.029	1	Down
PPP6R2	3.2116e-05	0.335544	0.112	0.067	0.784081	Normal		MRPS18B	0.000821939	0.496396	0.113	0.063	1	Normal
CCDC32	3.22953e-05	0.366295	0.155	0.101	0.788458	Normal		MRPL24	0.000822426	0.727421	0.096	0.051	1	Normal
MIIP	3.23226e-05	0.25299	0.145	0.092	0.789125	Normal		TRDMT1	0.000828589	1.54133	0.035	0.008	1	Up
CD109	3.24099e-05	1.0046	0.027	0.008	0.791256	Up		NBN	0.000833922	0.400773	0.118	0.066	1	Normal
CAPRIN1	3.27006e-05	0.252253	0.184	0.124	0.798352	Normal		MFSD10	0.000836203	0.0368569	0.288	0.198	1	Normal
ARPP19	3.33414e-05	0.189838	0.191	0.13	0.813997	Normal		COQ10B	0.000839409	0.321207	0.217	0.142	1	Normal
DERL2	3.35517e-05	0.216631	0.207	0.142	0.819132	Normal		POC1B	0.000839623	0.788249	0.064	0.027	1	Normal
TNPO1	3.40314e-05	0.527874	0.099	0.057	0.830842	Normal		EFCAB14	0.000844175	0.409904	0.11	0.059	1	Normal
CDC42	3.42045e-05	-0.410271	0.473	0.483	0.835069	Normal		PHF14	0.00084423	-1.15351	0.062	0.1	1	Down
ICAM3	3.42306e-05	0.142031	0.476	0.367	0.835705	Normal		CD200R1	0.0008535	-1.69339	0.017	0.041	1	Down
JOSD1	3.44691e-05	0.32208	0.12	0.073	0.841528	Normal		VPS41	0.000854113	0.961108	0.054	0.02	1	Normal
OTUD4	3.45856e-05	0.650821	0.068	0.034	0.844372	Normal		SUSD3	0.000861711	0.697493	0.113	0.064	1	Normal
CCNI	3.46662e-05	0.121603	0.811	0.692	0.846342	Normal		VDAC2	0.000863079	0.156207	0.348	0.246	1	Normal
PRKAA1	3.4872e-05	0.413757	0.085	0.047	0.851365	Normal		PITHD1	0.000864656	0.244915	0.206	0.134	1	Normal
TNFSF13B	3.49592e-05	1.45699	0.025	0.007	0.853494	Up		XIST	0.000869468	-0.635323	0.11	0.159	1	Normal
PI4KA	3.49664e-05	0.497739	0.064	0.032	0.853669	Normal		DEDD2	0.000874978	0.196091	0.275	0.186	1	Normal
LUC7L	3.50824e-05	0.404004	0.182	0.123	0.856502	Normal		IVNS1ABP	0.000878886	0.249519	0.262	0.178	1	Normal
CIZ1	3.51211e-05	0.68909	0.062	0.031	0.857447	Normal		PAG1	0.000880174	-0.974306	0.115	0.159	1	Normal
UBAC2	3.51855e-05	0.18848	0.285	0.205	0.859018	Normal		SYNE1	0.000890604	0.537912	0.149	0.092	1	Normal
IGHG2	3.55256e-05	-2.94837	0.002	0.017	0.867322	Down		GPR171	0.000892576	0.16381	0.118	0.066	1	Normal
TCTEX1D2	3.55788e-05	0.54595	0.066	0.033	0.868621	Normal		CRKL	0.000897548	0.821223	0.066	0.029	1	Normal
KMT2E	3.56382e-05	0.144274	0.554	0.431	0.870072	Normal		ABLIM1	0.000902043	0.772791	0.104	0.058	1	Normal
ALAS1	3.58696e-05	0.326672	0.149	0.097	0.87572	Normal		RPL19	0.000904384	0.0850168	0.991	0.98	1	Normal
PWP2	3.64412e-05	1.14376	0.025	0.007	0.889676	Up		COG4	0.000904877	0.738796	0.071	0.032	1	Normal
ARAF	3.66643e-05	0.477755	0.095	0.055	0.895123	Normal		ENTPD1	0.000906118	0.356288	0.138	0.081	1	Normal
MTHFD2	3.71885e-05	0.151591	0.328	0.239	0.90792	Normal		ENOPH1	0.000908694	0.600818	0.11	0.061	1	Normal
OLFM4	3.7213e-05	1.53946	0.014	0.002	0.908519	Up		HEXIM1	0.000909044	-0.795185	0.13	0.18	1	Normal
ZNF384	3.76288e-05	0.615468	0.091	0.052	0.918669	Normal		UBB	0.00091154	0.138851	0.928	0.91	1	Normal
VPS4B	3.77648e-05	0.241476	0.155	0.101	0.92199	Normal		COX6C	0.000915336	-0.392134	0.527	0.507	1	Normal
FUT8	3.78025e-05	0.394678	0.116	0.07	0.92291	Normal		ZNF550	0.000916688	3.06049	0.018	0	1	Up
RNH1	3.80833e-05	0.2451	0.299	0.222	0.929766	Normal		KALRN	0.000927835	-1.72618	0.002	0.014	1	Down
ATP9B	3.82788e-05	0.52984	0.068	0.034	0.934539	Normal		PEX2	0.000929742	0.338417	0.079	0.037	1	Normal
ACTA2	3.85496e-05	0.361302	0.056	0.026	0.941149	Normal		SAT1	0.000935011	-0.231145	0.723	0.72	1	Normal
LIME1	3.90483e-05	0.219696	0.456	0.36	0.953325	Normal		ITPRIPL1	0.000935017	0.899104	0.059	0.024	1	Normal
LRBA	3.90968e-05	0.323894	0.154	0.1	0.95451	Normal		WTAP	0.000951231	-0.700071	0.135	0.183	1	Normal
PA2G4	3.93552e-05	0.207839	0.377	0.291	0.960817	Normal		ST3GAL2	0.000956071	-1.7462	0.008	0.025	1	Down
RAB21	3.94021e-05	0.671679	0.06	0.029	0.961962	Normal		PLAUR	0.000956676	-2.65414	0.012	0.032	1	Down
ZNF331	3.97044e-05	0.017994	0.445	0.342	0.969343	Normal		PKP2	0.000958594	0.83589	0.002	0.014	1	Normal
APBB1	3.98048e-05	0.427746	0.101	0.059	0.971794	Normal		PLAAT3	0.000958819	0.131315	0.24	0.158	1	Normal
SHC4	3.98339e-05	2.09282	0.013	0.001	0.972504	Up		DPH7	0.00096123	0.701594	0.088	0.046	1	Normal
MAPK8	4.02193e-05	0.448523	0.057	0.027	0.981914	Normal		NFKBIZ	0.000961722	-0.360159	0.298	0.351	1	Normal
SLC7A6	4.04101e-05	0.44709	0.081	0.044	0.986572	Normal		LINC01970	0.000962505	-1.69547	0.002	0.014	1	Down
SGPP2	4.07801e-05	1.48128	0.023	0.006	0.995606	Up		ARL4C	0.00096728	0.175892	0.238	0.161	1	Normal
CDC5L	4.10322e-05	0.375033	0.12	0.074	1	Normal		SH3RF1	0.00097037	0.282316	0.002	0.014	1	Normal
KIF21B	4.10353e-05	0.519301	0.057	0.027	1	Normal		WDR90	0.00097037	-0.872678	0.002	0.014	1	Normal
ATP10D	4.21448e-05	0.316813	0.107	0.063	1	Normal		ATP9A	0.000971832	-3.28344	0.005	0.019	1	Down
FRYL	4.23457e-05	0.479857	0.146	0.096	1	Normal		DELE1	0.000976288	0.723732	0.084	0.042	1	Normal
PIAS1	4.28905e-05	0.333999	0.191	0.131	1	Normal		DGKH	0.000979466	-1.94388	0.012	0.032	1	Down
RPA2	4.2953e-05	0.289026	0.168	0.111	1	Normal		HNRNPLL	0.000983731	-1.00304	0.159	0.202	1	Down
CYTH2	4.37587e-05	0.553813	0.101	0.06	1	Normal		POLR3GL	0.000983908	0.146313	0.236	0.156	1	Normal
TTC1	4.38686e-05	0.342623	0.143	0.092	1	Normal		TRIM27	0.000989992	0.423413	0.103	0.056	1	Normal
ANAPC16	4.39957e-05	-0.441469	0.547	0.534	1	Normal		CAPN8	0.000990295	1.03883	0.002	0.014	1	Up
ARG2	4.40104e-05	0.451686	0.082	0.045	1	Normal		DCAF12	0.000997818	0.987552	0.058	0.024	1	Normal
ITGA5	4.41689e-05	0.912589	0.058	0.028	1	Normal		NDUFA3	0.000998384	-0.447505	0.287	0.334	1	Normal
ARL8B	4.46354e-05	0.259768	0.139	0.088	1	Normal		SDHAF2	0.000999305	0.303169	0.184	0.119	1	Normal
TTN	4.50945e-05	0.522689	0.064	0.032	1	Normal		EXOC2	0.00100824	0.550081	0.08	0.039	1	Normal
CARD8	4.51071e-05	0.394084	0.139	0.088	1	Normal		C19orf73	0.00101191	-1.77179	0.005	0.019	1	Down
TRAF7	4.58649e-05	0.510116	0.092	0.053	1	Normal		C14orf119	0.00101318	0.590429	0.116	0.066	1	Normal
TRIP6	4.59324e-05	2.0856	0.035	0.013	1	Up		PML	0.00101566	0.629622	0.095	0.051	1	Normal
USF3	4.61292e-05	1.01154	0.037	0.014	1	Up		DEK	0.00102326	0.326723	0.283	0.205	1	Normal
SCAMP4	4.65181e-05	0.718819	0.055	0.026	1	Normal		MSL2	0.0010256	0.780681	0.058	0.024	1	Normal
MEX3C	4.66041e-05	0.741987	0.047	0.021	1	Normal		HMGB1	0.00102984	0.151739	0.754	0.658	1	Normal
TSEN34	4.66765e-05	0.511582	0.137	0.09	1	Normal		IL21R	0.00103579	0.314355	0.111	0.061	1	Normal
TAOK1	4.69257e-05	0.618385	0.072	0.038	1	Normal		CMTR1	0.00104167	1.60277	0.04	0.012	1	Up
NDRG1	4.69362e-05	0.420895	0.087	0.049	1	Normal		DDX60L	0.0010432	1.04684	0.056	0.022	1	Up
LRATD2	4.71365e-05	1.89692	0.027	0.008	1	Up		TST	0.00104635	-0.955815	0.018	0.042	1	Normal
WDR47	4.71557e-05	0.676426	0.068	0.035	1	Normal		PLXNB1	0.00104881	-0.582213	0.006	0.022	1	Normal
RALY	4.72262e-05	0.183171	0.409	0.314	1	Normal		ZNF638	0.00105576	0.262905	0.122	0.069	1	Normal
SNHG1	4.72475e-05	0.159506	0.338	0.247	1	Normal		IGLC2	0.00105797	3.9656	0.053	0.022	1	Up
CCM2	4.7304e-05	0.348193	0.096	0.055	1	Normal		HAX1	0.00106705	0.130131	0.226	0.147	1	Normal
SAMD4B	4.73274e-05	1.28262	0.034	0.012	1	Up		TOR3A	0.00106754	0.546376	0.082	0.041	1	Normal
TSPAN14	4.73525e-05	-0.697642	0.197	0.244	1	Normal		SMIM29	0.0010729	0.26349	0.141	0.083	1	Normal
TCIM	4.73658e-05	1.74756	0.017	0.003	1	Up		CTDP1	0.0010751	-1.46233	0.029	0.058	1	Down
METTL8	4.74952e-05	0.4733	0.053	0.025	1	Normal		ITM2A	0.00108865	-0.622034	0.447	0.468	1	Normal
PRPF40A	4.76329e-05	0.105137	0.319	0.233	1	Normal		AP3S1	0.00109827	0.408012	0.177	0.115	1	Normal
PXN	4.78673e-05	-1.23652	0.049	0.085	1	Down		OAT	0.00109833	0.154404	0.245	0.163	1	Normal
TBC1D2B	4.78799e-05	0.510821	0.077	0.041	1	Normal		MDH1	0.00110221	0.208242	0.262	0.18	1	Normal
RPL7A	4.79338e-05	-0.0785197	0.989	0.983	1	Normal		POM121C	0.00110245	-1.18017	0.037	0.068	1	Down
NOP2	4.79726e-05	0.224687	0.147	0.094	1	Normal		SIK1	0.00110627	3.12827	0.018	0	1	Up
UNK	4.84645e-05	0.552494	0.066	0.033	1	Normal		AP003498.2	0.00111298	-3.5083e-13	0.002	0.012	1	Normal
TMX2	4.86312e-05	0.533685	0.125	0.079	1	Normal		AC005037.1	0.00111544	-2.02367	0.002	0.012	1	Down
FMNL1	4.91012e-05	0.15385	0.171	0.113	1	Normal		CBR3-AS1	0.00111544	-1.95864	0.002	0.012	1	Down
POMT1	4.92346e-05	0.756679	0.046	0.02	1	Normal		SEMA6A	0.0011179	-2.01841	0.002	0.012	1	Down
SREK1	4.94572e-05	0.430655	0.177	0.121	1	Normal		PBLD	0.0011179	-1.08328	0.002	0.012	1	Down
CASP7	4.95019e-05	0.471748	0.107	0.064	1	Normal		MYOF	0.00112036	-1.78715	0.002	0.012	1	Down
TNFRSF10B	4.96335e-05	0.968538	0.051	0.024	1	Normal		SMIM2-AS1	0.00112036	-1.19195	0.002	0.012	1	Down
MFGE8	4.98616e-05	0.662831	0.037	0.014	1	Normal		DOC2A	0.00112036	0.0511083	0.002	0.012	1	Normal
ATP13A3	4.99333e-05	0.763457	0.043	0.018	1	Normal		ADAMTS6	0.00112087	-1.23955	0.012	0.032	1	Down
RPL39L	5.06814e-05	0.530531	0.068	0.035	1	Normal		E2F4	0.00112107	-1.4403	0.037	0.068	1	Down
ABCB1	5.08342e-05	0.98101	0.082	0.047	1	Normal		PFKP	0.00112221	0.741991	0.114	0.066	1	Normal
MRPL4	5.08831e-05	0.374331	0.209	0.149	1	Normal		SPA17	0.00112531	-1.82019	0.002	0.012	1	Down
ALDH3A2	5.08838e-05	0.388218	0.065	0.033	1	Normal		MCM6	0.00112593	0.974554	0.076	0.037	1	Normal
ATP5MC2	5.12216e-05	-0.237888	0.807	0.797	1	Normal		GLO1	0.00112672	0.489379	0.101	0.054	1	Normal
NFIL3	5.12294e-05	0.496186	0.056	0.027	1	Normal		ACOX1	0.00113683	-0.931318	0.028	0.056	1	Normal
USP36	5.14013e-05	0.247543	0.129	0.08	1	Normal		C6orf132	0.00113777	0.514624	0.002	0.012	1	Normal
RTRAF	5.14547e-05	0.163236	0.433	0.339	1	Normal		NEIL1	0.00113777	-1.50539	0.002	0.012	1	Down
GTF3A	5.16366e-05	-0.486806	0.366	0.399	1	Normal		FABP2	0.00115542	0.827301	0.002	0.012	1	Normal
DHX38	5.16761e-05	0.339767	0.088	0.049	1	Normal		SDR39U1	0.00115781	0.367472	0.141	0.086	1	Normal
ARPC3	5.20268e-05	-0.243592	0.78	0.749	1	Normal		RNF115	0.00115821	0.3452	0.175	0.112	1	Normal
POR	5.20449e-05	0.621945	0.085	0.048	1	Normal		ENO2	0.00116947	0.685692	0.07	0.032	1	Normal
CD79B	5.20782e-05	0.540668	0.058	0.028	1	Normal		METTL23	0.00117421	0.216769	0.218	0.142	1	Normal
SIK1	5.23131e-05	-2.21866	0.002	0.018	1	Down		HIPK3	0.00118604	0.915205	0.07	0.032	1	Normal
TRIM33	5.24204e-05	0.504591	0.064	0.032	1	Normal		BCAR3	0.00119078	-1.81414	0.001	0.01	1	Down
PITPNM2	5.27187e-05	0.762953	0.034	0.012	1	Normal		ID4	0.00119078	-1.56733	0.001	0.01	1	Down
RBM42	5.29004e-05	0.260113	0.248	0.179	1	Normal		RASSF10	0.00119078	-2.00342	0.001	0.01	1	Down
MRPL47	5.30355e-05	0.310046	0.147	0.096	1	Normal		TMEM183A	0.00119079	0.350681	0.161	0.1	1	Normal
H2AFV	5.31446e-05	0.132758	0.338	0.252	1	Normal		MOB3C	0.00119361	1.49693	0.034	0.008	1	Up
IGFBP3	5.33536e-05	1.00725	0.046	0.02	1	Up		ZNF462	0.0011937	-2.4979	0.001	0.01	1	Down
SCPEP1	5.35557e-05	0.523326	0.095	0.056	1	Normal		NLRP6	0.0011937	-2.32654	0.001	0.01	1	Down
CDKN2B	5.38218e-05	0.845327	0.03	0.01	1	Normal		IKBKE	0.00119393	-1.39753	0.033	0.063	1	Down
MRPL34	5.39584e-05	0.185576	0.226	0.161	1	Normal		TSPAN2	0.00119594	2.64477	0.021	0.002	1	Up
IFI35	5.45263e-05	0.207748	0.177	0.119	1	Normal		IQCK	0.00119663	-1.88249	0.001	0.01	1	Down
LPCAT3	5.4909e-05	0.503982	0.092	0.053	1	Normal		RASSF6	0.00120251	-1.68843	0.001	0.01	1	Down
C17orf49	5.57209e-05	0.0671759	0.317	0.233	1	Normal		EIF5B	0.00120508	-0.712605	0.104	0.151	1	Normal
NSMCE3	5.58518e-05	0.537356	0.095	0.056	1	Normal		PLCB4	0.00120546	-0.713341	0.001	0.01	1	Normal
MOSPD1	5.59947e-05	1.0563	0.03	0.01	1	Up		LRP6	0.00120841	-0.994262	0.001	0.01	1	Normal
CCNT1	5.60376e-05	0.351079	0.118	0.073	1	Normal		NEO1	0.00120841	-1.30742	0.001	0.01	1	Down
MS4A1	5.65173e-05	0.923149	0.027	0.008	1	Normal		MAP4K5	0.00121311	0.564221	0.079	0.039	1	Normal
JPX	5.65218e-05	-0.95194	0.086	0.128	1	Normal		B4GALNT2	0.00121434	-1.39521	0.001	0.01	1	Down
NDUFAF2	5.73761e-05	0.702427	0.056	0.028	1	Normal		NINL	0.00121434	-1.83441	0.001	0.01	1	Down
AZIN1	5.76288e-05	0.296064	0.236	0.169	1	Normal		CARD10	0.00121732	0	0.001	0.01	1	Normal
PRPF38A	5.79973e-05	0.434762	0.091	0.053	1	Normal		NANS	0.00121803	-0.865241	0.071	0.112	1	Normal
RNF38	5.80222e-05	0.511645	0.075	0.04	1	Normal		TRAK1	0.00121855	-1.24959	0.009	0.027	1	Down
PCIF1	5.80582e-05	0.241298	0.159	0.105	1	Normal		GNPTG	0.00121935	0.4547	0.12	0.069	1	Normal
NGRN	5.81397e-05	0.281523	0.302	0.225	1	Normal		GLA	0.00122039	-0.841424	0.169	0.214	1	Normal
MRPL30	5.82046e-05	0.76473	0.039	0.016	1	Normal		HOXB5	0.00122329	0.375957	0.001	0.01	1	Normal
SIPA1	5.85066e-05	0.399917	0.095	0.055	1	Normal		C1orf210	0.00122629	0.00485072	0.001	0.01	1	Normal
TRIM26	5.94078e-05	0.464785	0.111	0.068	1	Normal		NXPE4	0.00122629	0.861002	0.001	0.01	1	Normal
DLD	5.94091e-05	0.567796	0.117	0.073	1	Normal		TAF1D	0.00123781	0.235312	0.346	0.256	1	Normal
CLN3	5.97081e-05	0.47442	0.151	0.101	1	Normal		VPS26C	0.00123785	0.456618	0.088	0.046	1	Normal
RAP2C	5.98073e-05	0.498978	0.079	0.043	1	Normal		GHITM	0.00123821	0.317652	0.304	0.217	1	Normal
TSG101	6.05447e-05	0.399813	0.138	0.09	1	Normal		LAMTOR3	0.00123999	0.377819	0.098	0.053	1	Normal
NOP58	6.11027e-05	0.281215	0.377	0.294	1	Normal		TOX	0.00124054	-0.918713	0.114	0.158	1	Normal
TOPORS	6.15032e-05	0.333932	0.13	0.083	1	Normal		ZCCHC7	0.00125357	0.600296	0.086	0.044	1	Normal
RASGEF1B	6.17786e-05	0.63314	0.084	0.048	1	Normal		SSH2	0.00125452	0.324155	0.172	0.108	1	Normal
SREK1IP1	6.22043e-05	0.174815	0.133	0.084	1	Normal		VPS29	0.00125572	0.316468	0.321	0.234	1	Normal
DRAXIN	6.22428e-05	1.03226	0.04	0.016	1	Up		SPG7	0.00125778	-0.749461	0.084	0.129	1	Normal
HIVEP1	6.24847e-05	0.878728	0.046	0.021	1	Normal		ADAM8	0.00128162	0.25625	0.147	0.09	1	Normal
THAP12	6.25262e-05	0.552592	0.05	0.023	1	Normal		LAT2	0.00128376	1.43826	0.066	0.031	1	Up
ARPC1B	6.30016e-05	0.164149	0.652	0.545	1	Normal		NABP1	0.00129695	0.27912	0.113	0.063	1	Normal
CREB3	6.33753e-05	0.465426	0.103	0.061	1	Normal		RNASET2	0.00130234	0.14501	0.331	0.236	1	Normal
GLTP	6.34439e-05	0.515281	0.106	0.064	1	Normal		CASP4	0.00130415	0.185744	0.268	0.181	1	Normal
NBR1	6.35215e-05	0.325009	0.14	0.091	1	Normal		ABCC1	0.00130916	-1.34216	0.027	0.054	1	Down
UTP11	6.41822e-05	0.564772	0.082	0.046	1	Normal		KRTCAP3	0.00131129	0.530776	0.007	0.024	1	Normal
RPS2	6.42058e-05	0.147762	0.557	0.476	1	Normal		MRFAP1L1	0.00131345	0.376236	0.123	0.071	1	Normal
GRAP2	6.42923e-05	0.264443	0.171	0.114	1	Normal		ZFP90	0.00133969	1.56301	0.036	0.01	1	Up
FOXO4	6.46903e-05	0.635073	0.054	0.026	1	Normal		ERCC5	0.00136381	0.411999	0.129	0.076	1	Normal
C7orf26	6.47965e-05	0.841167	0.046	0.021	1	Normal		PDE4D	0.0013653	0.0671397	0.238	0.159	1	Normal
RAN	6.55778e-05	0.111318	0.698	0.581	1	Normal		SREBF1	0.00136758	-1.50532	0.016	0.037	1	Down
IGHV3-7	6.57853e-05	-0.524787	0	0.012	1	Normal		AC021188.1	0.00136991	2.44035	0.024	0.003	1	Up
MCM7	6.61465e-05	0.493515	0.101	0.06	1	Normal		UBE2E3	0.001373	0.727291	0.102	0.058	1	Normal
TANK	6.6302e-05	0.190973	0.282	0.207	1	Normal		CTLA4	0.00137773	0.448125	0.136	0.083	1	Normal
TNFSF8	6.66341e-05	-1.43018	0.03	0.06	1	Down		KLHL12	0.00138259	1.47528	0.03	0.007	1	Up
IFNGR1	6.70687e-05	0.331133	0.165	0.111	1	Normal		SFXN1	0.00138463	0.307749	0.151	0.093	1	Normal
CALM1	6.72435e-05	0.113696	0.953	0.895	1	Normal		VPS26B	0.00139303	-1.21915	0.059	0.095	1	Down
ABTB1	6.75719e-05	0.180381	0.165	0.109	1	Normal		TMEM54	0.00139414	0.517496	0.004	0.017	1	Normal
FBRS	6.80648e-05	0.415165	0.095	0.055	1	Normal		PLEKHA2	0.00139456	0.810165	0.083	0.042	1	Normal
STK26	6.81421e-05	0.444666	0.082	0.045	1	Normal		SNAPC2	0.00139521	0.941778	0.066	0.031	1	Normal
CORO7	6.82218e-05	0.280632	0.171	0.115	1	Normal		ZC3H11A	0.00139549	1.40908	0.047	0.017	1	Up
EFTUD2	6.88673e-05	0.631174	0.08	0.045	1	Normal		PRR13	0.0013959	0.190545	0.458	0.356	1	Normal
SUPV3L1	6.9034e-05	-0.938135	0.074	0.114	1	Normal		TRBV6-2	0.00139632	-1.60567	0.01	0.029	1	Down
SAFB	6.94969e-05	0.151773	0.204	0.14	1	Normal		TCAF2	0.00140742	1.18205	0.033	0.008	1	Up
BCAS2	6.96376e-05	0.0722098	0.405	0.311	1	Normal		ZNF567	0.00141111	1.17159	0.033	0.008	1	Up
CFAP20	6.96568e-05	0.377685	0.133	0.086	1	Normal		KEAP1	0.00141478	0.509375	0.076	0.037	1	Normal
CNIH1	6.98301e-05	0.383486	0.188	0.132	1	Normal		DMAC1	0.00142558	0.647765	0.096	0.053	1	Normal
MEF2A	6.98608e-05	0.558074	0.082	0.047	1	Normal		SCAMP4	0.00143299	-1.26327	0.026	0.053	1	Down
CYP3A5	6.99367e-05	0.967357	0.018	0.003	1	Normal		CDK5RAP1	0.00144285	0.96361	0.057	0.024	1	Normal
GLUD1	7.03514e-05	0.120306	0.238	0.168	1	Normal		TMEM71	0.00144329	1.08449	0.044	0.015	1	Up
ACO2	7.0418e-05	0.338556	0.135	0.087	1	Normal		GOPC	0.00144449	0.338749	0.145	0.088	1	Normal
TRAV36DV7	7.05208e-05	2.56947	0.014	0.002	1	Up		SSR1	0.00145173	0.3523	0.161	0.1	1	Normal
RBL2	7.08282e-05	0.125476	0.279	0.199	1	Normal		TRBV6-4	0.00145884	2.4113	0.021	0.002	1	Up
CD46	7.0862e-05	0.318937	0.255	0.187	1	Normal		LSR	0.00146335	-0.658639	0.014	0.036	1	Normal
APOC1	7.10384e-05	1.12551	0.013	0.037	1	Up		LETMD1	0.00146681	0.381291	0.144	0.088	1	Normal
NCKAP5L	7.19206e-05	1.06489	0.022	0.006	1	Up		RNF146	0.00146801	0.931968	0.049	0.019	1	Normal
RPAP3	7.19247e-05	0.539493	0.072	0.038	1	Normal		CALCOCO1	0.00147785	1.0791	0.056	0.024	1	Up
SELENOM	7.19499e-05	0.188132	0.194	0.133	1	Normal		NCOR1	0.00148595	0.197168	0.366	0.264	1	Normal
LYSMD3	7.19767e-05	0.689802	0.055	0.026	1	Normal		SARAF	0.00148828	0.161575	0.833	0.736	1	Normal
TNRC6C	7.23348e-05	0.726802	0.056	0.028	1	Normal		TESK1	0.00148852	-0.949283	0.016	0.037	1	Normal
FOXN3	7.36604e-05	0.236138	0.156	0.102	1	Normal		ASCC1	0.00149097	0.405581	0.09	0.047	1	Normal
IFT57	7.40527e-05	0.59449	0.081	0.045	1	Normal		FBXO44	0.00149339	0.751658	0.094	0.051	1	Normal
TPP2	7.41396e-05	0.310485	0.127	0.08	1	Normal		EEF1A1	0.00149354	0.09883	0.991	0.988	1	Normal
WDR45B	7.41505e-05	0.386254	0.104	0.063	1	Normal		PRKAR1A	0.00149532	0.284994	0.177	0.114	1	Normal
COLGALT2	7.46526e-05	1.37525	0.018	0.003	1	Up		TMEM106B	0.00149946	0.601438	0.086	0.044	1	Normal
NAA38	7.52333e-05	0.0519167	0.313	0.227	1	Normal		AQP3	0.0015022	0.479858	0.115	0.068	1	Normal
SPATA2L	7.54007e-05	0.553836	0.11	0.068	1	Normal		HIST1H1E	0.00150294	-0.949238	0.213	0.254	1	Normal
AL590550.1	7.56744e-05	-2.38678	0.009	0.03	1	Down		KIAA1191	0.00150379	0.527748	0.1	0.054	1	Normal
NUP54	7.57114e-05	0.602765	0.095	0.057	1	Normal		TAPT1	0.00150517	-1.63535	0.006	0.02	1	Down
PTPRK	7.59254e-05	1.29897	0.038	0.016	1	Up		PTDSS1	0.00150525	0.280878	0.155	0.097	1	Normal
KPNA4	7.654e-05	0.544018	0.083	0.047	1	Normal		SLC2A4RG	0.00150526	-1.28013	0.037	0.068	1	Down
INO80E	7.65798e-05	0.162223	0.244	0.172	1	Normal		BTF3	0.00150579	0.120626	0.848	0.741	1	Normal
TPP1	7.65986e-05	0.324683	0.149	0.098	1	Normal		DENND6A	0.00150634	0.974327	0.056	0.024	1	Normal
UBR4	7.67367e-05	0.377329	0.099	0.059	1	Normal		SRP14	0.00151567	-0.235874	0.732	0.693	1	Normal
TERF1	7.71583e-05	0.364766	0.1	0.06	1	Normal		CD5	0.00151573	0.21525	0.122	0.071	1	Normal
HOXB6	7.7768e-05	1.60524	0.011	0.001	1	Up		EPB41L2	0.00154061	-1.32919	0.006	0.02	1	Down
RITA1	7.78227e-05	1.11625	0.045	0.02	1	Up		SLCO4A1	0.00154119	1.41515	0.027	0.005	1	Up
SEMA3B	7.92013e-05	1.21231	0.012	0.001	1	Up		CSNK1D	0.00155097	0.696788	0.144	0.092	1	Normal
SNX30	7.95122e-05	1.75227	0.012	0.001	1	Up		PAIP2	0.00156197	0.116029	0.389	0.276	1	Normal
AGO2	7.99827e-05	0.556582	0.09	0.052	1	Normal		PRKCA	0.00157682	-1.12694	0.006	0.02	1	Down
SUZ12	8.00868e-05	0.467342	0.073	0.04	1	Normal		YWHAH	0.00157969	-1.16544	0.087	0.127	1	Down
NLRC5	8.05579e-05	0.0997215	0.187	0.126	1	Normal		PPP2R5E	0.00158416	0.507595	0.123	0.073	1	Normal
NPTN	8.0877e-05	0.347583	0.136	0.088	1	Normal		HIST1H2BG	0.0015883	-1.02411	0.006	0.02	1	Down
STARD3	8.11584e-05	0.19176	0.214	0.149	1	Normal		SH3BP1	0.00158997	0.390377	0.169	0.11	1	Normal
ACIN1	8.14829e-05	0.228896	0.212	0.147	1	Normal		RPS15	0.00159923	-0.128828	0.993	0.986	1	Normal
ASH2L	8.17709e-05	1.14561	0.033	0.012	1	Up		SF3A3	0.00160851	0.35448	0.114	0.066	1	Normal
IGKV1-17	8.21247e-05	0.220825	0.002	0.016	1	Normal		POLR2J3	0.0016097	0.816406	0.096	0.054	1	Normal
EMC3	8.21781e-05	0.258733	0.229	0.164	1	Normal		AP4B1	0.00161224	0.475247	0.079	0.039	1	Normal
YTHDC2	8.29278e-05	-0.960757	0.062	0.099	1	Normal		IGHG2	0.00161239	2.95715	0.017	0	1	Up
CLIP4	8.37385e-05	0.612035	0.058	0.029	1	Normal		MIS18BP1	0.00161597	0.217002	0.18	0.117	1	Normal
ATP6V0B	8.37621e-05	0.235242	0.361	0.287	1	Normal		ZNRD1	0.00161608	0.132422	0.324	0.227	1	Normal
ZDHHC18	8.38788e-05	0.91567	0.043	0.018	1	Normal		CDC37	0.00161965	0.130725	0.493	0.373	1	Normal
C4orf48	8.41136e-05	-0.703063	0.21	0.258	1	Normal		TMED2	0.00162631	0.304708	0.205	0.137	1	Normal
IFFO1	8.45289e-05	0.386607	0.097	0.057	1	Normal		LSM5	0.00162785	0.506796	0.164	0.107	1	Normal
MVD	8.69094e-05	0.303295	0.125	0.08	1	Normal		MSC	0.00163396	1.19163	0.036	0.01	1	Up
NBDY	8.70165e-05	0.112831	0.21	0.145	1	Normal		TRIM8	0.001636	-1.10781	0.044	0.076	1	Down
ELMO1	8.73793e-05	0.197775	0.125	0.079	1	Normal		MT-ND4L	0.00163802	-0.0601384	0.883	0.873	1	Normal
BLOC1S2	8.79817e-05	0.226938	0.234	0.167	1	Normal		ZNF121	0.00164213	1.07855	0.036	0.01	1	Up
NFU1	8.87129e-05	0.401617	0.12	0.076	1	Normal		PSMF1	0.00165899	0.160641	0.236	0.158	1	Normal
POLR2J3	8.88154e-05	0.241686	0.147	0.096	1	Normal		CYTH4	0.00166292	0.552345	0.096	0.053	1	Normal
ATF4	8.95389e-05	0.180884	0.34	0.255	1	Normal		PTPRA	0.00166629	-1.0809	0.055	0.09	1	Down
PATL1	8.99239e-05	0.579565	0.062	0.032	1	Normal		DOCK10	0.00167179	0.232448	0.153	0.095	1	Normal
COX8A	8.99614e-05	-0.405933	0.594	0.577	1	Normal		TBK1	0.00167209	0.663028	0.091	0.049	1	Normal
RNF166	9.04229e-05	0.20047	0.204	0.142	1	Normal		C1orf122	0.0016722	-1.09466	0.036	0.066	1	Down
COPS2	9.12723e-05	0.325958	0.245	0.18	1	Normal		STK11	0.00167755	-1.06508	0.011	0.031	1	Down
TTC24	9.1542e-05	0.71709	0.074	0.041	1	Normal		ISOC1	0.00167769	0.533118	0.103	0.058	1	Normal
PIK3CA	9.17726e-05	1.07916	0.026	0.008	1	Up		BTF3L4	0.00168239	0.412728	0.123	0.073	1	Normal
ADA2	9.22356e-05	0.51127	0.077	0.043	1	Normal		FBXO42	0.00168262	1.06929	0.051	0.02	1	Up
STYK1	9.63221e-05	-1.21873	0.012	0.034	1	Down		GTF3A	0.00168871	0.170672	0.399	0.298	1	Normal
ADAT2	9.63938e-05	0.611167	0.038	0.016	1	Normal		GIMAP8	0.00168908	0.961467	0.03	0.007	1	Normal
SPN	9.66903e-05	0.191961	0.2	0.139	1	Normal		ICAM1	0.00168945	0.549371	0.142	0.09	1	Normal
TRAF5	9.69101e-05	0.253313	0.217	0.155	1	Normal		EXOSC1	0.00170478	0.480573	0.118	0.069	1	Normal
TRGV8	9.7552e-05	-1.48939	0.025	0.053	1	Down		DCUN1D5	0.00171448	0.293286	0.137	0.083	1	Normal
FAM78A	9.77443e-05	0.62486	0.045	0.02	1	Normal		FBXL4	0.00171563	1.38001	0.024	0.003	1	Up
KCNK6	9.78738e-05	0.910895	0.039	0.016	1	Normal		LDLRAD4	0.00172205	0.0281653	0.248	0.168	1	Normal
CBWD2	9.80114e-05	0.398034	0.091	0.054	1	Normal		LIPA	0.00172354	0.908173	0.07	0.034	1	Normal
RNF167	9.81755e-05	0.0496329	0.394	0.289	1	Normal		DNAJA1	0.00172855	0.190868	0.847	0.79	1	Normal
ADNP	9.83698e-05	1.01934	0.051	0.025	1	Up		RCC1L	0.00173349	-1.66822	0.014	0.034	1	Down
RFX3	9.84655e-05	0.604726	0.043	0.019	1	Normal		ILK	0.00174064	0.32939	0.174	0.114	1	Normal
GAA	9.86382e-05	0.850532	0.046	0.021	1	Normal		PRDX2	0.00175645	0.253219	0.33	0.241	1	Normal
ETFB	9.92012e-05	0.192768	0.24	0.175	1	Normal		PDE4B	0.00175742	0.145455	0.246	0.168	1	Normal
PCED1B-AS1	9.97948e-05	0.120048	0.503	0.399	1	Normal		CDKN2AIP	0.00175814	0.342079	0.141	0.086	1	Normal
PRDM2	0.000100365	0.259242	0.111	0.069	1	Normal		STN1	0.00176968	0.370244	0.142	0.086	1	Normal
LUC7L2	0.000100413	0.167087	0.341	0.26	1	Normal		RUNX2	0.00177409	1.03861	0.048	0.019	1	Up
POLR2J	0.00010063	0.196284	0.217	0.156	1	Normal		UBE2L3	0.00177502	0.240105	0.273	0.195	1	Normal
MAP1A	0.000100943	1.52451	0.018	0.004	1	Up		CRTC2	0.00177839	0.569706	0.087	0.046	1	Normal
SMARCA4	0.000100987	0.366131	0.103	0.063	1	Normal		ECI1	0.00179638	-1.0763	0.009	0.025	1	Down
AL135818.1	0.000101441	1.15889	0.021	0.005	1	Up		ALAS1	0.00179908	0.692495	0.097	0.054	1	Normal
MED25	0.000101789	0.564574	0.08	0.045	1	Normal		CENPL	0.00180838	1.84106	0.032	0.008	1	Up
TRA2A	0.00010219	0.141203	0.236	0.168	1	Normal		OAS2	0.00180906	0.468551	0.061	0.027	1	Normal
GPR132	0.000103205	0.429394	0.091	0.053	1	Normal		AL627171.2	0.00181256	-0.586799	0.055	0.092	1	Normal
DDRGK1	0.000103237	0.308751	0.179	0.123	1	Normal		GPAT4	0.00181611	0.90948	0.053	0.022	1	Normal
PUM1	0.00010393	0.364731	0.135	0.087	1	Normal		HLA-F-AS1	0.0018208	1.11317	0.041	0.014	1	Up
RHOH	0.00010413	0.199759	0.549	0.451	1	Normal		PPP1R12A	0.0018247	0.21404	0.3	0.214	1	Normal
ACTR1A	0.00010434	0.162133	0.176	0.12	1	Normal		SERTAD1	0.00183266	0.196171	0.602	0.497	1	Normal
NOSIP	0.000104446	0.268865	0.232	0.17	1	Normal		FAM114A2	0.00183753	1.82595	0.029	0.007	1	Up
MRPL10	0.000104591	0.23799	0.255	0.19	1	Normal		RPRD1B	0.00184593	1.82916	0.029	0.007	1	Up
PPARD	0.000104847	1.29521	0.03	0.011	1	Up		IAH1	0.00184649	0.182306	0.203	0.132	1	Normal
DAPK2	0.000104884	-0.819634	0.096	0.139	1	Normal		NOCT	0.00185468	-1.5252	0.021	0.044	1	Down
PTGER2	0.000105038	-0.86289	0.084	0.125	1	Normal		EOMES	0.00185622	-1.212	0.074	0.11	1	Down
HIGD2A	0.000105283	-0.342548	0.552	0.556	1	Normal		HOXB2	0.00185953	0.432481	0.103	0.058	1	Normal
KLHL36	0.000105527	0.392717	0.072	0.038	1	Normal		HSF2	0.00186478	1.13092	0.038	0.012	1	Up
FASTKD5	0.000105904	0.796091	0.039	0.016	1	Normal		EGR1	0.00186507	0.404218	0.431	0.354	1	Normal
TMIGD2	0.000106338	-1.23527	0.075	0.115	1	Down		AGFG2	0.00187069	-1.61522	0.021	0.044	1	Down
VAMP7	0.000107159	0.306867	0.091	0.053	1	Normal		ICOS	0.00187227	-0.96315	0.088	0.129	1	Normal
FBXO10	0.000107417	1.30771	0.024	0.007	1	Up		PSMD12	0.00187553	0.520344	0.15	0.095	1	Normal
MECP2	0.000107471	0.107377	0.166	0.11	1	Normal		BTN2A1	0.00187633	0.545467	0.084	0.044	1	Normal
PSMD1	0.000108013	0.225412	0.141	0.092	1	Normal		MYO10	0.00188716	-1.74401	0.007	0.022	1	Down
PRKCB	0.000108956	0.378664	0.081	0.046	1	Normal		TSEN15	0.00188972	0.235821	0.11	0.063	1	Normal
HACD1	0.000110277	1.12233	0.031	0.011	1	Up		PTPN1	0.00189523	0.280421	0.187	0.124	1	Normal
CLSTN1	0.000110326	0.486178	0.076	0.043	1	Normal		PCSK7	0.00189887	0.483952	0.121	0.073	1	Normal
OPTN	0.000110541	0.120198	0.351	0.262	1	Normal		NT5C	0.00190048	0.354498	0.257	0.188	1	Normal
PPM1D	0.000110557	0.354583	0.139	0.091	1	Normal		CGAS	0.0019068	0.249724	0.148	0.092	1	Normal
MRPL43	0.000110732	0.0471482	0.269	0.192	1	Normal		PIM2	0.0019086	0.359202	0.155	0.098	1	Normal
TSC22D2	0.000110791	0.536772	0.111	0.07	1	Normal		CDK2	0.001909	1.12456	0.035	0.01	1	Up
TRAV3	0.000111851	1.21293	0.055	0.028	1	Up		SS18	0.00191149	0.793728	0.065	0.031	1	Normal
PRF1	0.000112514	-0.526805	0.48	0.482	1	Normal		ARF5	0.00191484	0.104727	0.428	0.308	1	Normal
CDIP1	0.000113784	0.485621	0.078	0.044	1	Normal		PPP1R16A	0.00191867	-0.523541	0.022	0.046	1	Normal
NCOR2	0.00011385	0.587454	0.071	0.038	1	Normal		PSMD6	0.00192382	0.239792	0.202	0.136	1	Normal
MITD1	0.000114281	0.241754	0.116	0.072	1	Normal		USP12	0.00193152	-1.05067	0.024	0.049	1	Down
SUMF2	0.000114682	0.447103	0.127	0.081	1	Normal		TMEM14B	0.00193176	0.117474	0.316	0.22	1	Normal
NDUFB1	0.000117924	0.00288799	0.207	0.145	1	Normal		IFNGR1	0.00193314	0.397932	0.111	0.064	1	Normal
MPRIP	0.000118327	0.111646	0.084	0.048	1	Normal		SMARCC2	0.00193584	0.561177	0.117	0.069	1	Normal
RPP21	0.000118915	0.317151	0.332	0.268	1	Normal		NOLC1	0.00193709	0.41643	0.103	0.058	1	Normal
PRR14	0.000119537	0.243666	0.162	0.109	1	Normal		HIST1H3B	0.00194104	-1.97507	0.007	0.022	1	Down
GABPB1-IT1	0.000119913	-0.925784	0.052	0.087	1	Normal		RAB33A	0.00194895	0.353937	0.068	0.032	1	Normal
ARHGEF18	0.000120238	0.561224	0.059	0.03	1	Normal		SLC25A38	0.00195445	0.300069	0.18	0.117	1	Normal
TMEM245	0.000120823	0.561351	0.059	0.03	1	Normal		SLC25A25-AS1	0.00196522	-1.13235	0.003	0.015	1	Down
DHX15	0.000120853	0.272466	0.17	0.116	1	Normal		PSPC1	0.00196875	0.613619	0.091	0.049	1	Normal
2025-03-05	0.00012123	0.253595	0.163	0.111	1	Normal		MT-CO2	0.00196954	0.190105	0.995	0.998	1	Normal
AC025164.1	0.000121318	-1.03285	0.088	0.128	1	Down		DNTTIP2	0.00196967	0.170475	0.183	0.119	1	Normal
USP14	0.000121695	0.368457	0.149	0.099	1	Normal		SUN1	0.00197409	-1.40258	0.022	0.046	1	Down
RAB1B	0.000122275	0.187066	0.314	0.238	1	Normal		SIK3	0.00198134	-1.36307	0.021	0.044	1	Down
DCAF8	0.000123182	0.251028	0.13	0.084	1	Normal		CAP1	0.00198822	0.198767	0.381	0.283	1	Normal
RBM5	0.000123897	0.307935	0.092	0.055	1	Normal		RNASEH2A	0.00199851	1.07938	0.053	0.022	1	Up
UTP18	0.000124808	0.468538	0.134	0.088	1	Normal		TMEM184A	0.0020028	-0.521534	0.003	0.015	1	Normal
UBE2E3	0.000124869	0.176365	0.154	0.102	1	Normal		RMND5B	0.00200703	-1.43714	0.007	0.022	1	Down
PKNOX1	0.000124989	0.973892	0.051	0.025	1	Normal		MYO1G	0.00200746	0.00279256	0.182	0.117	1	Normal
AC007384.1	0.000125209	-0.645187	0.132	0.179	1	Normal		EGR2	0.00200876	1.1539	0.05	0.02	1	Up
PEX6	0.000125229	1.048	0.021	0.006	1	Up		ALG6	0.00200914	0.838774	0.048	0.019	1	Normal
SBF1	0.000125373	0.383587	0.103	0.063	1	Normal		GIT2	0.00201041	0.174186	0.115	0.066	1	Normal
SLC39A6	0.000125998	0.442021	0.072	0.04	1	Normal		PIAS1	0.0020156	0.400223	0.131	0.08	1	Normal
HIP1R	0.000126047	0.789223	0.052	0.025	1	Normal		CREG1	0.00201877	1.1771	0.048	0.019	1	Up
ABRACL	0.000127584	-0.445596	0.39	0.427	1	Normal		HK2	0.00202009	0.544078	0.003	0.015	1	Normal
ABCG1	0.000127662	0.431784	0.101	0.062	1	Normal		TRAV8-4	0.00203449	-1.351	0.01	0.027	1	Down
SLC20A1	0.000127713	0.11671	0.271	0.198	1	Normal		SMPDL3A	0.00204295	-2.78636	0.005	0.019	1	Down
DNM2	0.000128592	0.416455	0.11	0.068	1	Normal		RINL	0.0020541	0.81796	0.067	0.032	1	Normal
RBM4B	0.00012994	0.63109	0.048	0.022	1	Normal		STX10	0.00205986	0.306503	0.138	0.085	1	Normal
YARS	0.000131173	0.198057	0.187	0.13	1	Normal		NEMF	0.00206491	0.408275	0.137	0.085	1	Normal
TBC1D5	0.000131611	0.510991	0.098	0.06	1	Normal		STARD5	0.00207984	-1.0134	0.015	0.036	1	Down
KLF7	0.000133304	1.54867	0.017	0.003	1	Up		ARL4D	0.0020799	0.381908	0.139	0.086	1	Normal
PROSER1	0.000133358	0.456478	0.059	0.03	1	Normal		BET1	0.00209159	1.40459	0.037	0.012	1	Up
NCKAP1L	0.000134402	0.289986	0.163	0.11	1	Normal		SAMHD1	0.00210729	0.278263	0.107	0.061	1	Normal
CTNNA1	0.000134533	0.415734	0.119	0.076	1	Normal		SLC25A4	0.00210883	0.56017	0.077	0.039	1	Normal
ATP5ME	0.000135525	-0.121397	0.354	0.274	1	Normal		LINC01138	0.00210918	1.06021	0.072	0.036	1	Up
IL17RA	0.000135563	0.640639	0.062	0.033	1	Normal		KRT81	0.00211368	2.29421	0.02	0.002	1	Up
SNRNP200	0.000135745	0.0961261	0.208	0.144	1	Normal		NOXA1	0.00212254	-0.820068	0.007	0.022	1	Normal
MARCKSL1	0.000135789	0.678267	0.198	0.154	1	Normal		TMX3	0.00212468	0.755561	0.06	0.027	1	Normal
PDXK	0.000137205	0.786496	0.037	0.016	1	Normal		ARID2	0.00213131	0.762642	0.051	0.02	1	Normal
PPID	0.000137544	0.236936	0.168	0.114	1	Normal		SLC16A3	0.00213169	0.982402	0.076	0.039	1	Normal
BUD23	0.000137618	0.247906	0.247	0.184	1	Normal		ATP6V1A	0.00214023	1.26904	0.043	0.015	1	Up
VAV1	0.000137659	0.245875	0.104	0.063	1	Normal		STYK1	0.00214495	1.55374	0.034	0.01	1	Up
BRMS1L	0.00013986	0.678354	0.037	0.015	1	Normal		CHCHD3	0.00214857	0.409443	0.12	0.071	1	Normal
AGTRAP	0.00014113	-0.752539	0.138	0.182	1	Normal		TP53I3	0.00215092	-0.156195	0.007	0.022	1	Normal
PGAM1	0.00014171	0.185215	0.57	0.46	1	Normal		WNK4	0.00215201	0.714211	0.005	0.019	1	Normal
HDGF	0.000142035	0.659881	0.079	0.045	1	Normal		NOP16	0.00215315	0.870697	0.074	0.037	1	Normal
ETF1	0.000142384	0.320124	0.196	0.14	1	Normal		TRAK2	0.00215342	1.97812	0.032	0.008	1	Up
ARID3A	0.000143157	1.33923	0.025	0.008	1	Up		NUFIP2	0.00217837	0.61871	0.136	0.085	1	Normal
AC055839.2	0.000143423	1.51511	0.013	0.002	1	Up		ZNF277	0.0021818	0.546466	0.072	0.036	1	Normal
RHOG	0.000143857	0.156464	0.414	0.319	1	Normal		AL158071.4	0.00221773	1.90928	0.029	0.007	1	Up
FAF1	0.000144098	0.411682	0.042	0.018	1	Normal		GLRX2	0.00221826	0.576954	0.069	0.034	1	Normal
VDAC2	0.000146905	0.179307	0.433	0.348	1	Normal		EPRS	0.0022217	0.64428	0.132	0.083	1	Normal
ETV7	0.000148021	-1.65715	0.011	0.031	1	Down		FXYD3	0.00222256	1.42794	0.013	0.032	1	Up
PRKCH	0.000148193	0.140922	0.412	0.315	1	Normal		GDF15	0.00222427	1.75863	0.015	0.036	1	Up
PPM1M	0.000148239	0.24301	0.19	0.133	1	Normal		CSNK1E	0.00223259	-0.795924	0.02	0.042	1	Normal
RASSF3	0.000148824	1.21672	0.029	0.01	1	Up		EIF2B5	0.00223999	-1.16055	0.044	0.075	1	Down
ATG4B	0.000149464	0.245083	0.142	0.093	1	Normal		INPP4B	0.00226517	0.238861	0.118	0.069	1	Normal
DNAAF2	0.000149511	0.201526	0.194	0.136	1	Normal		CLPX	0.00226549	0.635913	0.057	0.025	1	Normal
RCAN2	0.000149611	-1.66676	0.017	0.04	1	Down		ZBTB16	0.00226572	1.424	0.032	0.008	1	Up
RPN1	0.000150182	0.149771	0.309	0.228	1	Normal		GABARAPL2	0.00227571	0.185387	0.345	0.253	1	Normal
LGALS3	0.000150826	0.829075	0.364	0.365	1	Normal		TOGARAM2	0.00227952	0.61064	0.037	0.012	1	Normal
MAGEH1	0.000150859	0.606609	0.076	0.043	1	Normal		GIMAP7	0.00228403	0.179705	0.301	0.215	1	Normal
ASTE1	0.000151108	0.393825	0.066	0.036	1	Normal		RNF4	0.00230049	0.272746	0.134	0.081	1	Normal
ANKH	0.000151115	0.759875	0.061	0.032	1	Normal		OAZ2	0.00230697	1.2381	0.032	0.008	1	Up
BAG3	0.000151151	-0.10596	0.212	0.152	1	Normal		STMN3	0.00230825	1.07066	0.05	0.02	1	Up
WBP1L	0.000151233	1.15441	0.025	0.008	1	Up		PPP1R15B	0.00230917	-1.06496	0.086	0.124	1	Down
CNEP1R1	0.000151347	0.294266	0.043	0.019	1	Normal		MRPL38	0.00230978	0.339997	0.149	0.095	1	Normal
TRAV24	0.000151945	0.955177	0.025	0.008	1	Normal		SERPINB6	0.00232367	-0.349581	0.024	0.049	1	Normal
YAF2	0.000152095	0.341936	0.099	0.06	1	Normal		CYTH1	0.00232747	0.355459	0.124	0.075	1	Normal
PSMA3-AS1	0.000153127	0.239924	0.116	0.072	1	Normal		ZNF831	0.00232802	0.323741	0.086	0.046	1	Normal
TMEM50A	0.000153568	0.159508	0.54	0.428	1	Normal		TMEM129	0.00233047	-1.1172	0.011	0.029	1	Down
JADE1	0.000154008	0.495791	0.071	0.039	1	Normal		POLG2	0.0023354	1.04344	0.055	0.024	1	Up
ASCC1	0.000154599	-1.02326	0.055	0.09	1	Down		YPEL5	0.00234072	-0.514804	0.389	0.408	1	Normal
RASA2	0.000155117	-0.730188	0.186	0.228	1	Normal		EPS15	0.00234643	0.159182	0.152	0.097	1	Normal
SRGAP2C	0.000155487	1.16239	0.029	0.01	1	Up		IGKV1-17	0.00235291	1.5099e-14	0.016	0	1	Normal
SRPK2	0.000155687	0.279581	0.21	0.15	1	Normal		TRGV11	0.00235291	2.96932	0.016	0	1	Up
GET3	0.000156041	0.198375	0.196	0.138	1	Normal		SNX1	0.0023588	0.353484	0.117	0.069	1	Normal
IQCB1	0.000157214	0.472149	0.084	0.049	1	Normal		STAM	0.00236487	0.396271	0.093	0.051	1	Normal
FTSJ1	0.000157343	0.304289	0.136	0.089	1	Normal		C1GALT1	0.00236613	0.252231	0.126	0.075	1	Normal
IQSEC1	0.000157584	0.430958	0.069	0.037	1	Normal		TFG	0.00236935	0.531633	0.119	0.073	1	Normal
CEACAM1	0.000158383	1.35946	0.011	0.001	1	Up		SYNGR2	0.00237031	-0.747074	0.319	0.347	1	Normal
CAMTA1	0.000159081	0.199147	0.163	0.111	1	Normal		TTC13	0.0023711	0.577326	0.087	0.047	1	Normal
CASTOR2	0.000159448	1.54242	0.01	0.001	1	Up		SDHD	0.00238418	0.118892	0.222	0.151	1	Normal
TSNAX	0.000160502	0.174357	0.116	0.073	1	Normal		TNK1	0.00239563	2.24185	0.022	0.003	1	Up
GPRIN3	0.000161077	0.433784	0.116	0.074	1	Normal		NKRF	0.00239664	0.469634	0.117	0.069	1	Normal
ARNT	0.000161956	0.593549	0.059	0.031	1	Normal		DNAJB14	0.00239772	0.302444	0.153	0.097	1	Normal
FGD3	0.000162523	0.193256	0.191	0.134	1	Normal		MED8	0.00244179	0.520416	0.069	0.034	1	Normal
EBPL	0.00016287	-0.75803	0.038	0.071	1	Normal		CPSF2	0.00244411	1.19146	0.047	0.019	1	Up
CDC37L1	0.000163025	0.329677	0.127	0.083	1	Normal		ADAM10	0.00245457	0.515803	0.126	0.078	1	Normal
SNHG32	0.000163179	0.423016	0.135	0.09	1	Normal		APOC2	0.00245465	5.2658	0.025	0.005	1	Up
PLAUR	0.000163807	2.1314	0.031	0.012	1	Up		LGALS3BP	0.00247194	-0.577465	0.017	0.039	1	Normal
STAT3	0.000163863	0.0922432	0.468	0.356	1	Normal		HIST2H2AB	0.00247242	-1.18448	0.012	0.031	1	Down
LAMTOR4	0.000164868	-0.459256	0.386	0.419	1	Normal		FNBP4	0.00247909	0.24465	0.28	0.202	1	Normal
CBX7	0.000165358	0.975252	0.029	0.01	1	Normal		RER1	0.00248885	0.267356	0.214	0.149	1	Normal
SNRPB	0.000165759	0.0562244	0.478	0.373	1	Normal		BOD1	0.00248953	-1.36333	0.008	0.024	1	Down
PLEKHB2	0.000166585	0.391571	0.117	0.075	1	Normal		SMARCAD1	0.00249245	0.133314	0.06	0.027	1	Normal
RAB5B	0.000166658	0.412833	0.088	0.052	1	Normal		OSER1	0.0025061	0.221577	0.15	0.093	1	Normal
CCDC22	0.000167059	0.529164	0.072	0.04	1	Normal		LINC01136	0.0025241	-2.04693	0.003	0.014	1	Down
VDAC3	0.000167491	0.286242	0.272	0.211	1	Normal		MRPS6	0.00253266	0.19844	0.297	0.214	1	Normal
UBP1	0.000168001	0.884769	0.04	0.018	1	Normal		SHTN1	0.00253326	-2.19399	0.003	0.014	1	Down
ABHD8	0.000169701	1.17551	0.02	0.005	1	Up		POLR3F	0.00253639	2.29115	0.019	0.002	1	Up
TIAL1	0.000170241	0.139654	0.343	0.258	1	Normal		ATP6V1E2	0.00255168	-2.04024	0.003	0.014	1	Down
AC011603.2	0.00017097	1.14374	0.03	0.011	1	Up		AGPAT2	0.00256033	-0.959922	0.067	0.103	1	Normal
ATP6V1A	0.000171205	0.45792	0.075	0.043	1	Normal		ATP5F1C	0.00256875	0.147265	0.399	0.303	1	Normal
BBC3	0.000171441	0.403664	0.069	0.037	1	Normal		NUP42	0.00257042	0.390214	0.115	0.069	1	Normal
ZPR1	0.000172133	0.363531	0.159	0.11	1	Normal		UBLCP1	0.0025725	0.564417	0.085	0.046	1	Normal
ATN1	0.000172594	0.714352	0.047	0.022	1	Normal		ANG	0.00257487	-1.76055	0.003	0.014	1	Down
SDE2	0.000172874	0.501332	0.08	0.047	1	Normal		GCH1	0.00257541	-1.25472	0.05	0.081	1	Down
RAB1A	0.000172879	0.168235	0.214	0.153	1	Normal		RAB8A	0.00259282	0.195706	0.16	0.102	1	Normal
RAB18	0.000173108	0.337713	0.162	0.112	1	Normal		ANKRD44	0.00259855	0.140378	0.21	0.139	1	Normal
BRI3BP	0.000173821	1.66732	0.015	0.003	1	Up		AC245140.2	0.00260766	-1.47973	0.003	0.014	1	Down
TAP1	0.000174809	0.134263	0.466	0.366	1	Normal		BCL3	0.00261721	-0.936526	0.051	0.083	1	Normal
FBXO44	0.000175145	0.203563	0.142	0.094	1	Normal		ADAM19	0.00262053	0.842231	0.055	0.024	1	Normal
VPS13D	0.000175187	0.37077	0.067	0.036	1	Normal		AC234582.1	0.00263132	-1.33376	0.003	0.014	1	Down
DDX27	0.00017526	0.421244	0.159	0.111	1	Normal		IFITM10	0.00264086	-1.54384	0.018	0.039	1	Down
HSF1	0.000178268	0.288078	0.247	0.187	1	Normal		RNF214	0.00265591	0.28299	0.086	0.046	1	Normal
ZNF281	0.000178616	0.583187	0.066	0.036	1	Normal		LRRN3	0.00265689	-1.60215	0.019	0.041	1	Down
MAP7D1	0.000180481	0.43093	0.102	0.063	1	Normal		ALKBH3	0.00266428	0.752487	0.049	0.02	1	Normal
ARHGAP35	0.000180679	0.78861	0.048	0.023	1	Normal		SPATA13	0.00267794	0.191184	0.127	0.076	1	Normal
RTKN2	0.000181437	1.11335	0.023	0.007	1	Up		OSBPL2	0.00268561	0.508399	0.057	0.025	1	Normal
TTC3	0.000181569	0.200447	0.208	0.147	1	Normal		RNASEH2B	0.00268822	0.261778	0.16	0.103	1	Normal
TVP23B	0.000181905	0.416496	0.139	0.094	1	Normal		VPS37A	0.00270401	0.549643	0.069	0.034	1	Normal
ATL2	0.000182197	0.75262	0.034	0.014	1	Normal		COPS5	0.00271066	0.301214	0.151	0.097	1	Normal
MGLL	0.000184382	-1.76918	0.008	0.027	1	Down		DPYD	0.00271586	0.487689	0.074	0.037	1	Normal
WEE1	0.000184437	0.638746	0.048	0.023	1	Normal		CCR1	0.00271703	1.1195	0.025	0.005	1	Up
PLXNA3	0.000184982	0.918475	0.035	0.014	1	Normal		PCGF1	0.00274155	1.0936	0.044	0.017	1	Up
GTF3C4	0.000185034	0.891976	0.023	0.007	1	Normal		LEMD3	0.00275383	-1.05815	0.078	0.114	1	Down
APMAP	0.000185826	0.114761	0.298	0.221	1	Normal		STAT3	0.00275868	-0.56435	0.356	0.381	1	Normal
LRRC59	0.000186956	0.354827	0.154	0.105	1	Normal		YARS	0.00279935	0.32037	0.13	0.08	1	Normal
NR5A2	0.000187223	-1.96193	0.004	0.019	1	Down		IRF2	0.00280206	0.00625235	0.196	0.129	1	Normal
PDS5B	0.000187792	0.510224	0.072	0.04	1	Normal		PSMB8-AS1	0.00281561	0.202201	0.166	0.108	1	Normal
PPP4R3A	0.000187836	0.321857	0.124	0.08	1	Normal		COA8	0.00281775	0.347322	0.11	0.064	1	Normal
IARS	0.000190906	0.563273	0.087	0.052	1	Normal		EXOSC5	0.00281887	0.601035	0.066	0.032	1	Normal
LTBP4	0.000192397	0.213681	0.084	0.049	1	Normal		PPP1R21	0.00282322	0.669005	0.064	0.031	1	Normal
RABEP2	0.000192404	0.688615	0.053	0.027	1	Normal		NDUFB10	0.00282487	0.12555	0.384	0.283	1	Normal
MOB1A	0.000192584	0.114856	0.29	0.215	1	Normal		NUFIP1	0.0028292	0.719846	0.049	0.02	1	Normal
WDR6	0.000192911	0.304831	0.095	0.057	1	Normal		CHD2	0.00283285	-0.680587	0.225	0.263	1	Normal
PIP4K2C	0.000193261	0.614842	0.066	0.036	1	Normal		IGLV3-1	0.00284382	0.427376	0.015	0	1	Normal
ZNF622	0.00019359	0.320835	0.102	0.063	1	Normal		MRPS22	0.0028521	0.863148	0.054	0.024	1	Normal
ACCS	0.00019386	-1.7929	0.01	0.029	1	Down		STK4	0.00285864	0.0776906	0.376	0.275	1	Normal
LRRC8C	0.000194922	0.37307	0.123	0.079	1	Normal		WDR61	0.0028591	0.513251	0.091	0.051	1	Normal
MRTFA	0.000194959	0.464624	0.088	0.052	1	Normal		FOXRED1	0.00286205	-1.08072	0.024	0.047	1	Down
FTSJ3	0.000195049	0.586933	0.072	0.04	1	Normal		BCCIP	0.00286891	0.141427	0.148	0.093	1	Normal
DNAJB4	0.000195387	-0.920332	0.216	0.254	1	Normal		MLST8	0.00287222	1.0204	0.076	0.041	1	Up
FYN	0.000195959	0.159888	0.522	0.419	1	Normal		ATG4D	0.00288465	-0.798851	0.036	0.064	1	Normal
EIF3D	0.000197148	0.212498	0.364	0.285	1	Normal		CD63	0.00289744	0.469342	0.404	0.341	1	Normal
HMGCL	0.000197393	0.652983	0.052	0.026	1	Normal		CAPZA2	0.00290859	0.211105	0.175	0.115	1	Normal
TOP2B	0.000197568	0.396282	0.08	0.046	1	Normal		LINC00861	0.00291565	0.224286	0.11	0.064	1	Normal
RINL	0.000198138	-1.14903	0.037	0.067	1	Down		MRM3	0.00292189	0.893148	0.052	0.022	1	Normal
MAST3	0.000199518	0.545233	0.034	0.014	1	Normal		HOXB7	0.0029495	-2.22699	0.01	0.027	1	Down
DVL3	0.000199551	0.852977	0.027	0.009	1	Normal		ZNF720	0.00295791	1.1457	0.041	0.015	1	Up
PHB2	0.000199626	0.175355	0.391	0.31	1	Normal		PHACTR2	0.00296703	-1.3693	0.018	0.039	1	Down
SELENOF	0.000202118	0.0856217	0.357	0.264	1	Normal		KIF16B	0.00296732	-1.17704	0.009	0.025	1	Down
CNOT8	0.000202343	0.219257	0.175	0.121	1	Normal		RABGGTA	0.00297737	0.312217	0.085	0.046	1	Normal
PDE8A	0.000204709	1.30782	0.024	0.007	1	Up		TOMM70	0.00298989	-1.09184	0.03	0.056	1	Down
GIGYF2	0.00020546	0.425026	0.094	0.057	1	Normal		PAPOLG	0.0029937	1.03273	0.036	0.012	1	Up
ZNF266	0.00020554	0.423504	0.062	0.033	1	Normal		BCL6	0.0029937	1.19707	0.036	0.012	1	Up
CSNK1E	0.000206527	0.447808	0.043	0.02	1	Normal		BNIP5	0.00299445	-1.48558	0.005	0.017	1	Down
RCC2	0.000207146	0.253355	0.056	0.029	1	Normal		HIST1H3D	0.00299803	-0.820713	0.052	0.085	1	Normal
PDE7B	0.00020734	0.950667	0.031	0.012	1	Normal		CHURC1	0.00299934	0.120049	0.32	0.232	1	Normal
AKT3	0.000208574	0.875192	0.03	0.011	1	Normal		ZNF574	0.00300057	1.06003	0.049	0.02	1	Up
SOD1	0.000209074	0.0977641	0.754	0.644	1	Normal		TBP	0.00300768	1.17141	0.044	0.017	1	Up
ASPSCR1	0.000212771	0.488398	0.091	0.055	1	Normal		NDUFAF4	0.00301876	0.47397	0.129	0.081	1	Normal
CNBP	0.000212989	0.133573	0.762	0.665	1	Normal		ARPC3	0.00304226	0.159249	0.749	0.642	1	Normal
CCPG1	0.000213307	0.407895	0.126	0.083	1	Normal		HIST1H2BF	0.00304524	-0.866639	0.024	0.047	1	Normal
ITPKB	0.000215017	0.569231	0.051	0.025	1	Normal		TAPBP	0.00305429	0.0965156	0.322	0.231	1	Normal
CHMP4A	0.000215213	0.200558	0.267	0.2	1	Normal		MBD3	0.00305829	-0.631426	0.014	0.034	1	Normal
ATP9A	0.00021597	2.75252	0.018	0.005	1	Up		ZNF14	0.00308181	1.62099	0.025	0.005	1	Up
ITGAX	0.000216741	-1.82617	0.007	0.024	1	Down		PIGZ	0.00308669	-0.244072	0.005	0.017	1	Normal
MRPS22	0.000217099	0.469967	0.089	0.054	1	Normal		TRBV9	0.00309317	-1.53744	0.061	0.095	1	Down
NIBAN1	0.000217156	-0.770981	0.114	0.156	1	Normal		RHOT2	0.00310248	0.535201	0.15	0.102	1	Normal
MYH14	0.000217494	1.4404	0.014	0.002	1	Up		ERGIC2	0.00311332	0.425264	0.12	0.073	1	Normal
MBOAT7	0.000219272	0.878452	0.037	0.016	1	Normal		CERS2	0.00312489	0.29484	0.094	0.053	1	Normal
JTB	0.000219381	0.137372	0.367	0.28	1	Normal		C16orf87	0.003125	0.767052	0.081	0.044	1	Normal
RAB27B	0.000219611	-1.96717	0.005	0.02	1	Down		KDELR2	0.00312957	0.229498	0.19	0.131	1	Normal
JAG1	0.000219932	1.42681	0.014	0.002	1	Up		LAP3	0.00314013	0.273058	0.147	0.095	1	Normal
ITPK1	0.000220274	0.628762	0.081	0.048	1	Normal		PRR14L	0.00314178	1.11354	0.044	0.017	1	Up
SYMPK	0.00022133	0.407935	0.082	0.048	1	Normal		RECQL4	0.00314326	-0.520927	0.005	0.017	1	Normal
PPIL3	0.000223807	0.229889	0.108	0.068	1	Normal		TUSC2	0.00314533	0.440854	0.11	0.066	1	Normal
PIP5K1C	0.000224069	0.767916	0.031	0.012	1	Normal		TRIB2	0.00315035	0.50755	0.078	0.041	1	Normal
OASL	0.000225117	0.194278	0.296	0.226	1	Normal		ATXN2L	0.00316551	-0.792749	0.104	0.144	1	Normal
MED22	0.000226643	1.41701	0.014	0.002	1	Up		AL513303.1	0.00318566	1.55081	0.028	0.007	1	Up
PNPLA6	0.000227334	0.453441	0.062	0.033	1	Normal		MCRIP1	0.00318692	0.0984482	0.167	0.107	1	Normal
CCDC93	0.000227627	0.330316	0.086	0.051	1	Normal		OLFM2	0.0031947	1.11662	0.033	0.01	1	Up
HIST1H3G	0.000227906	1.33725	0.014	0.002	1	Up		TMEM273	0.00322212	0.849246	0.044	0.017	1	Normal
ELOVL6	0.000229268	-1.41594	0.013	0.034	1	Down		AC023157.3	0.00322516	-0.552024	0.028	0.054	1	Normal
SEC63	0.000229369	0.147932	0.123	0.08	1	Normal		IFIT2	0.00324064	-1.32939	0.034	0.061	1	Down
B4GALT1	0.000230455	0.216879	0.155	0.105	1	Normal		NUGGC	0.00324238	1.19601	0.038	0.014	1	Up
USP16	0.000230725	0.220864	0.213	0.152	1	Normal		UQCR11	0.00324984	-0.262075	0.603	0.593	1	Normal
MT1E	0.000231809	-1.37355	0.059	0.092	1	Down		CARMIL1	0.0032545	-1.40054	0.01	0.027	1	Down
SPTAN1	0.000232233	0.133282	0.247	0.18	1	Normal		TVP23B	0.00325672	0.339024	0.094	0.053	1	Normal
PAXX	0.000232371	-0.347128	0.674	0.639	1	Normal		BST2	0.00325686	0.172768	0.368	0.276	1	Normal
NOL11	0.000232924	0.422732	0.098	0.061	1	Normal		HIVEP2	0.00327525	-1.11939	0.028	0.053	1	Down
DYRK1A	0.000233511	0.51749	0.058	0.03	1	Normal		RAB8B	0.00327676	0.139004	0.171	0.112	1	Normal
[truncated: 8,558 more rows]
