# Supplementary material for: Multi‐omics profiling identifies TNFRSF18 as a novel marker of exhausted CD8⁺ T cells and reveals tumour‐immune dynamics in colorectal cancer
Source: Clin Transl Med. 2025 Aug 6;15(8):e70425. doi: 10.1002/ctm2.70425 (PMC12328248; doi:10.1002/ctm2.70425)
Supplement: Supplementary file 14 — Supporting Information [file CTM2-15-e70425-s018.xlsx]

## Sheet: Supplementary Table 4
Supplementary Table 4:Immunofluorescence staining results imported into imagej
Group	Images	Mask	ZeroZero	Rtotal	m	b	Ch1 thresh	Ch2 thresh	Rcoloc	R<threshold	M1	M2	tM1	tM2	Ncoloc	%Volume	%Ch1 Vol	%Ch2 Vol	%Ch1 Int	%Ch2 Int	%Ch1 Int > thresh	%Ch2 Int >thresh
Tumor	ca-105.tif (red) & ca-105.tif (green)	ROI0	incl.	0.8	0.689	5	11	13	0.7418	0.007	0.9993	0.9887	0.9488	0.9646	781873	0.7457	0.8683	0.9325	0.9368	0.9388	0.9459	0.972
Tumor	ca-204.tif (red) & ca-204.tif (green)	ROI0	incl.	0.774	0.561	0.1	6	3	0.6905	0.033	0.9966	0.9959	0.9862	0.9717	809371	0.7719	0.9562	0.8981	0.9753	0.9681	0.9881	0.9756
Tumor	ca-301.tif (red) & ca-301.tif (green)	ROI0	incl.	0.765	0.809	2.4	3	5	0.6182	-0.005	0.9913	0.8619	0.9689	0.8619	328035	0.3128	0.9134	0.7502	0.9632	0.855	0.9632	0.8891
Tumor	ca-403.tif (red) & ca-403.tif (green)	ROI0	incl.	0.74	0.699	-1.5	5	2	0.6742	-0.05	0.999	0.9973	0.9963	0.9879	910911	0.8687	0.9805	0.9165	0.9916	0.9873	0.9969	0.9885
Normal	ca-1e.tif (red) & ca-1e.tif (green)	ROI0	incl.	0.444	0.53	9.8	7	13	0.2738	-0.009	0.9936	0.9427	0.884	0.9427	589428	0.5621	0.6685	0.7741	0.8081	0.7871	0.8081	0.8398
Normal	ca-2e.tif (red) & ca-2e.tif (green)	ROI0	incl.	0.2	0.767	10.2	45	45	0.1795	0.025	0.869	0.7151	0.319	0.4338	26763	0.1021	0.3214	0.4941	0.2716	0.2754	0.3541	0.5229
