# Supplementary material for: Multi‐omics profiling identifies TNFRSF18 as a novel marker of exhausted CD8⁺ T cells and reveals tumour‐immune dynamics in colorectal cancer
Source: Clin Transl Med. 2025 Aug 6;15(8):e70425. doi: 10.1002/ctm2.70425 (PMC12328248; doi:10.1002/ctm2.70425)
Supplement: Supplementary file 15 — Supporting Information [file CTM2-15-e70425-s001.xlsx]

## Sheet: Supplementary Table 5
Supplementary Table 5: GSEA enrichment analysis in T cells based on differential expression analysis of TNFRSF18 and CXCL13 expression
GSEA enrichment analysis in CD8+ T cells based on differential expression analysis of TNFRSF18 and CXCL13 expression
CXCL13	ID	Description	setSize	enrichmentScore	NES	pvalue	p.adjust	qvalue	rank	leading_edge	core_enrichment			TNFRSF18	ID	Description	setSize	enrichmentScore	NES	pvalue	p.adjust	qvalue	rank	leading_edge	core_enrichment
WP_CYTOPLASMIC_RIBOSOMAL_PROTEINS	WP_CYTOPLASMIC_RIBOSOMAL_PROTEINS	WP_CYTOPLASMIC_RIBOSOMAL_PROTEINS	82	-0.79432	-3.50567	1e-10	2.59e-08	2.36316e-08	551	tags=78%, list=15%, signal=68%	RPL37/RPL18/RPS15/RPL27/RPS2/RPL26/RPL24/RPL4/RPL6/FAU/RPS19/RPL22/RPL28/RPL7/RPL23A/RPL10A/RPS9/RPS15A/RPL31/RPL36A/RPL38/RPS25/RPL35/RPS7/RPL35A/RPS29/RPL27A/RPL7A/RPLP1/RPL17/RPLP2/RPS14/RPL41/RPS27A/RPS8/RPL18A/RPL36/RPL9/RPS28/RPL11/RPL29/RPS21/RPL19/RPS23/RPL13/RPS4X/RPL10/RPL14/RPS6/RPL30/RPLP0/RPS5/RPS13/RPL34/RPL39/RPS3/RPL32/RPL8/RPL5/RPS3A/RPS12/RPL3/RPS18/RPS10			REACTOME_EUKARYOTIC_TRANSLATION_ELONGATION	REACTOME_EUKARYOTIC_TRANSLATION_ELONGATION	REACTOME_EUKARYOTIC_TRANSLATION_ELONGATION	88	-0.705798	-3.35551	1e-10	3.137e-08	2.86632e-08	658	tags=69%, list=17%, signal=59%	RPL26/RPS27/RPLP2/RPL22L1/RPL24/RPS15/RPL9/RPL21/RPL6/RPL18/RPL17/RPS3A/RPS26/EEF1G/RPL36AL/RPS8/RPS6/RPL36/RPS7/RPL36A/RPL31/RPL29/RPL35A/RPL27A/RPL23A/RPS10/FAU/RPS14/RPS25/RPS21/RPL41/RPS27A/RPLP0/RPS4X/RPL28/RPS28/RPL18A/RPS13/RPS15A/RPL11/RPL8/EEF1D/RPL7A/RPL19/RPS5/RPS23/RPL34/RPL32/EEF1A1/RPL5/RPL13/RPL10/RPL39/RPL30/RPS3/RPL14/RPL3/RPS18/EEF1B2/RPS2/RPS12
REACTOME_EUKARYOTIC_TRANSLATION_ELONGATION	REACTOME_EUKARYOTIC_TRANSLATION_ELONGATION	REACTOME_EUKARYOTIC_TRANSLATION_ELONGATION	88	-0.800626	-3.46504	1e-10	2.59e-08	2.36316e-08	551	tags=80%, list=15%, signal=69%	RPL37/RPL18/RPS15/RPL27/RPS2/RPL26/RPL24/RPL4/RPL6/FAU/RPS19/RPL22/RPL28/RPL7/RPL23A/RPL10A/RPS9/RPS15A/RPL31/RPL36A/RPL38/EEF1D/RPS25/RPL35/RPS7/RPL35A/RPS29/RPL27A/RPL7A/RPL22L1/RPLP1/EEF2/RPL17/RPLP2/RPS14/RPL41/RPS27A/RPS8/RPL18A/RPL36/RPL9/RPS28/RPL11/EEF1G/RPL29/RPS21/RPL19/RPS23/RPL13/RPS4X/RPL10/RPL14/RPS6/RPL30/RPLP0/RPS5/RPS13/RPL34/RPL39/RPS3/RPL32/RPL8/RPL5/RPS3A/RPS12/EEF1A1/RPL3/RPS…			WP_CYTOPLASMIC_RIBOSOMAL_PROTEINS	WP_CYTOPLASMIC_RIBOSOMAL_PROTEINS	WP_CYTOPLASMIC_RIBOSOMAL_PROTEINS	82	-0.693282	-3.23892	1e-10	3.137e-08	2.86632e-08	658	tags=67%, list=17%, signal=57%	RPL26/RPS27/RPLP2/RPL24/RPS15/RPL9/RPL21/RPL6/RPL18/RPL17/RPS3A/RPS26/RPS8/RPS6/RPL36/RPS7/RPL36A/RPL31/RPL29/RPL35A/RPL27A/RPL23A/RPS10/FAU/RPS14/RPS25/RPS21/RPL41/RPS27A/RPLP0/RPS4X/RPL28/RPS28/RPL18A/RPS13/RPS15A/RPL11/RPL8/RPL7A/RPL19/RPS5/RPS23/RPL34/RPL32/RPL5/RPL13/RPL10/RPL39/RPL30/RPS3/RPL14/RPL3/RPS18/RPS2/RPS12
KEGG_RIBOSOME	KEGG_RIBOSOME	KEGG_RIBOSOME	84	-0.782888	-3.42284	1e-10	2.59e-08	2.36316e-08	551	tags=76%, list=15%, signal=66%	RPL37/RPL18/RPS15/RPL27/RPS2/RPL26/RPL24/RPL4/RPL6/FAU/RPS19/RPL22/RPL28/RPL7/RPL23A/RPL10A/RPS9/RPS15A/RPL31/RPL36A/RPL38/RPS25/RPL35/RPS7/RPL35A/RPS29/RPL27A/RPL7A/RPL22L1/RPLP1/RPL17/RPLP2/RPL41/RPS27A/RPS8/RPL18A/RPL36/RPL9/RPS28/RPL11/RPL29/RPS21/RPL19/RPS23/RPL13/RPS4X/RPL10/RPL14/RPS6/RPL30/RPLP0/RPS5/RPS13/RPL34/RPL39/RPS3/RPL32/RPL8/RPL5/RPS3A/RPS12/RPL3/RPS18/RPS10			REACTOME_RESPONSE_OF_EIF2AK4_GCN2_TO_AMINO_ACID_DEFICIENCY	REACTOME_RESPONSE_OF_EIF2AK4_GCN2_TO_AMINO_ACID_DEFICIENCY	REACTOME_RESPONSE_OF_EIF2AK4_GCN2_TO_AMINO_ACID_DEFICIENCY	90	-0.664284	-3.15835	1e-10	3.137e-08	2.86632e-08	658	tags=66%, list=17%, signal=56%	RPL26/RPS27/RPLP2/RPL22L1/RPL24/RPS15/RPL9/RPL21/RPL6/RPL18/RPL17/RPS3A/RPS26/RPL36AL/RPS8/RPS6/RPL36/RPS7/RPL36A/RPL31/RPL29/RPL35A/RPL27A/RPL23A/RPS10/FAU/RPS14/RPS25/RPS21/RPL41/RPS27A/RPLP0/RPS4X/RPL28/RPS28/RPL18A/RPS13/RPS15A/RPL11/RPL8/RPL7A/RPL19/RPS5/RPS23/RPL34/EIF2S3/RPL32/RPL5/RPL13/RPL10/RPL39/RPL30/RPS3/RPL14/RPL3/RPS18/RPS2/RPS12/DDIT3
REACTOME_RESPONSE_OF_EIF2AK4_GCN2_TO_AMINO_ACID_DEFICIENCY	REACTOME_RESPONSE_OF_EIF2AK4_GCN2_TO_AMINO_ACID_DEFICIENCY	REACTOME_RESPONSE_OF_EIF2AK4_GCN2_TO_AMINO_ACID_DEFICIENCY	90	-0.774515	-3.36004	1e-10	2.59e-08	2.36316e-08	551	tags=77%, list=15%, signal=67%	RPL37/RPL18/RPS15/RPL27/RPS2/RPL26/RPL24/EIF2S3/RPL4/RPL6/FAU/RPS19/RPL22/RPL28/RPL7/RPL23A/RPL10A/RPS9/RPS15A/RPL31/RPL36A/RPL38/RPS25/RPL35/ATF4/RPS7/RPL35A/RPS29/RPL27A/RPL7A/RPL22L1/RPLP1/RPL17/RPLP2/RPS14/RPL41/RPS27A/RPS8/RPL18A/RPL36/RPL9/RPS28/RPL11/RPL29/RPS21/RPL19/RPS23/ATF3/RPL13/RPS4X/RPL10/RPL14/RPS6/RPL30/RPLP0/RPS5/RPS13/RPL34/RPL39/RPS3/RPL32/RPL8/RPL5/RPS3A/RPS12/DDIT3/RPL3/RPS1…			KEGG_RIBOSOME	KEGG_RIBOSOME	KEGG_RIBOSOME	84	-0.673113	-3.10986	1e-10	3.137e-08	2.86632e-08	658	tags=68%, list=17%, signal=57%	RPL26/RPS27/RPLP2/RPL22L1/RPL24/RPS15/RPL9/RPL21/RPL6/RPL18/RPL17/RSL24D1/RPS3A/RPS26/RPL36AL/RPS8/RPS6/RPL36/RPS7/RPL36A/RPL31/RPL29/RPL35A/RPL27A/RPL23A/RPS10/FAU/RPS25/RPS21/RPL41/RPS27A/RPLP0/RPS4X/RPL28/RPS28/RPL18A/RPS13/RPS15A/RPL11/RPL8/RPL7A/RPL19/RPS5/RPS23/RPL34/RPL32/RPL5/RPL13/RPL10/RPL39/RPL30/RPS3/RPL14/RPL3/RPS18/RPS2/RPS12
REACTOME_SELENOAMINO_ACID_METABOLISM	REACTOME_SELENOAMINO_ACID_METABOLISM	REACTOME_SELENOAMINO_ACID_METABOLISM	88	-0.75762	-3.27891	1e-10	2.59e-08	2.36316e-08	551	tags=74%, list=15%, signal=64%	RPL37/RPL18/RPS15/RPL27/RPS2/RPL26/RPL24/RPL4/RPL6/FAU/RPS19/RPL22/RPL28/RPL7/RPL23A/RPL10A/RPS9/RPS15A/RPL31/RPL36A/RPL38/RPS25/RPL35/RPS7/RPL35A/RPS29/RPL27A/RPL7A/RPL22L1/RPLP1/RPL17/RPLP2/RPS14/RPL41/RPS27A/RPS8/RPL18A/RPL36/RPL9/RPS28/RPL11/RPL29/RPS21/RPL19/RPS23/RPL13/RPS4X/RPL10/RPL14/RPS6/RPL30/RPLP0/RPS5/RPS13/RPL34/RPL39/RPS3/RPL32/RPL8/RPL5/RPS3A/RPS12/RPL3/RPS18/RPS10			REACTOME_NONSENSE_MEDIATED_DECAY_NMD	REACTOME_NONSENSE_MEDIATED_DECAY_NMD	REACTOME_NONSENSE_MEDIATED_DECAY_NMD	101	-0.60257	-3.00415	1e-10	3.137e-08	2.86632e-08	658	tags=57%, list=17%, signal=49%	RPL26/RPS27/RPLP2/RPL22L1/RPL24/RPS15/RPL9/RPL21/RPL6/RPL18/RPL17/RPS3A/RPS26/RPL36AL/RPS8/RPS6/RPL36/RPS7/RPL36A/RPL31/RPL29/RPL35A/RPL27A/RPL23A/RPS10/FAU/RPS14/RPS25/RPS21/RPL41/RPS27A/RPLP0/RPS4X/RPL28/RPS28/RPL18A/RPS13/RPS15A/RPL11/RPL8/RPL7A/RPL19/RPS5/RPS23/RPL34/RPL32/RPL5/RPL13/RPL10/RPL39/RPL30/RPS3/RPL14/RPL3/RPS18/RPS2/RPS12/EIF4A3
REACTOME_EUKARYOTIC_TRANSLATION_INITIATION	REACTOME_EUKARYOTIC_TRANSLATION_INITIATION	REACTOME_EUKARYOTIC_TRANSLATION_INITIATION	108	-0.707598	-3.18144	1e-10	2.59e-08	2.36316e-08	557	tags=69%, list=15%, signal=60%	RPL21/EIF3M/RPL37/RPL18/RPS15/RPL27/RPS2/RPL26/RPL24/EIF2S3/RPL4/RPL6/EIF4B/FAU/RPS19/RPL22/RPL28/RPL7/EIF3L/RPL23A/RPL10A/RPS9/EIF1AX/RPS15A/RPL31/RPL36A/RPL38/RPS25/EIF3G/RPL35/RPS7/EIF3K/RPL35A/RPS29/RPL27A/RPL7A/RPL22L1/RPLP1/RPL17/RPLP2/RPS14/RPL41/RPS27A/RPS8/RPL18A/RPL36/RPL9/RPS28/RPL11/RPL29/RPS21/RPL19/RPS23/RPL13/RPS4X/RPL10/RPL14/RPS6/RPL30/RPLP0/RPS5/RPS13/RPL34/RPL39/RPS3/RPL32/RPL8…			REACTOME_SELENOAMINO_ACID_METABOLISM	REACTOME_SELENOAMINO_ACID_METABOLISM	REACTOME_SELENOAMINO_ACID_METABOLISM	88	-0.630131	-2.99577	1e-10	3.137e-08	2.86632e-08	658	tags=66%, list=17%, signal=56%	RPL26/RPS27/RPLP2/RPL22L1/RPL24/RPS15/RPL9/RPL21/RPL6/RPL18/RPL17/RPS3A/RPS26/RPL36AL/RPS8/RPS6/RPL36/RPS7/RPL36A/RPL31/RPL29/RPL35A/RPL27A/RPL23A/RPS10/FAU/RPS14/RPS25/RPS21/RPL41/RPS27A/RPLP0/RPS4X/RPL28/RPS28/RPL18A/RPS13/RPS15A/RPL11/RPL8/RPL7A/RPL19/RPS5/SECISBP2/RPS23/RPL34/RPL32/RPL5/RPL13/RPL10/RPL39/RPL30/RPS3/RPL14/RPL3/RPS18/RPS2/RPS12
REACTOME_NONSENSE_MEDIATED_DECAY_NMD	REACTOME_NONSENSE_MEDIATED_DECAY_NMD	REACTOME_NONSENSE_MEDIATED_DECAY_NMD	100	-0.714781	-3.16712	1e-10	2.59e-08	2.36316e-08	553	tags=68%, list=15%, signal=59%	UPF3A/RPL37/RPL18/RPS15/RPL27/RPS2/RPL26/RPL24/RPL4/RPL6/FAU/RPS19/RPL22/RPL28/RPL7/RPL23A/RPL10A/RPS9/RPS15A/RPL31/RPL36A/RPL38/RPS25/RPL35/RPS7/RPL35A/RPS29/RPL27A/RPL7A/RPL22L1/RPLP1/RPL17/RPLP2/RPS14/RPL41/RPS27A/RPS8/RPL18A/RPL36/RPL9/RPS28/RPL11/RPL29/RPS21/RPL19/RPS23/RPL13/RPS4X/RPL10/RPL14/RPS6/RPL30/RPLP0/RPS5/RPS13/RPL34/RPL39/RPS3/RPL32/RPL8/RPL5/RPS3A/RPS12/PABPC1/EIF4A3/RPL3/RPS18/R…			BILANGES_SERUM_AND_RAPAMYCIN_SENSITIVE_GENES	BILANGES_SERUM_AND_RAPAMYCIN_SENSITIVE_GENES	BILANGES_SERUM_AND_RAPAMYCIN_SENSITIVE_GENES	60	-0.647647	-2.81796	1e-10	3.137e-08	2.86632e-08	722	tags=70%, list=19%, signal=58%	RPS9/EEF2/EIF3F/RPL26/RPL24/RACK1/RPL21/RPL6/RPL18/TPT1/RPS3A/EEF1G/RPS8/RPS6/RPS7/RPL36A/RPL29/RPL27A/RPS10/FAU/RPS14/RPS25/RPS27A/RPS4X/RPL28/RPL18A/RPS13/RPL8/RPL7A/RPS5/EIF4B/RPS23/RPL32/EEF1A1/RPL5/RPL13/RPL10/RPL30/RPS3/RPL14/EEF1B2/NOP53
BILANGES_SERUM_AND_RAPAMYCIN_SENSITIVE_GENES	BILANGES_SERUM_AND_RAPAMYCIN_SENSITIVE_GENES	BILANGES_SERUM_AND_RAPAMYCIN_SENSITIVE_GENES	60	-0.740628	-2.96307	1e-10	2.59e-08	2.36316e-08	576	tags=78%, list=16%, signal=67%	RPL21/EIF3M/RPL18/RPL26/COX7A2L/RPL24/RPL4/RPL6/EIF4B/FAU/RPS19/RPL28/RPL7/EIF3L/RPS9/RACK1/RPL36A/RPS25/RPS7/RPL27A/RPL7A/EEF2/RPS14/RPS27A/NOP53/RPS8/RPL18A/EEF1G/RPL29/RPS23/RPL13/TPT1/RPS4X/RPL10/RPL14/RPS6/RPL30/RPS5/RPS13/RPS3/RPL32/RPL8/RPL5/RPS3A/EEF1A1/EEF1B2/RPS10			REACTOME_EUKARYOTIC_TRANSLATION_INITIATION	REACTOME_EUKARYOTIC_TRANSLATION_INITIATION	REACTOME_EUKARYOTIC_TRANSLATION_INITIATION	109	-0.551267	-2.76753	1e-10	3.137e-08	2.86632e-08	670	tags=58%, list=18%, signal=49%	EIF3F/RPL26/EIF1AX/RPS27/RPLP2/RPL22L1/RPL24/RPS15/RPL9/RPL21/RPL6/RPL18/RPL17/RPS3A/RPS26/RPL36AL/RPS8/RPS6/RPL36/RPS7/RPL36A/RPL31/RPL29/RPL35A/RPL27A/EIF3K/RPL23A/EIF3G/RPS10/FAU/RPS14/RPS25/RPS21/RPL41/RPS27A/RPLP0/RPS4X/RPL28/RPS28/RPL18A/RPS13/RPS15A/RPL11/RPL8/RPL7A/RPL19/RPS5/EIF4B/RPS23/RPL34/EIF2S3/RPL32/RPL5/RPL13/RPL10/RPL39/RPL30/RPS3/RPL14/RPL3/RPS18/RPS2/RPS12
REACTOME_RRNA_PROCESSING	REACTOME_RRNA_PROCESSING	REACTOME_RRNA_PROCESSING	118	-0.623107	-2.8717	1e-10	2.59e-08	2.36316e-08	578	tags=61%, list=16%, signal=53%	TRMT10C/RPL21/RPL37/RPL18/RPS15/RPL27/RPS2/RPL26/RPL24/RPL4/RPL6/EXOSC8/FAU/RPS19/RPL22/RPL28/RPL7/RPL23A/NOP56/RPL10A/RPS9/RPS15A/RPL31/RPL36A/RPL38/RPS25/RPL35/RPS7/RPL35A/RPS29/RPL27A/RPL7A/RPL22L1/RPLP1/RPL17/RPLP2/RPS14/RPL41/RPS27A/CSNK1D/RPS8/RPL18A/RPL36/RPL9/RPS28/RPL11/DDX21/RPL29/RPS21/RPL19/RPS23/RPL13/RPS4X/RPL10/RPL14/RPS6/RPL30/RPLP0/RPS5/RPS13/RPL34/RPL39/RPS3/RPL32/RPL8/RPL5/RPS3…			REACTOME_RRNA_PROCESSING	REACTOME_RRNA_PROCESSING	REACTOME_RRNA_PROCESSING	119	-0.503889	-2.63263	1e-10	3.137e-08	2.86632e-08	633	tags=50%, list=17%, signal=43%	RPS27/RPLP2/RPL22L1/RPL24/RPS15/RPL9/RPL21/RPL6/RPL18/RPL17/RPS3A/DCAF13/RPS26/RPL36AL/RPS8/RPS6/RPL36/RPS7/RPL36A/RPL31/RPL29/RPL35A/RPL27A/RPL23A/RPS10/EXOSC9/FAU/RPS14/RPS25/RPS21/RPL41/RPS27A/RPLP0/RPS4X/RPL28/RPS28/RPL18A/RPS13/RPS15A/RPL11/RPL8/RPL7A/RPL19/RPS5/RPS23/RPL34/RPL32/THUMPD1/RPL5/RPL13/RPL10/RPL39/RPL30/RPS3/RPL14/RPL3/RPS18/RPS2/RPS12/ISG20L2
REACTOME_SRP_DEPENDENT_COTRANSLATIONAL_PROTEIN_TARGETING_TO_MEMBRANE	REACTOME_SRP_DEPENDENT_COTRANSLATIONAL_PROTEIN_TARGETING_TO_MEMBRANE	REACTOME_SRP_DEPENDENT_COTRANSLATIONAL_PROTEIN_TARGETING_TO_MEMBRANE	107	-0.640376	-2.84925	1e-10	2.59e-08	2.36316e-08	551	tags=62%, list=15%, signal=54%	RPL37/RPL18/RPS15/RPL27/RPS2/RPL26/RPL24/RPL4/RPL6/FAU/RPS19/RPL22/RPL28/RPL7/RPL23A/RPL10A/RPS9/RPS15A/RPL31/RPL36A/RPL38/RPS25/RPL35/RPS7/RPL35A/RPS29/RPL27A/RPL7A/RPL22L1/RPLP1/RPL17/RPLP2/TRAM1/RPS14/RPL41/RPS27A/RPS8/RPL18A/RPL36/RPL9/RPS28/RPL11/RPL29/RPS21/RPL19/RPS23/RPL13/RPS4X/RPL10/RPL14/RPS6/RPL30/RPLP0/RPS5/RPS13/RPL34/RPL39/RPS3/RPL32/RPL8/RPL5/RPS3A/RPS12/RPL3/RPS18/RPS10			REACTOME_CELLULAR_RESPONSE_TO_STARVATION	REACTOME_CELLULAR_RESPONSE_TO_STARVATION	REACTOME_CELLULAR_RESPONSE_TO_STARVATION	110	-0.506945	-2.56501	1e-10	3.137e-08	2.86632e-08	633	tags=53%, list=17%, signal=45%	RPS27/RPLP2/RPL22L1/RPL24/RPS15/RPL9/RPL21/RPL6/RPL18/RPL17/RPS3A/RPS26/RPL36AL/RPS8/RPS6/RPL36/RPS7/RPL36A/RPL31/RPL29/RPL35A/RPL27A/RPL23A/RPS10/FAU/RPS14/RPS25/RPS21/RPL41/RPS27A/RPLP0/RPS4X/RPL28/RPS28/RPL18A/RPS13/RPS15A/RPL11/RPL8/RPL7A/RPL19/RPS5/RPS23/RPL34/EIF2S3/RPL32/RPL5/RPL13/RPL10/RPL39/RPL30/RPS3/RPL14/RPL3/RPS18/RPS2/RPS12/DDIT3
REACTOME_CELLULAR_RESPONSE_TO_STARVATION	REACTOME_CELLULAR_RESPONSE_TO_STARVATION	REACTOME_CELLULAR_RESPONSE_TO_STARVATION	111	-0.617569	-2.7955	1e-10	2.59e-08	2.36316e-08	551	tags=62%, list=15%, signal=54%	RPL37/RPL18/RPS15/RPL27/RPS2/RPL26/RPL24/EIF2S3/RPL4/RPL6/FAU/RPS19/RPL22/RPL28/RPL7/RPL23A/RPL10A/RPS9/RPS15A/RPL31/RPL36A/RPL38/RPS25/RPL35/ATF4/RPS7/RPL35A/RPS29/RPL27A/RPL7A/RPL22L1/RPLP1/RPL17/RPLP2/RPS14/RPL41/RPS27A/RPS8/RPL18A/RPL36/RPL9/RPS28/RPL11/RPL29/RPS21/RPL19/RPS23/ATF3/RPL13/RPS4X/RPL10/RPL14/RPS6/RPL30/RPLP0/RPS5/RPS13/RPL34/RPL39/RPS3/RPL32/RPL8/RPL5/RPS3A/RPS12/DDIT3/RPL3/RPS1…			REACTOME_SRP_DEPENDENT_COTRANSLATIONAL_PROTEIN_TARGETING_TO_MEMBRANE	REACTOME_SRP_DEPENDENT_COTRANSLATIONAL_PROTEIN_TARGETING_TO_MEMBRANE	REACTOME_SRP_DEPENDENT_COTRANSLATIONAL_PROTEIN_TARGETING_TO_MEMBRANE	107	-0.494449	-2.50408	1.17606e-09	3.35391e-07	3.06451e-07	634	tags=54%, list=17%, signal=46%	RPL26/SRP54/RPS27/RPLP2/RPL22L1/RPL24/RPS15/RPL9/RPL21/RPL6/RPL18/RPL17/RPS3A/RPS26/RPL36AL/RPS8/RPS6/RPL36/RPS7/RPL36A/RPL31/RPL29/RPL35A/RPL27A/RPL23A/RPS10/FAU/RPS14/RPS25/RPS21/RPL41/RPS27A/RPLP0/RPS4X/RPL28/RPS28/RPL18A/RPS13/RPS15A/RPL11/RPL8/RPL7A/RPL19/RPS5/RPS23/RPL34/RPL32/RPL5/RPL13/RPL10/RPL39/RPL30/RPS3/RPL14/RPL3/RPS18/RPS2/RPS12
REACTOME_INFLUENZA_INFECTION	REACTOME_INFLUENZA_INFECTION	REACTOME_INFLUENZA_INFECTION	121	-0.534546	-2.45214	1e-10	2.59e-08	2.36316e-08	551	tags=55%, list=15%, signal=48%	RPL37/RPL18/RPS15/RPL27/RPS2/RPL26/RPL24/RPL4/RPL6/FAU/RPS19/RPL22/RPL28/RPL7/RPL23A/RPL10A/RPS9/RPS15A/RPL31/RPL36A/RPL38/RPS25/RPL35/RPS7/RPL35A/RANBP2/RPS29/RPL27A/RPL7A/RPL22L1/RPLP1/RPL17/RPLP2/RPS14/RPL41/RPS27A/RPS8/RPL18A/RPL36/RPL9/RPS28/RPL11/RPL29/RPS21/RPL19/RPS23/RPL13/RPS4X/RPL10/RPL14/RPS6/RPL30/RPLP0/RPS5/RPS13/RPL34/RPL39/RPS3/RPL32/RPL8/RPL5/RPS3A/RPS12/RPL3/RPS18/RPS10			BLANCO_MELO_COVID19_SARS_COV_2_LOW_MOI_INFECTION_A594_ACE2_EXPRESSING_CELLS_UP	BLANCO_MELO_COVID19_SARS_COV_2_LOW_MOI_INFECTION_A594_ACE2_EXPRESSING_CELLS_UP	BLANCO_MELO_COVID19_SARS_COV_2_LOW_MOI_INFECTION_A594_ACE2_EXPRESSING_CELLS_UP	48	-0.641012	-2.68464	4.71546e-09	1.2327e-06	1.12633e-06	287	tags=46%, list=8%, signal=43%	NR4A1/KLF10/ZC3H12A/KDM6B/ZFP36/MALAT1/NR4A3/PPP1R15A/JUNB/CCL4/DDIT3/CD83/IER3/MAFF/NFKBIA/ID1/FOSB/FOS/IER2/ICAM1/EGR1/TNF
REACTOME_TRANSLATION	REACTOME_TRANSLATION	REACTOME_TRANSLATION	202	-0.421255	-2.09613	2.7649e-09	6.61024e-07	6.03129e-07	557	tags=41%, list=15%, signal=37%	EIF3M/RPL37/RPL18/MRPL16/RPS15/RPL27/RPS2/RPL26/RPL24/EIF2S3/RPL4/RPL6/EIF4B/FAU/RPS19/RPL22/RPL28/RPL7/EIF3L/RPL23A/RPL10A/RPS9/EIF1AX/RPS15A/MRPL14/RPL31/RPL36A/RPL38/EEF1D/RPS25/EIF3G/RPL35/RPS7/EIF3K/RPL35A/RPS29/RPL27A/RPL7A/RPL22L1/RPLP1/EEF2/RPL17/RPLP2/TRAM1/RPS14/RPL41/RPS27A/RPS8/RPL18A/RPL36/RPL9/RPS28/RPL11/EEF1G/RPL29/RPS21/RPL19/RPS23/RPL13/RPS4X/RPL10/RPL14/RPS6/RPL30/RPLP0/RPS5/RP…			TAKEDA_TARGETS_OF_NUP98_HOXA9_FUSION_16D_UP	TAKEDA_TARGETS_OF_NUP98_HOXA9_FUSION_16D_UP	TAKEDA_TARGETS_OF_NUP98_HOXA9_FUSION_16D_UP	40	0.790622	2.25815	8.54758e-09	2.0626e-06	1.88462e-06	364	tags=57%, list=10%, signal=53%	GEM/SOX4/CLECL1/DUSP4/TRDC/IFI44/TOX/ASB2/EPSTI1/AHR/IFI6/HOXB2/SLC5A3/MX1/BCL2L11/LSP1/ITGB7/HOPX/IRF4/CD38/PRKAR1A/TNFSF10/XAF1
REACTOME_REGULATION_OF_EXPRESSION_OF_SLITS_AND_ROBOS	REACTOME_REGULATION_OF_EXPRESSION_OF_SLITS_AND_ROBOS	REACTOME_REGULATION_OF_EXPRESSION_OF_SLITS_AND_ROBOS	139	-0.457352	-2.16135	3.81161e-08	8.46177e-06	7.72065e-06	553	tags=49%, list=15%, signal=43%	UPF3A/RPL37/RPL18/RPS15/RPL27/RPS2/RPL26/RPL24/RPL4/RPL6/FAU/RPS19/RPL22/RPL28/RPL7/RPL23A/RPL10A/RPS9/RPS15A/RPL31/RPL36A/RPL38/RPS25/RPL35/RPS7/RPL35A/RPS29/RPL27A/RPL7A/RPL22L1/RPLP1/RPL17/RPLP2/RPS14/RPL41/RPS27A/RPS8/RPL18A/RPL36/RPL9/RPS28/RPL11/RPL29/RPS21/RPL19/RPS23/RPL13/RPS4X/RPL10/RPL14/RPS6/RPL30/RPLP0/RPS5/RPS13/RPL34/RPL39/RPS3/RPL32/RPL8/RPL5/RPS3A/RPS12/PABPC1/EIF4A3/RPL3/RPS18/R…			DIRMEIER_LMP1_RESPONSE_EARLY	DIRMEIER_LMP1_RESPONSE_EARLY	DIRMEIER_LMP1_RESPONSE_EARLY	46	-0.641742	-2.67221	2.02829e-08	4.54481e-06	4.15265e-06	267	tags=48%, list=7%, signal=45%	EIF1/EEF1A1/ZC3H12A/KDM6B/ZFP36/HERPUD1/CD69/PPP1R15A/TNFSF9/JUNB/CCL4/JUN/GADD45B/CD83/NFKBIA/BCL2A1/BTG2/IER2/DUSP2/ICAM1/EGR1/TNF
BLANCO_MELO_COVID19_SARS_COV_2_LOW_MOI_INFECTION_A594_ACE2_EXPRESSING_CELLS_UP	BLANCO_MELO_COVID19_SARS_COV_2_LOW_MOI_INFECTION_A594_ACE2_EXPRESSING_CELLS_UP	BLANCO_MELO_COVID19_SARS_COV_2_LOW_MOI_INFECTION_A594_ACE2_EXPRESSING_CELLS_UP	49	-0.646529	-2.5359	1.19721e-07	2.48061e-05	2.26335e-05	345	tags=55%, list=9%, signal=51%	REL/MALAT1/CSRNP1/ATF3/RASD1/PPP1R15A/LTB/ZC3H12A/KLF10/PCF11/JUNB/DDIT3/NFKBIA/KDM6B/NR4A1/ZFP36/FOSB/CD83/MAFF/NR4A3/IER2/ID1/IER3/EGR1/FOS/TNF/ICAM1			REACTOME_INFLUENZA_INFECTION	REACTOME_INFLUENZA_INFECTION	REACTOME_INFLUENZA_INFECTION	122	-0.414583	-2.1299	1.41565e-07	2.96059e-05	2.70513e-05	633	tags=48%, list=17%, signal=42%	RPS27/RPLP2/GTF2F1/RPL22L1/RPL24/RPS15/RPL9/RPL21/RPL6/RPL18/RPL17/RPS3A/RPS26/HSPA1A/RPL36AL/RPS8/RPS6/RPL36/RPS7/RPL36A/RPL31/HSP90AA1/RPL29/RPL35A/RPL27A/RPL23A/RPS10/FAU/RPS14/RPS25/RPS21/RPL41/RPS27A/RPLP0/RPS4X/RPL28/RPS28/RPL18A/RPS13/RPS15A/RPL11/RPL8/RPL7A/RPL19/RPS5/RPS23/RPL34/RPL32/RPL5/RPL13/RPL10/RPL39/RPL30/RPS3/RPL14/RPL3/RPS18/RPS2/RPS12
OSWALD_HEMATOPOIETIC_STEM_CELL_IN_COLLAGEN_GEL_UP	OSWALD_HEMATOPOIETIC_STEM_CELL_IN_COLLAGEN_GEL_UP	OSWALD_HEMATOPOIETIC_STEM_CELL_IN_COLLAGEN_GEL_UP	80	-0.535749	-2.36077	1.8365e-07	3.5674e-05	3.25495e-05	265	tags=42%, list=7%, signal=40%	VPS37B/SOD2/CDC42EP3/MCL1/FUS/TIPARP/JUN/ATF3/EHD1/PPP1R15A/DUSP1/PTGER4/ZC3H12A/NR4A2/JUNB/ARL4A/NFKBIA/CDKN1A/DUSP2/GADD45B/ZFP36/FOSB/CD83/MAFF/IER2/BTG2/KLF2/IER3/EGR1/FOS/TNF/BCL2A1/AREG/ICAM1			OSWALD_HEMATOPOIETIC_STEM_CELL_IN_COLLAGEN_GEL_UP	OSWALD_HEMATOPOIETIC_STEM_CELL_IN_COLLAGEN_GEL_UP	OSWALD_HEMATOPOIETIC_STEM_CELL_IN_COLLAGEN_GEL_UP	81	-0.48345	-2.23256	2.8998e-07	5.68542e-05	5.19484e-05	237	tags=30%, list=6%, signal=28%	ZC3H12A/ZFP36/EHD1/PPP1R15A/PTGER4/DUSP1/JUNB/CCL4/JUN/GADD45B/CD83/IER3/MAFF/NFKBIA/FOSB/FOS/BCL2A1/BTG2/IER2/DUSP2/ICAM1/EGR1/TNF/KLF2
REACTOME_ACTIVATION_OF_THE_MRNA_UPON_BINDING_OF_THE_CAP_BINDING_COMPLEX_AND_EIFS_AND_SUBSEQUENT_BINDING_TO_43S	REACTOME_ACTIVATION_OF_THE_MRNA_UPON_BINDING_OF_THE_CAP_BINDING_COMPLEX_AND_EIFS_AND_SUBSEQUENT_BINDING_TO_43S	REACTOME_ACTIVATION_OF_THE_MRNA_UPON_BINDING_OF_THE_CAP_BINDING_COMPLEX_AND_EIFS_AND_SUBSEQUENT_BINDING_TO_43S	57	-0.597611	-2.41445	2.20474e-07	4.03078e-05	3.67775e-05	557	tags=60%, list=15%, signal=51%	EIF3E/RPS27/EIF3M/RPS15/RPS2/EIF2S3/EIF4B/FAU/RPS19/EIF3L/RPS9/EIF1AX/RPS15A/RPS25/EIF3G/RPS7/EIF3K/RPS29/RPS14/RPS27A/RPS8/RPS28/RPS21/RPS23/RPS4X/RPS6/RPS5/RPS13/RPS3/RPS3A/RPS12/PABPC1/RPS18/RPS10			JINESH_BLEBBISHIELD_TRANSFORMED_STEM_CELL_SPHERES_DN	JINESH_BLEBBISHIELD_TRANSFORMED_STEM_CELL_SPHERES_DN	JINESH_BLEBBISHIELD_TRANSFORMED_STEM_CELL_SPHERES_DN	84	-0.461961	-2.13431	1.89269e-06	0.000349257	0.000319121	259	tags=27%, list=7%, signal=26%	IFRD1/SNHG7/CSKMT/RPS3/ZFAS1/SNHG12/NEU1/PPP1R15A/ERAP2/TSC22D3/DUSP1/JUNB/DDIT3/GLUL/GADD45B/PTP4A2/MAFF/ID1/FOSB/FOS/LIME1/ERN1/EGR1
DIRMEIER_LMP1_RESPONSE_EARLY	DIRMEIER_LMP1_RESPONSE_EARLY	DIRMEIER_LMP1_RESPONSE_EARLY	47	-0.639333	-2.46575	2.49705e-07	4.31157e-05	3.93395e-05	363	tags=49%, list=10%, signal=45%	MCL1/FTH1/EEF2/JUN/TRAF4/PPP1R15A/ZC3H12A/JUNB/EEF1A1/NFKBIA/DUSP2/KDM6B/GADD45B/ZFP36/CD83/CD69/RPS10/IER2/BTG2/EGR1/TNF/BCL2A1/ICAM1			GAVIN_FOXP3_TARGETS_CLUSTER_P4	GAVIN_FOXP3_TARGETS_CLUSTER_P4	GAVIN_FOXP3_TARGETS_CLUSTER_P4	28	0.765613	2.03671	4.91417e-06	0.00085643	0.000782531	338	tags=54%, list=9%, signal=49%	TNFRSF18/TNFRSF4/CTLA4/TNFRSF9/ATP8B4/IL2RB/PIM1/FASLG/CAPG/ITGAE/HOPX/SYT11/OSBPL3/TNFRSF1B/GSTO1
NAGASHIMA_NRG1_SIGNALING_UP	NAGASHIMA_NRG1_SIGNALING_UP	NAGASHIMA_NRG1_SIGNALING_UP	73	-0.543045	-2.33256	5.54857e-07	9.0763e-05	8.28136e-05	406	tags=56%, list=11%, signal=51%	CDC42EP3/PER1/ZFAND5/MCL1/REL/IFRD1/TIPARP/CSNK1D/JUN/AQP3/SERTAD3/ATF3/PPP1R15A/DUSP1/PFKFB3/ISG20/KLF10/NR4A2/PCF11/MAP3K8/CXCR4/JUNB/DDIT3/SOCS1/ZNF331/DUSP2/KDM6B/TUBB2A/GADD45B/NR4A1/ZFP36/FOSB/MAFF/NR4A3/IER2/ID1/KLF2/IER3/EGR1/FOS/AREG			JISON_SICKLE_CELL_DISEASE_DN	JISON_SICKLE_CELL_DISEASE_DN	JISON_SICKLE_CELL_DISEASE_DN	117	-0.38491	-2.02731	6.7857e-06	0.00112035	0.00102368	600	tags=39%, list=16%, signal=34%	RPL24/RPL21/RPL6/RPL17/TOMM7/EEF1G/TUT4/IPCEF1/RPS6/CIRBP/NACA/RPS7/HNRNPDL/EIF3K/RPL23A/SRSF2/SRSF5/RPL41/RPS27A/RPLP0/RUNX3/RPS28/RPS13/DDX5/RPL11/SARAF/RPL19/EIF4B/FYN/EEF1A1/RNF126/RPL5/RPL13/RPL30/RPL14/SRRT/ATM/EEF1B2/TLE5/TSC22D3/RBL2/CXCR4/FAM102A/BTG1/TXNIP/DUSP2
CHNG_MULTIPLE_MYELOMA_HYPERPLOID_UP	CHNG_MULTIPLE_MYELOMA_HYPERPLOID_UP	CHNG_MULTIPLE_MYELOMA_HYPERPLOID_UP	49	-0.61123	-2.39745	1.98394e-06	0.000308304	0.000281301	576	tags=59%, list=16%, signal=51%	RPL21/RPL37/RPL18/RPS15/RPL24/RPL4/RPS19/RPL28/RPS9/EIF3G/RPL35/EIF3K/RPL35A/RPL27A/RPL7A/RPLP1/EEF2/RPLP2/RPS14/RPL36/EEF1G/RPL29/RPS23/RPL14/RPS6/RPS13/RPS3/RPL32/EEF1B2			LIM_MAMMARY_STEM_CELL_UP	LIM_MAMMARY_STEM_CELL_UP	LIM_MAMMARY_STEM_CELL_UP	58	0.636237	1.92026	2.97593e-05	0.00466774	0.00426497	548	tags=41%, list=14%, signal=36%	PDLIM4/GEM/PLPP1/PDLIM7/GOLIM4/MTSS1/BACH1/AHI1/CCND2/TOX/CD70/LIMA1/LAG3/BCL2L11/ITGB1/UNC45A/PRNP/LUZP1/PRDM1/ELP5/SERPINH1/BAG3/ITM2A/CBLB
REACTOME_TNFS_BIND_THEIR_PHYSIOLOGICAL_RECEPTORS	REACTOME_TNFS_BIND_THEIR_PHYSIOLOGICAL_RECEPTORS	REACTOME_TNFS_BIND_THEIR_PHYSIOLOGICAL_RECEPTORS	11	0.917602	2.08062	3.18349e-06	0.000471156	0.000429891	162	tags=64%, list=4%, signal=61%	TNFSF4/TNFRSF9/TNFRSF18/TNFRSF25/CD27/CD70/TNFRSF1B			MARZEC_IL2_SIGNALING_UP	MARZEC_IL2_SIGNALING_UP	MARZEC_IL2_SIGNALING_UP	40	0.699337	1.99743	3.2149e-05	0.00480245	0.00438805	351	tags=35%, list=9%, signal=32%	TNFRSF18/TNFRSF4/TNFRSF9/PHLDA1/DUSP4/IL2RB/PIM1/CCND2/AHR/PTPN7/BIRC3/TNFRSF1B/CCL3/TNFSF10
REACTOME_METABOLISM_OF_AMINO_ACIDS_AND_DERIVATIVES	REACTOME_METABOLISM_OF_AMINO_ACIDS_AND_DERIVATIVES	REACTOME_METABOLISM_OF_AMINO_ACIDS_AND_DERIVATIVES	162	-0.388407	-1.87041	3.70444e-06	0.000523337	0.000477501	551	tags=43%, list=15%, signal=38%	RPL37/RPL18/RPS15/RPL27/RPS2/RPL26/RPL24/RPL4/RPL6/FAU/RPS19/RPL22/RPL28/RPL7/RPL23A/RPL10A/RPS9/RPS15A/OAT/RPL31/NMRAL1/RPL36A/RPL38/RPS25/RPL35/RPS7/RPL35A/RPS29/RPL27A/RPL7A/RPL22L1/RPLP1/RPL17/RPLP2/RPS14/RPL41/RPS27A/RPS8/RPL18A/RPL36/RPL9/ODC1/RPS28/RPL11/RPL29/RPS21/RPL19/RPS23/RPL13/RPS4X/RPL10/RPL14/SAT1/RPS6/RPL30/RPLP0/RPS5/RPS13/RPL34/RPL39/RPS3/RPL32/RPL8/RPL5/RPS3A/RPS12/RPL3/RPS18/…			NAGASHIMA_NRG1_SIGNALING_UP	NAGASHIMA_NRG1_SIGNALING_UP	NAGASHIMA_NRG1_SIGNALING_UP	75	-0.432846	-1.9409	3.64505e-05	0.00519751	0.00474903	287	tags=37%, list=8%, signal=35%	NR4A1/KLF10/IFRD1/KDM6B/ISG20/ZFP36/SERTAD3/SOCS1/NR4A3/PPP1R15A/DNAJB1/DUSP1/JUNB/DDIT3/TES/JUN/GADD45B/IER3/MAFF/CXCR4/ID1/FOSB/FOS/IER2/TUBB2A/DUSP2/EGR1/KLF2
AMIT_EGF_RESPONSE_40_HELA	AMIT_EGF_RESPONSE_40_HELA	AMIT_EGF_RESPONSE_40_HELA	22	-0.754559	-2.53735	5.20153e-06	0.000702884	0.000641323	265	tags=73%, list=7%, signal=68%	SLC2A3/JUN/CDKN2AIP/ATF3/PPP1R15A/DUSP1/JUNB/DUSP2/NR4A1/ZFP36/IER2/BTG2/ID1/KLF2/IER3/EGR1			TAKEDA_TARGETS_OF_NUP98_HOXA9_FUSION_10D_UP	TAKEDA_TARGETS_OF_NUP98_HOXA9_FUSION_10D_UP	TAKEDA_TARGETS_OF_NUP98_HOXA9_FUSION_10D_UP	44	0.676206	1.968	3.82923e-05	0.00522273	0.00477207	558	tags=55%, list=15%, signal=47%	GEM/SOX4/DBN1/CLECL1/OAS1/DUSP4/MIR155HG/IFI44/TOX/ASB2/EPSTI1/IFI6/SLC5A3/MX1/LSP1/ITGB7/EIF2AK2/HOPX/CD38/XAF1/HERC5/ISG15/GBP1/APOL6
NAGASHIMA_EGF_SIGNALING_UP	NAGASHIMA_EGF_SIGNALING_UP	NAGASHIMA_EGF_SIGNALING_UP	30	-0.679255	-2.45832	1.04193e-05	0.0013493	0.00123112	363	tags=70%, list=10%, signal=64%	MCL1/TIPARP/JUN/ATF3/DUSP1/KLF10/NR4A2/JUNB/DUSP2/KDM6B/NR4A1/ZFP36/FOSB/MAFF/NR4A3/IER2/ID1/IER3/EGR1/FOS/AREG			CHUNG_BLISTER_CYTOTOXICITY_UP	CHUNG_BLISTER_CYTOTOXICITY_UP	CHUNG_BLISTER_CYTOTOXICITY_UP	80	0.585062	1.818	4.79817e-05	0.00602074	0.00550122	685	tags=42%, list=18%, signal=36%	MYO7A/ACP5/GNLY/HAVCR2/SNX9/TIGIT/IGFLR1/GZMB/GALNT2/RALA/KLRC1/DUSP16/MIR155HG/SNAP47/TPI1/CENPX/MCM5/SYT11/ETFB/SKA2/SEM1/MT1E/ZNF410/ATOX1/COX5A/CD3D/HCFC1R1/CISD2/CBLB/TIMM23/CHCHD3/CTSC/PDE4A/CHID1
REACTOME_SIGNALING_BY_ROBO_RECEPTORS	REACTOME_SIGNALING_BY_ROBO_RECEPTORS	REACTOME_SIGNALING_BY_ROBO_RECEPTORS	155	-0.375746	-1.78746	1.17652e-05	0.00146265	0.00133455	553	tags=46%, list=15%, signal=41%	UPF3A/RPL37/RPL18/RPS15/RPL27/RPS2/RPL26/RPL24/RPL4/RPL6/NCK1/FAU/PRKACB/RPS19/RPL22/RPL28/RPL7/RPL23A/RPL10A/RPS9/RPS15A/RPL31/RPL36A/RPL38/RPS25/RPL35/RPS7/RPL35A/RPS29/RPL27A/RPL7A/RPL22L1/RPLP1/RPL17/RPLP2/RPS14/RPL41/PRKAR2A/RPS27A/RPS8/RPL18A/RPL36/RPL9/RPS28/RPL11/RPL29/RPS21/RPL19/RPS23/RPL13/RPS4X/RPL10/RPL14/RPS6/RPL30/RPLP0/RPS5/RPS13/RPL34/RPL39/RPS3/RPL32/RPL8/RPL5/RPS3A/CXCR4/RPS12/…			RUTELLA_RESPONSE_TO_HGF_UP	RUTELLA_RESPONSE_TO_HGF_UP	RUTELLA_RESPONSE_TO_HGF_UP	133	0.527955	1.70143	4.60649e-05	0.00602074	0.00550122	850	tags=42%, list=22%, signal=34%	TNFRSF4/TBC1D4/ENTPD1/PLPP1/ACP5/RAB3GAP1/DNPH1/CD59/SGK1/CD9/SQLE/SNX10/SCCPDH/CD63/IL21R/CTSD/IFI6/SLC5A3/SLAMF1/ABCG1/ITPR1/BIRC3/HSPB1/LGALS3/SMS/MCM5/MT2A/IRF4/CCL3/DUSP5/RAB8B/CNPY2/NCOA3/CD58/LPXN/EED/FKBP4/TNIP3/UBAP2L/HDAC2/TCIRG1/SLC3A2/GRSF1/CSRP1/TRAF1/ANXA5/PSMB5/SGMS1/AKR1B1/MDH1/MOB1A/ALAS1/CTBS/LEPROT/ACSL3/DAD1
MCDOWELL_ACUTE_LUNG_INJURY_UP	MCDOWELL_ACUTE_LUNG_INJURY_UP	MCDOWELL_ACUTE_LUNG_INJURY_UP	12	-0.85703	-2.42105	1.31443e-05	0.00157125	0.00143363	363	tags=83%, list=10%, signal=75%	CSTB/MCL1/RBM3/DUSP1/NFKBIA/CDKN1A/NR4A1/ZFP36/BTG2/FOS			CHNG_MULTIPLE_MYELOMA_HYPERPLOID_UP	CHNG_MULTIPLE_MYELOMA_HYPERPLOID_UP	CHNG_MULTIPLE_MYELOMA_HYPERPLOID_UP	49	-0.498108	-2.10478	5.10113e-05	0.00615471	0.00562364	821	tags=65%, list=22%, signal=52%	RPL35/RPL13A/NPM1/RPL37/EIF4A2/SNRNP70/RPS9/EEF2/USP3/RPLP2/RPL24/RPS15/RPL21/RPL18/RSL24D1/EEF1G/RPS6/RPL36/RPL29/RPL35A/RPL27A/EIF3K/EIF3G/RPS14/RPL28/RPS13/RPL7A/RPS23/RPL32/RPS3/RPL14/EEF1B2
TAKEDA_TARGETS_OF_NUP98_HOXA9_FUSION_16D_UP	TAKEDA_TARGETS_OF_NUP98_HOXA9_FUSION_16D_UP	TAKEDA_TARGETS_OF_NUP98_HOXA9_FUSION_16D_UP	42	0.690944	2.07334	2.212e-05	0.00245953	0.00224412	456	tags=57%, list=12%, signal=51%	SOX4/GEM/DUSP4/IFI44/TOX/CLECL1/IFI6/EPSTI1/AHR/TNFSF10/TESPA1/BCL2L11/OAS2/IFI27/ASB2/MX1/LSP1/CD38/HOXB2/SLC5A3/OASL/ITGB7/XAF1/LY6E			AMIT_EGF_RESPONSE_40_HELA	AMIT_EGF_RESPONSE_40_HELA	AMIT_EGF_RESPONSE_40_HELA	23	-0.671256	-2.38942	5.84326e-05	0.006789	0.00620319	287	tags=65%, list=8%, signal=61%	KLF6/SLC2A3/NR4A1/ZFP36/PPP1R15A/DUSP1/JUNB/JUN/IER3/ID1/BTG2/IER2/DUSP2/EGR1/KLF2
CHUNG_BLISTER_CYTOTOXICITY_UP	CHUNG_BLISTER_CYTOTOXICITY_UP	CHUNG_BLISTER_CYTOTOXICITY_UP	79	0.584219	1.91043	2.21579e-05	0.00245953	0.00224412	719	tags=43%, list=20%, signal=35%	MYO7A/HAVCR2/MIR155HG/SNX9/TIGIT/SNAP47/IGFLR1/GALNT2/ACP5/SYT11/RALA/DUSP16/GZMB/MT1E/FABP5/SKA2/MCM5/SEM1/CD3D/CBLB/CD8B/GGA2/PPP1R7/SOD1/CTSC/CENPX/PSMC1/CHID1/ETFB/HCFC1R1/CRIP1/CTSB/PSMB2/CLTA			FULCHER_INFLAMMATORY_RESPONSE_LECTIN_VS_LPS_UP	FULCHER_INFLAMMATORY_RESPONSE_LECTIN_VS_LPS_UP	FULCHER_INFLAMMATORY_RESPONSE_LECTIN_VS_LPS_UP	202	0.477625	1.56273	6.74571e-05	0.00755761	0.00690548	785	tags=36%, list=21%, signal=30%	PDLIM4/SOX4/TNFRSF4/MYO1E/TBC1D4/TNFRSF9/NDFIP2/CSF1/PDLIM7/LAT2/CD82/DUSP4/RGS1/NME1/RAB27A/MAD2L2/IVNS1ABP/STYXL1/DCTPP1/PHTF2/CKLF/RANBP1/ITPR1/LSP1/MTHFD2/BIRC3/NSMCE1/DENND1B/SELENOH/HOPX/MOB3A/MAPKAPK3/AKR7A2/IRF4/RAB11FIP1/CARD19/RHBDD2/SH3BGRL3/HMG20B/PEF1/MRPS12/BZW2/MT1E/RHOC/ISOC1/NHP2/CNPY2/YIF1A/NFAT5/NDUFAF8/IL2RG/NDUFV2/MRPS16/CMIP/CD226/COMMD7/TMEM14C/SRPRB/EVI2A/SLC3A2/CSRP1/RASG…
YAMASHITA_LIVER_CANCER_WITH_EPCAM_UP	YAMASHITA_LIVER_CANCER_WITH_EPCAM_UP	YAMASHITA_LIVER_CANCER_WITH_EPCAM_UP	32	-0.653239	-2.37213	3.43976e-05	0.00356359	0.00325148	519	tags=59%, list=14%, signal=51%	TOMM20/RPL6/RPL28/RPL23A/RPL31/PHF20/RPL35/RPS7/RPL7A/RPL17/RPS27A/RPL9/RPL29/RPS4X/RPLP0/RPS3/RPS3A/RPS12/RPS10			PODAR_RESPONSE_TO_ADAPHOSTIN_UP	PODAR_RESPONSE_TO_ADAPHOSTIN_UP	PODAR_RESPONSE_TO_ADAPHOSTIN_UP	73	-0.425416	-1.89634	7.21537e-05	0.00780504	0.00713156	277	tags=34%, list=7%, signal=32%	TUBA1A/HSPA1B/IFRD1/FYN/YPEL5/ISG20/ANXA1/PPP1R15A/SAT1/HEXIM1/PNRC1/HSPA6/DNAJB1/TNFSF9/DUSP1/RAB9A/CD55/DDIT3/TES/JUN/MAFF/TUBB2A/IFNGR1/PLEK/KLF2
JINESH_BLEBBISHIELD_TRANSFORMED_STEM_CELL_SPHERES_DN	JINESH_BLEBBISHIELD_TRANSFORMED_STEM_CELL_SPHERES_DN	JINESH_BLEBBISHIELD_TRANSFORMED_STEM_CELL_SPHERES_DN	84	-0.452591	-1.97876	3.42436e-05	0.00356359	0.00325148	465	tags=39%, list=13%, signal=35%	NOP56/UGP2/RACK1/PTP4A2/ATF4/NEU1/ERAP2/CSKMT/IFRD1/CSRNP1/KRT8/RPS8/DDIT4/ATF3/RBM3/PPP1R15A/SNHG12/TSC22D3/DUSP1/RPS13/RPS3/ZFAS1/JUNB/DDIT3/CDKN1A/ERN1/GADD45B/FOSB/MAFF/ID1/GLUL/EGR1/FOS			JINESH_BLEBBISHIELD_VS_LIVE_CONTROL_UP	JINESH_BLEBBISHIELD_VS_LIVE_CONTROL_UP	JINESH_BLEBBISHIELD_VS_LIVE_CONTROL_UP	101	-0.376046	-1.8748	0.000109742	0.0114753	0.0104851	283	tags=24%, list=7%, signal=23%	TSSC4/NXF1/IFRD1/SNHG7/CSKMT/RPS3/RPL3/ZFAS1/SERTAD1/SNHG12/NEU1/DENND2D/ERAP2/TSC22D3/DANCR/DUSP1/DDIT3/GLUL/PTP4A2/MAFF/FOSB/FOS/LIME1/EGR1
TIAN_TNF_SIGNALING_NOT_VIA_NFKB	TIAN_TNF_SIGNALING_NOT_VIA_NFKB	TIAN_TNF_SIGNALING_NOT_VIA_NFKB	14	-0.788126	-2.32322	7.10192e-05	0.00712025	0.00649663	316	tags=71%, list=9%, signal=66%	TIPARP/JUN/PPP1R15A/KLF10/JUNB/DUSP2/NR4A1/FOSB/IER3/EGR1			LI_INDUCED_T_TO_NATURAL_KILLER_UP	LI_INDUCED_T_TO_NATURAL_KILLER_UP	LI_INDUCED_T_TO_NATURAL_KILLER_UP	145	0.50891	1.64585	0.000139857	0.0141526	0.0129314	484	tags=31%, list=13%, signal=28%	TNFRSF18/MYO1E/TNFRSF9/PDLIM7/FCER1G/HAVCR2/LAT2/NCF4/RGS1/CCND2/SGK1/CD9/CTNNA1/ASB2/SCCPDH/CD63/PLSCR1/CDKN2A/LAG3/S100A11/CAPG/CD7/GBP2/BHLHE40/DCXR/ITGAE/PTMS/ITGB7/LGALS3/HOPX/MAPKAPK3/OSBPL3/CTSW/BATF/CCL3/TNFSF10/SH3BGRL3/TMEM120A/DUSP5/TYROBP/LASP1/SUSD3/PRDX4/TSPO/BAG3
TAKEDA_TARGETS_OF_NUP98_HOXA9_FUSION_10D_UP	TAKEDA_TARGETS_OF_NUP98_HOXA9_FUSION_10D_UP	TAKEDA_TARGETS_OF_NUP98_HOXA9_FUSION_10D_UP	43	0.653371	1.97098	7.85816e-05	0.00763224	0.00696378	483	tags=63%, list=13%, signal=55%	SOX4/GEM/MIR155HG/DUSP4/IFI44/OAS1/TOX/CLECL1/DBN1/IFI6/EPSTI1/OAS2/IFI27/ASB2/INPP4B/MX1/LSP1/CD38/APOL6/EIF2AK2/SLC5A3/OASL/ITGB7/XAF1/SAMD9L/LY6E/GBP1			ONO_AML1_TARGETS_DN	ONO_AML1_TARGETS_DN	ONO_AML1_TARGETS_DN	17	0.789312	1.92243	0.000147714	0.0144806	0.0132311	308	tags=41%, list=8%, signal=38%	TNFRSF18/RUNX2/CDK6/CREM/IL4R/ITGAE/IRF4
BROWNE_INTERFERON_RESPONSIVE_GENES	BROWNE_INTERFERON_RESPONSIVE_GENES	BROWNE_INTERFERON_RESPONSIVE_GENES	39	0.684364	2.04051	9.3767e-05	0.0086605	0.00790198	800	tags=74%, list=22%, signal=59%	IFI44/OAS1/IFI6/TYMP/APOBEC3G/TNFSF10/BST2/GBP2/OAS2/IFI27/IFI35/PLSCR1/MX1/EIF2AK2/OASL/UBE2L6/XAF1/PSMB9/GBP1/PSMB8/CASP1/RBCK1/STAT1/IRF7/SP100/TAP1/STX11/RABGAP1L/ISG15			DELYS_THYROID_CANCER_UP	DELYS_THYROID_CANCER_UP	DELYS_THYROID_CANCER_UP	105	0.538737	1.7098	0.000155843	0.0148146	0.0135363	508	tags=34%, list=13%, signal=31%	PDLIM4/SOX4/ENTPD1/STAM/NELL2/DUSP4/PON2/CCND2/PKM/SYNGR2/RAB27A/CD151/S100A11/CTSD/CAPG/GBP2/RGS3/CKLF/BHLHE40/CTSA/PAPSS1/TIMP1/ITGB7/LGALS3/SEL1L3/MAPKAPK3/ALOX5AP/PRDM1/ARMCX6/DUSP5/GGCT/MPV17/TSPO/ACTN4/CD58/MGRN1
GRAHAM_CML_QUIESCENT_VS_CML_DIVIDING_UP	GRAHAM_CML_QUIESCENT_VS_CML_DIVIDING_UP	GRAHAM_CML_QUIESCENT_VS_CML_DIVIDING_UP	10	0.881949	1.96299	9.47417e-05	0.0086605	0.00790198	174	tags=60%, list=5%, signal=57%	CXCL13/TNFSF4/CCL20/RGS1/ANXA5/CCL3			YAMASHITA_LIVER_CANCER_WITH_EPCAM_UP	YAMASHITA_LIVER_CANCER_WITH_EPCAM_UP	YAMASHITA_LIVER_CANCER_WITH_EPCAM_UP	33	-0.557434	-2.21763	0.000173854	0.0160406	0.0146565	592	tags=61%, list=16%, signal=52%	EIF3F/RPL9/RPL6/RPL17/RPS3A/TOMM20/RPS7/PHF20/RPL31/RPL29/MRPL3/RPL23A/RPS10/RPS27A/RPLP0/RPS4X/RPL28/RPL7A/RPS3/RPS12
RUTELLA_RESPONSE_TO_HGF_UP	RUTELLA_RESPONSE_TO_HGF_UP	RUTELLA_RESPONSE_TO_HGF_UP	128	0.501708	1.73411	0.000138387	0.0122888	0.0112125	711	tags=41%, list=19%, signal=35%	TBC1D4/PLPP1/ENTPD1/DNPH1/ACP5/SGK1/CD59/SQLE/ITPR1/IFI6/GADD45G/TNIP3/HSPB1/SLAMF1/ANXA5/CCL3/RAB3GAP1/MT2A/EED/IL21R/BIRC3/CTSD/MCM5/SCCPDH/TFRC/CD84/TNIP2/SLC5A3/PDE4DIP/PSTPIP1/UBAP2L/SCAMP2/GRSF1/SMS/NCOA3/RFTN1/SGMS1/HDAC2/CTBS/NKG7/GLS/STAT1/PLGRKT/CD9/SLC3A2/AKR1B1/CERT1/CD58/CTSB/PDCD6IP/CD63/MT1X/EMC7			SANSOM_APC_TARGETS_DN	SANSOM_APC_TARGETS_DN	SANSOM_APC_TARGETS_DN	111	0.528488	1.68093	0.000222345	0.0199285	0.0182089	353	tags=23%, list=9%, signal=22%	CXCL13/MYO7A/PLPP1/NDFIP2/RUNX2/ACP5/LAT2/CD82/NPDC1/IL2RB/GZMA/ICOS/GZMB/CD70/CD7/GBP2/RGS2/LSP1/ITGAE/SDF4/ITGB7/SEC14L1/GALM/IRF4/CTSW/GRINA
JAATINEN_HEMATOPOIETIC_STEM_CELL_UP	JAATINEN_HEMATOPOIETIC_STEM_CELL_UP	JAATINEN_HEMATOPOIETIC_STEM_CELL_UP	37	0.673888	1.9807	0.000161916	0.0139788	0.0127545	286	tags=41%, list=8%, signal=38%	MIR155HG/RUNX2/PON2/GOLIM4/PAM/MAST4/KDM5B/CDK6/HSPB1/NME1/MSI2/FABP5/MCM5/CCDC6/CBX5			RUTELLA_RESPONSE_TO_HGF_DN	RUTELLA_RESPONSE_TO_HGF_DN	RUTELLA_RESPONSE_TO_HGF_DN	103	-0.359731	-1.79829	0.000233166	0.0203178	0.0185646	413	tags=32%, list=11%, signal=29%	PNP/CNPY3/NR4A2/SP110/SLC2A3/CYTH1/RNF138/RUNX3/HDDC2/HLA-E/RPL28/TSEN34/SDR39U1/SIGIRR/KLF10/FYN/ZFP36/HERPUD1/SEPTIN9/GRPEL1/CD48/PTGER2/CD55/GADD45B/CD83/CXCR4/ICAM2/AOAH/BTG1/IQGAP2/MARCKSL1/TUBA4A/EGR1
LIM_MAMMARY_STEM_CELL_UP	LIM_MAMMARY_STEM_CELL_UP	LIM_MAMMARY_STEM_CELL_UP	56	0.61179	1.91534	0.00017548	0.0147403	0.0134493	400	tags=39%, list=11%, signal=36%	PDLIM4/GEM/GOLIM4/PLPP1/LAG3/AHI1/CD70/TOX/BAG3/PDLIM7/MTSS1/LIMA1/BACH1/FABP5/BCL2L11/CCND2/ITM2A/ITGB1/CBLB/SERPINH1/FAS/PRDM1			MCDOWELL_ACUTE_LUNG_INJURY_UP	MCDOWELL_ACUTE_LUNG_INJURY_UP	MCDOWELL_ACUTE_LUNG_INJURY_UP	12	-0.775171	-2.23913	0.0003329	0.0282245	0.0257891	571	tags=83%, list=15%, signal=71%	MCL1/RBM3/LITAF/KLF6/NR4A1/ZFP36/DUSP1/NFKBIA/FOS/BTG2
BROWN_MYELOID_CELL_DEVELOPMENT_UP	BROWN_MYELOID_CELL_DEVELOPMENT_UP	BROWN_MYELOID_CELL_DEVELOPMENT_UP	52	-0.497121	-1.95696	0.000228504	0.0184393	0.0168243	240	tags=25%, list=7%, signal=24%	RPL13/SAT1/UPP1/JUNB/DSTN/GLIPR2/GYG1/STOM/EGR1/TNF/BCL2A1/AOAH/TYROBP			TIAN_TNF_SIGNALING_NOT_VIA_NFKB	TIAN_TNF_SIGNALING_NOT_VIA_NFKB	TIAN_TNF_SIGNALING_NOT_VIA_NFKB	14	-0.701242	-2.12636	0.000386749	0.0319272	0.0291722	287	tags=71%, list=8%, signal=66%	KLF6/NR4A1/KLF10/PPP1R15A/JUNB/JUN/IER3/FOSB/DUSP2/EGR1
REACTOME_NERVOUS_SYSTEM_DEVELOPMENT	REACTOME_NERVOUS_SYSTEM_DEVELOPMENT	REACTOME_NERVOUS_SYSTEM_DEVELOPMENT	230	-0.304957	-1.53387	0.000231381	0.0184393	0.0168243	553	tags=37%, list=15%, signal=33%	UPF3A/RPL37/RPL18/RPS15/RPL27/RPS2/RPL26/RPL24/RPL4/RPL6/NCK1/FAU/PRKACB/RPS19/RPL22/RPL28/RPL7/RPL23A/RPL10A/RPS9/TUBA1A/RPS15A/RPL31/RPL36A/RPL38/RPS25/RPL35/RPS7/RPL35A/RPS29/RPL27A/RPL7A/RPL22L1/RPLP1/RPL17/RPLP2/RPS14/RPL41/PRKAR2A/RPS27A/UTRN/RPS8/RPL18A/RPL36/RPL9/RPS28/RPL11/RPL29/RPS21/RPL19/TUBA1C/RPS23/RPL13/RPS4X/RPL10/RPL14/RPS6/RPL30/RPLP0/RPS5/RPS13/RPL34/RPL39/RPS3/RPL32/FYN/RPL8/…			REACTOME_TNFS_BIND_THEIR_PHYSIOLOGICAL_RECEPTORS	REACTOME_TNFS_BIND_THEIR_PHYSIOLOGICAL_RECEPTORS	REACTOME_TNFS_BIND_THEIR_PHYSIOLOGICAL_RECEPTORS	10	0.847239	1.82024	0.000399131	0.0321045	0.0293343	131	tags=50%, list=3%, signal=48%	TNFRSF18/TNFRSF4/TNFRSF9/FASLG/CD70
BROWNE_HCMV_INFECTION_2HR_UP	BROWNE_HCMV_INFECTION_2HR_UP	BROWNE_HCMV_INFECTION_2HR_UP	14	-0.759893	-2.23999	0.000268529	0.0203558	0.018573	244	tags=64%, list=7%, signal=60%	ATF3/NR4A2/MAP3K8/NFKBIA/NR4A1/NR4A3/EGR1/FOS/ICAM1			CROONQUIST_STROMAL_STIMULATION_UP	CROONQUIST_STROMAL_STIMULATION_UP	CROONQUIST_STROMAL_STIMULATION_UP	17	-0.667872	-2.15107	0.000461087	0.0361608	0.0330406	139	tags=59%, list=4%, signal=57%	PPP1R15A/TSC22D3/DUSP1/CCL4/IER3/NFKBIA/ID1/FOSB/FOS/IER2
KEGG_AUTOIMMUNE_THYROID_DISEASE	KEGG_AUTOIMMUNE_THYROID_DISEASE	KEGG_AUTOIMMUNE_THYROID_DISEASE	19	0.779568	2.00581	0.000266234	0.0203558	0.018573	770	tags=79%, list=21%, signal=63%	CTLA4/GZMB/HLA-DRB5/HLA-DQA2/HLA-DMA/HLA-DQA1/HLA-DPA1/HLA-A/FAS/HLA-DRA/FASLG/PRF1/HLA-DPB1/HLA-DQB1/HLA-B			THEILGAARD_NEUTROPHIL_AT_SKIN_WOUND_UP	THEILGAARD_NEUTROPHIL_AT_SKIN_WOUND_UP	THEILGAARD_NEUTROPHIL_AT_SKIN_WOUND_UP	41	-0.488803	-1.98954	0.000495893	0.037437	0.0342067	330	tags=34%, list=9%, signal=32%	PHF1/PTPRE/UPP1/HMGA1/IDI1/KLF10/EEF1A1/ZFP36/ATP1A1/IER3/BCL2A1/TNF/KLRG1/PLEK
FLOTHO_PEDIATRIC_ALL_THERAPY_RESPONSE_UP	FLOTHO_PEDIATRIC_ALL_THERAPY_RESPONSE_UP	FLOTHO_PEDIATRIC_ALL_THERAPY_RESPONSE_UP	40	-0.550439	-2.10632	0.00029368	0.0217323	0.0198289	537	tags=57%, list=15%, signal=50%	RPL27/TOMM20/RPL6/EIF4B/FAU/RPS19/RPL22/RPL7/EIF3L/RPS9/CDC42EP3/EEF2/RPL17/RPS28/EEF1G/TPT1/SYPL1/RPS6/RPLP0/RPS5/KLF10/RPL5/CD69			TAKEDA_TARGETS_OF_NUP98_HOXA9_FUSION_3D_UP	TAKEDA_TARGETS_OF_NUP98_HOXA9_FUSION_3D_UP	TAKEDA_TARGETS_OF_NUP98_HOXA9_FUSION_3D_UP	53	0.592928	1.78082	0.000501229	0.037437	0.0342067	726	tags=57%, list=19%, signal=46%	SOX4/OAS1/GALNT2/IFI44/TOX/EPSTI1/AHR/IFI6/SLC5A3/BST2/TXK/MX1/EIF2AK2/HOPX/CLSTN3/XAF1/IFI35/ARID5B/HERC5/IRF9/PARP14/NFAT5/ISG15/GBP1/CLEC2B/EVI2A/PARP12/PARP9/SAMD9L/LY6E
EINAV_INTERFERON_SIGNATURE_IN_CANCER	EINAV_INTERFERON_SIGNATURE_IN_CANCER	EINAV_INTERFERON_SIGNATURE_IN_CANCER	19	0.774363	1.99242	0.000318722	0.0230369	0.0210193	456	tags=74%, list=12%, signal=65%	IFI44/OAS1/IFI6/APOBEC3G/BST2/OAS2/IRF9/IFI35/MX1/EIF2AK2/UBE2L6/ADAR/TGIF1/LY6E			MCMURRAY_TP53_HRAS_COOPERATION_RESPONSE_DN	MCMURRAY_TP53_HRAS_COOPERATION_RESPONSE_DN	MCMURRAY_TP53_HRAS_COOPERATION_RESPONSE_DN	10	0.838132	1.80068	0.00062126	0.044293	0.0404711	1	tags=10%, list=0%, signal=10%	TNFRSF18
BOSCO_INTERFERON_INDUCED_ANTIVIRAL_MODULE	BOSCO_INTERFERON_INDUCED_ANTIVIRAL_MODULE	BOSCO_INTERFERON_INDUCED_ANTIVIRAL_MODULE	30	0.694038	1.95527	0.000339866	0.0240069	0.0219043	692	tags=63%, list=19%, signal=52%	IFI44/IFI6/TNIP3/APOBEC3G/EPSTI1/TNFSF10/OAS2/CGAS/IFI35/MX1/APOL6/EIF2AK2/OASL/XAF1/ZBP1/SAMD9L/GBP4/IRF7/ITGA4			WOO_LIVER_CANCER_RECURRENCE_UP	WOO_LIVER_CANCER_RECURRENCE_UP	WOO_LIVER_CANCER_RECURRENCE_UP	29	0.664723	1.78174	0.000618607	0.044293	0.0404711	263	tags=31%, list=7%, signal=29%	GEM/DBN1/DUSP4/RGS1/CCND2/PKM/RGS2/TPM4/ZEB2
REACTOME_CYTOKINE_SIGNALING_IN_IMMUNE_SYSTEM	REACTOME_CYTOKINE_SIGNALING_IN_IMMUNE_SYSTEM	REACTOME_CYTOKINE_SIGNALING_IN_IMMUNE_SYSTEM	281	0.415053	1.51864	0.000349283	0.0241238	0.0220109	779	tags=35%, list=21%, signal=30%	TNFSF4/TNFRSF9/VCAM1/HAVCR2/TNFRSF18/DUSP4/OAS1/CCL20/CSF1/TNFRSF25/CD27/CD70/RALA/PELI1/PTPRJ/MEF2A/IFI6/GATA3/HLA-DRB5/BATF/BST2/TNFRSF1B/GBP2/JAK3/HLA-DQA2/CCL3/TRIM8/STAT5A/BCL2L11/STAT3/OAS2/IL2RB/IRF9/IFI27/MT2A/IFI35/NFKB2/IL21R/BIRC3/LMNB1/ITGB1/MX1/SEM1/HLA-DQA1/PTPN7/GBP5/EIF2AK2/TNIP2/HLA-DPA1/IL4R/OASL/PSMA2/IL2RG/LGALS9/UBE2L6/ADAR/HLA-A/HLA-DRA/GSTO1/MAPKAPK3/XAF1/PTPN11/TALDO1/RELB…			DIAZ_CHRONIC_MYELOGENOUS_LEUKEMIA_DN	DIAZ_CHRONIC_MYELOGENOUS_LEUKEMIA_DN	DIAZ_CHRONIC_MYELOGENOUS_LEUKEMIA_DN	42	-0.493631	-2.00981	0.000671247	0.0464804	0.0424698	439	tags=43%, list=12%, signal=38%	ADA/RPL23A/RPL41/RPL18A/ADD3/PTPRE/RPL32/EEF1A1/RPL39/ISG20/RPL30/CST7/RPS12/NOP53/GADD45B/BTG2/IL7R/KLF2
AMIT_SERUM_RESPONSE_40_MCF10A	AMIT_SERUM_RESPONSE_40_MCF10A	AMIT_SERUM_RESPONSE_40_MCF10A	16	-0.735263	-2.28268	0.00036478	0.0243858	0.02225	265	tags=75%, list=7%, signal=70%	MCL1/JUN/ATF3/DUSP1/NR4A2/CITED2/NR4A1/ZFP36/FOSB/GLUL/EGR1/FOS			TAVAZOIE_METASTASIS	TAVAZOIE_METASTASIS	TAVAZOIE_METASTASIS	10	0.835892	1.79587	0.000681575	0.0464804	0.0424698	210	tags=50%, list=6%, signal=47%	KRT81/SOX4/KLRC1/PTPRN2/RGS2
BIOCARTA_PPARA_PATHWAY	BIOCARTA_PPARA_PATHWAY	BIOCARTA_PPARA_PATHWAY	19	-0.693562	-2.2599	0.000368768	0.0243858	0.02225	318	tags=53%, list=9%, signal=48%	PRKAR2A/JUN/DUSP1/RELA/NFKBIA/CITED2/PIK3R1/MAPK1/TNF/FABP1
WU_SILENCED_BY_METHYLATION_IN_BLADDER_CANCER	WU_SILENCED_BY_METHYLATION_IN_BLADDER_CANCER	WU_SILENCED_BY_METHYLATION_IN_BLADDER_CANCER	10	-0.809948	-2.14573	0.000396686	0.0251612	0.0229575	75	tags=40%, list=2%, signal=39%	NR4A1/NR4A3/PLEK/JCHAIN
TIEN_INTESTINE_PROBIOTICS_6HR_UP	TIEN_INTESTINE_PROBIOTICS_6HR_UP	TIEN_INTESTINE_PROBIOTICS_6HR_UP	40	-0.543178	-2.07853	0.000392287	0.0251612	0.0229575	533	tags=50%, list=15%, signal=43%	RPS2/RPL4/RPS19/RPL23A/PTP4A2/RPS7/RPL27A/RPS14/RPL41/FTL/EEF1G/RPS23/RPL13/TPT1/RPS6/RPLP0/RPL39/RPL5/RPS3A/EEF1A1
VERHAAK_AML_WITH_NPM1_MUTATED_DN	VERHAAK_AML_WITH_NPM1_MUTATED_DN	VERHAAK_AML_WITH_NPM1_MUTATED_DN	58	0.58081	1.84173	0.00044947	0.0279391	0.0254921	341	tags=38%, list=9%, signal=35%	CSGALNACT1/IFI44/NBL1/PAM/TOX/RGS1/MEF2A/GATA3/ACSL4/TRAF5/HSPB1/CCND2/UGCG/ITM2A/MX1/SCCPDH/HLA-DQA1/CD38/PDE3B/HLA-DPA1/CD3D/CD2
GRAHAM_CML_DIVIDING_VS_NORMAL_QUIESCENT_DN	GRAHAM_CML_DIVIDING_VS_NORMAL_QUIESCENT_DN	GRAHAM_CML_DIVIDING_VS_NORMAL_QUIESCENT_DN	30	0.683891	1.92669	0.000491539	0.029955	0.0273314	380	tags=40%, list=10%, signal=36%	CXCL13/TNFSF4/CD59/ANXA5/TNFSF10/GBP2/BIRC3/CREM/HLA-DQA1/CLEC2B/HLA-DPA1/NFAT5
REACTOME_DEVELOPMENTAL_BIOLOGY	REACTOME_DEVELOPMENTAL_BIOLOGY	REACTOME_DEVELOPMENTAL_BIOLOGY	293	-0.268744	-1.43492	0.000533137	0.0318652	0.0290743	553	tags=33%, list=15%, signal=31%	UPF3A/RPL37/KMT2C/RPL18/RPS15/RPL27/RPS2/RPL26/RPL24/FLI1/RPL4/RPL6/NCK1/FAU/PRKACB/RPS19/MED10/RPL22/RPL28/RPL7/RPL23A/RPL10A/RPS9/TUBA1A/RPS15A/TGS1/RPL31/RPL36A/RPL38/RPS25/RPL35/RPS7/RPL35A/RPS29/MED30/RPL27A/RPL7A/RPL22L1/RPLP1/RPL17/RPLP2/RPS14/RPL41/PRKAR2A/RPS27A/KRT8/MED29/UTRN/RPS8/RPL18A/RPL36/RPL9/RPS28/RPL11/KRT18/JUN/RPL29/RPS21/RPL19/TUBA1C/RPS23/RPL13/RPS4X/RPL10/RPL14/RPS6/RPL30/…
HAHTOLA_MYCOSIS_FUNGOIDES_DN	HAHTOLA_MYCOSIS_FUNGOIDES_DN	HAHTOLA_MYCOSIS_FUNGOIDES_DN	13	-0.743722	-2.15668	0.000616019	0.036104	0.0329419	8	tags=31%, list=0%, signal=31%	IKZF1/RPL31/JCHAIN/CD160
HATADA_METHYLATED_IN_LUNG_CANCER_UP	HATADA_METHYLATED_IN_LUNG_CANCER_UP	HATADA_METHYLATED_IN_LUNG_CANCER_UP	43	0.612724	1.84836	0.00062729	0.036104	0.0329419	638	tags=40%, list=17%, signal=33%	CSF1/PAM/AHI1/HDAC7/GATA3/TRAF5/TYMP/SLAMF1/MT1E/ADIPOR2/LSP1/PDE4DIP/SPOCK2/BTG3/LIMD2/PNMA1/RASGRP1
JINESH_BLEBBISHIELD_VS_LIVE_CONTROL_UP	JINESH_BLEBBISHIELD_VS_LIVE_CONTROL_UP	JINESH_BLEBBISHIELD_VS_LIVE_CONTROL_UP	99	-0.382766	-1.69795	0.000641624	0.0362576	0.033082	465	tags=34%, list=13%, signal=31%	NOP56/UGP2/NXF1/RACK1/PTP4A2/ATF4/NEU1/ERAP2/CSKMT/IFRD1/CSRNP1/KRT8/RPS8/DDIT4/RBM3/SNHG12/TSC22D3/SERTAD1/DANCR/DUSP1/RPS13/RPS3/ZFAS1/DDIT3/DENND2D/ARL4A/CDKN1A/ZNF296/RPL3/FOSB/MAFF/GLUL/EGR1/FOS
RUTELLA_RESPONSE_TO_HGF_DN	RUTELLA_RESPONSE_TO_HGF_DN	RUTELLA_RESPONSE_TO_HGF_DN	100	-0.387579	-1.71732	0.000702468	0.038987	0.0355724	504	tags=34%, list=14%, signal=30%	SIGIRR/CD48/CCNL1/RPL22/RPL28/SEPTIN9/PNP/FBXL5/ZFAND5/MCL1/SLC2A3/NKTR/GRPEL1/CYTH1/DDIT4/METTL9/BTG1/RNF138/KLF10/NR4A2/FYN/CXCR4/IQGAP2/CDKN1A/ICAM2/TUBA4A/GADD45B/ZFP36/CD83/EGR1/CD55/MARCKSL1/AOAH/PTGER2
CROONQUIST_STROMAL_STIMULATION_UP	CROONQUIST_STROMAL_STIMULATION_UP	CROONQUIST_STROMAL_STIMULATION_UP	16	-0.712596	-2.21231	0.000751842	0.0409952	0.0374047	214	tags=62%, list=6%, signal=59%	PPP1R15A/TSC22D3/DUSP1/NR4A2/NFKBIA/FOSB/IER2/ID1/IER3/FOS
WP_SPINAL_CORD_INJURY	WP_SPINAL_CORD_INJURY	WP_SPINAL_CORD_INJURY	32	-0.576805	-2.09457	0.000890664	0.0413265	0.0377069	263	tags=41%, list=7%, signal=38%	ANXA1/CD47/CCNG1/LTB/NR4A1/ZFP36/MBP/BTG2/MAPK1/EGR1/FOS/TNF/ICAM1
VECCHI_GASTRIC_CANCER_EARLY_DN	VECCHI_GASTRIC_CANCER_EARLY_DN	VECCHI_GASTRIC_CANCER_EARLY_DN	38	-0.5313	-2.04707	0.000777532	0.0413265	0.0377069	84	tags=26%, list=2%, signal=26%	TSC22D3/CLDND1/CITED2/GADD45B/GLUL/LY9/HPGD/ADRB2/BNIP3/JCHAIN
MEBARKI_HCC_PROGENITOR_FZD8CRD_DN	MEBARKI_HCC_PROGENITOR_FZD8CRD_DN	MEBARKI_HCC_PROGENITOR_FZD8CRD_DN	39	0.6375	1.90078	0.000890886	0.0413265	0.0377069	194	tags=23%, list=5%, signal=22%	CXCL13/MYO7A/SNAP47/PAG1/SGK1/GADD45G/CLSTN3/PTPRN2/NAMPT
KEGG_CYTOKINE_CYTOKINE_RECEPTOR_INTERACTION	KEGG_CYTOKINE_CYTOKINE_RECEPTOR_INTERACTION	KEGG_CYTOKINE_CYTOKINE_RECEPTOR_INTERACTION	42	0.632075	1.89669	0.000865212	0.0413265	0.0377069	230	tags=36%, list=6%, signal=34%	CXCL13/TNFSF4/TNFRSF9/TNFRSF18/CCL20/CSF1/TNFRSF25/CD27/CD70/TNFSF10/CXCR6/TNFRSF1B/CCL3/IL2RB/IL21R
SANA_RESPONSE_TO_IFNG_UP	SANA_RESPONSE_TO_IFNG_UP	SANA_RESPONSE_TO_IFNG_UP	35	0.64835	1.89069	0.000803728	0.0413265	0.0377069	770	tags=66%, list=21%, signal=52%	OAS1/HLA-DRB5/TNFSF10/BST2/OAS2/HLA-DMA/IFI35/MX1/HLA-DQA1/HLA-DPA1/ST8SIA4/LGALS9/UBE2L6/HLA-A/PARP14/SAMD9L/GBP1/CASP1/CD74/STAT1/GBP4/HLA-DQB1/HLA-B
KIM_GERMINAL_CENTER_T_HELPER_UP	KIM_GERMINAL_CENTER_T_HELPER_UP	KIM_GERMINAL_CENTER_T_HELPER_UP	25	0.680615	1.86569	0.000815317	0.0413265	0.0377069	364	tags=32%, list=10%, signal=29%	CXCL13/TBC1D4/PON2/TOX/IQGAP1/CD84/SH2D1A/ST8SIA4
MEISSNER_BRAIN_HCP_WITH_H3K4ME3_AND_H3K27ME3	MEISSNER_BRAIN_HCP_WITH_H3K4ME3_AND_H3K27ME3	MEISSNER_BRAIN_HCP_WITH_H3K4ME3_AND_H3K27ME3	104	-0.378188	-1.68732	0.000873157	0.0413265	0.0377069	267	tags=25%, list=7%, signal=24%	GYPC/TUBA1C/ATF3/EMB/PTGER4/ZC3H12A/NR4A2/ECHDC2/GLIPR2/ZNF296/TXNIP/CMTM7/GADD45B/ZFP36/CD83/MAFF/IER2/STOM/HSPA2/KLF2/MCUB/TC2N/AREG/ADRB2/PERP/PTGER2
JISON_SICKLE_CELL_DISEASE_DN	JISON_SICKLE_CELL_DISEASE_DN	JISON_SICKLE_CELL_DISEASE_DN	118	-0.360368	-1.66082	0.000823376	0.0413265	0.0377069	576	tags=43%, list=16%, signal=38%	RPL21/SLC4A7/HNRNPDL/RUNX3/RPL37/DDX5/RPL24/RPL4/RPL6/EIF4B/RPL22/IPCEF1/RPL7/TOMM7/SARAF/TLE5/RPL23A/RPL10A/NACA/IMPDH2/RPS7/EIF3K/RPLP1/EEF2/RPL17/RPL41/RPS27A/SRSF5/ATM/SRSF2/RPS28/RPL11/EEF1G/RPL19/RPL13/BTG1/RPL14/TSC22D3/RPS6/RPL30/RPLP0/RPS13/RNF126/FYN/RPL5/CXCR4/EEF1A1/FAM102A/TXNIP/EEF1B2/DUSP2
GOZGIT_ESR1_TARGETS_DN	GOZGIT_ESR1_TARGETS_DN	GOZGIT_ESR1_TARGETS_DN	151	0.466767	1.64098	0.000859201	0.0413265	0.0377069	509	tags=33%, list=14%, signal=30%	INPP5F/NELL2/NAB1/RUNX2/PLPP1/MAST4/FUT8/AHI1/SGK1/AKAP5/IFI6/BAG3/CDK6/GATA3/MTSS1/ADGRG1/BATF/MAF/AHR/TNFSF10/VOPP1/BLVRA/GBP2/ARID5B/CREB3L2/OAS2/SCPEP1/IRF9/IFI27/UGCG/MT2A/ACOT2/DUSP10/BIRC3/YPEL2/INPP4B/MX1/SCCPDH/CREM/CYTOR/HLA-DPA1/CBLB/ST8SIA4/PYCARD/XAF1/SAMD9L/LGALS8/RFTN1/PSMB8/SGMS1
TIEN_INTESTINE_PROBIOTICS_24HR_DN	TIEN_INTESTINE_PROBIOTICS_24HR_DN	TIEN_INTESTINE_PROBIOTICS_24HR_DN	116	-0.352594	-1.61881	0.000879163	0.0413265	0.0377069	540	tags=39%, list=15%, signal=34%	SLC1A5/RPS2/EIF1/RPL4/EIF4B/RPS19/RPL23A/RACK1/TES/ARF4/RPS7/SERP1/DNAJB9/RPL27A/FTH1/IFRD1/EEF2/TRAM1/RPS14/RPL41/FTL/EEF1G/DDIT4/RPS23/ATF3/RPL13/NUCB2/TPT1/RPL10/BTG1/PPP1R15A/SAT1/RPS6/RPLP0/RPL34/RPL39/RPS3/RPL5/RPS3A/PABPC1/EEF1A1/RPL3/RPS18/PDCD4/CD55
TANG_SENESCENCE_TP53_TARGETS_DN	TANG_SENESCENCE_TP53_TARGETS_DN	TANG_SENESCENCE_TP53_TARGETS_DN	10	0.834835	1.85813	0.000906798	0.041446	0.037816	253	tags=60%, list=7%, signal=56%	BARD1/MAF/PTTG1/KIF20B/LMNB1/SMC4
SENGUPTA_NASOPHARYNGEAL_CARCINOMA_UP	SENGUPTA_NASOPHARYNGEAL_CARCINOMA_UP	SENGUPTA_NASOPHARYNGEAL_CARCINOMA_UP	62	0.561421	1.79197	0.00100421	0.0452333	0.0412716	733	tags=45%, list=20%, signal=37%	TNFRSF9/SOX4/HAVCR2/CHN1/GZMB/HNRNPLL/BST2/AGO2/CENPK/SMC4/SFXN1/VEZT/TFRC/TMPO/FAS/SMC1A/XAF1/XPO1/PMAIP1/GBP1/CTSC/ZNF267/GLS/GZMH/STAT1/TDG/IFNG/HMGB2
WP_ALLOGRAFT_REJECTION	WP_ALLOGRAFT_REJECTION	WP_ALLOGRAFT_REJECTION	30	0.66549	1.87485	0.00104439	0.0460124	0.0419825	770	tags=60%, list=21%, signal=48%	CXCL13/CTLA4/GZMB/HLA-DRB5/HLA-DQA2/HLA-DMA/HLA-DQA1/HLA-DPA1/HLA-A/FAS/HLA-DRA/FASLG/STAT1/PRF1/IFNG/HLA-DPB1/HLA-DQB1/HLA-B
RIZKI_TUMOR_INVASIVENESS_3D_UP	RIZKI_TUMOR_INVASIVENESS_3D_UP	RIZKI_TUMOR_INVASIVENESS_3D_UP	56	0.573628	1.79586	0.00106592	0.0460124	0.0419825	720	tags=39%, list=20%, signal=32%	CXCL13/CSF1/PAM/PLPP1/AKAP5/INPP1/ADGRG1/LIMA1/TNFSF10/BST2/HLA-DPA1/NFAT5/PMAIP1/RHOH/TAP2/LAMTOR5/SLC3A2/ISCU/NUDC/SAE1/DCAF7/ACYP1
JINESH_BLEBBISHIELD_TO_IMMUNE_CELL_FUSION_PBSHMS_DN	JINESH_BLEBBISHIELD_TO_IMMUNE_CELL_FUSION_PBSHMS_DN	JINESH_BLEBBISHIELD_TO_IMMUNE_CELL_FUSION_PBSHMS_DN	97	0.496843	1.66616	0.00105727	0.0460124	0.0419825	555	tags=35%, list=15%, signal=31%	TBC1D4/IFI44/OAS1/CCL20/SGK1/BHLHE40/IFI6/MYL6B/APOBEC3G/EPSTI1/C17orf49/ANXA5/TNFSF10/OAS2/SCPEP1/IRF9/HLA-DMA/IFI27/RGS2/IFI35/MX1/HOXB2/CLEC2B/UBE2L6/ANKRD10/HLA-DRA/XAF1/PMAIP1/ARHGEF6/IFI16/CTSC/CASP1/CD74/MRPL47
GAURNIER_PSMD4_TARGETS	GAURNIER_PSMD4_TARGETS	GAURNIER_PSMD4_TARGETS	26	0.661995	1.8275	0.00111487	0.0474662	0.0433089	445	tags=46%, list=12%, signal=41%	CXCL13/CCL20/HLA-DRB5/CCL3/HLA-DMA/NFKB2/IL21R/HLA-DQA1/HLA-DPA1/HLA-A/HLA-DRA/RELB
HELLER_SILENCED_BY_METHYLATION_UP	HELLER_SILENCED_BY_METHYLATION_UP	HELLER_SILENCED_BY_METHYLATION_UP	74	0.530899	1.72102	0.00117988	0.0495551	0.0452149	332	tags=30%, list=9%, signal=28%	CXCL13/TNFRSF9/VCAM1/IFI44/TNFRSF25/NCF4/RGS1/SAMSN1/GATA3/APOBEC3G/TNFRSF1B/HLA-DQA2/IRF9/HLA-DMA/IFI27/BIRC3/MX1/LSP1/TANK/HLA-DQA1/HLA-DPA1/PDE4DIP
HADDAD_T_LYMPHOCYTE_AND_NK_PROGENITOR_DN	HADDAD_T_LYMPHOCYTE_AND_NK_PROGENITOR_DN	HADDAD_T_LYMPHOCYTE_AND_NK_PROGENITOR_DN	16	-0.698981	-2.17004	0.00124831	0.0498373	0.0454723	38	tags=44%, list=1%, signal=43%	TRAF4/LTB/PLEK/TNF/JCHAIN/IL7R/TYROBP
GAVIN_PDE3B_TARGETS	GAVIN_PDE3B_TARGETS	GAVIN_PDE3B_TARGETS	12	0.81383	1.88917	0.00125074	0.0498373	0.0454723	150	tags=50%, list=4%, signal=48%	CTLA4/ENTPD1/NCF4/SYT11/GZMB/TNFSF10
BENNETT_SYSTEMIC_LUPUS_ERYTHEMATOSUS	BENNETT_SYSTEMIC_LUPUS_ERYTHEMATOSUS	BENNETT_SYSTEMIC_LUPUS_ERYTHEMATOSUS	14	0.782047	1.87645	0.00123089	0.0498373	0.0454723	800	tags=93%, list=22%, signal=73%	OAS1/TNFSF10/OAS2/IFI35/PLSCR1/MX1/OASL/XAF1/LY6E/STAT1/IRF7/TAP1/ISG15
SMID_BREAST_CANCER_RELAPSE_IN_BONE_UP	SMID_BREAST_CANCER_RELAPSE_IN_BONE_UP	SMID_BREAST_CANCER_RELAPSE_IN_BONE_UP	11	0.817454	1.85354	0.00121194	0.0498373	0.0454723	332	tags=64%, list=9%, signal=58%	NELL2/DUSP4/MAST4/GATA3/INPP4B/SCCPDH/PDE4DIP
THEILGAARD_NEUTROPHIL_AT_SKIN_WOUND_UP	THEILGAARD_NEUTROPHIL_AT_SKIN_WOUND_UP	THEILGAARD_NEUTROPHIL_AT_SKIN_WOUND_UP	41	-0.503696	-1.95182	0.00126827	0.049896	0.0455259	301	tags=34%, list=8%, signal=32%	PHF1/ATP1A1/GPR65/IDI1/UPP1/KLF10/EEF1A1/HMGA1/ZFP36/IER3/PLEK/KLRG1/TNF/BCL2A1
GSEA enrichment analysis in CD4+ T cells based on differential expression analysis of TNFRSF18 and CXCL13 expression
CD4+CXCL13	ID	Description	setSize	enrichmentScore	NES	pvalue	p.adjust	qvalue	rank	leading_edge	core_enrichment			TNFRSF18	ID	Description	setSize	enrichmentScore	NES	pvalue	p.adjust	qvalue	rank	leading_edge	core_enrichment
REACTOME_EUKARYOTIC_TRANSLATION_ELONGATION	REACTOME_EUKARYOTIC_TRANSLATION_ELONGATION	REACTOME_EUKARYOTIC_TRANSLATION_ELONGATION	88	-0.84237	-4.14864	1e-10	1.82588e-08	1.55356e-08	447	tags=84%, list=12%, signal=76%	UBA52/RPS20/RPL27/RPL4/RPL17/RPL35/RPS19/RPS24/RPL38/RPL27A/RPS29/RPL24/RPL28/RPL7/RPL10A/FAU/RPL26/RPL6/EEF1D/RPL31/RPS15/RPL37/RPS9/RPL23A/RPLP2/EEF1A1/RPL18A/RPL18/RPL22/RPLP1/RPLP0/RPL41/EEF1G/RPS7/RPS8/RPL7A/RPL21/RPL12/RPS14/RPS27/RPS25/RPS15A/RPL14/RPL19/RPL13/RPL9/RPL11/RPL35A/RPL36/RPL10/RPS28/RPL8/RPS6/RPL29/RPS3A/RPL36A/RPS4X/RPS27A/RPS2/RPL3/RPL5/RPS3/RPS23/RPL39/RPL34/RPS21/RPS13/RPL…			REACTOME_EUKARYOTIC_TRANSLATION_ELONGATION	REACTOME_EUKARYOTIC_TRANSLATION_ELONGATION	REACTOME_EUKARYOTIC_TRANSLATION_ELONGATION	88	-0.84237	-4.2974	1e-10	1.94735e-08	1.66223e-08	447	tags=84%, list=12%, signal=76%	UBA52/RPS20/RPL27/RPL4/RPL17/RPL35/RPS19/RPS24/RPL38/RPL27A/RPS29/RPL24/RPL28/RPL7/RPL10A/FAU/RPL26/RPL6/EEF1D/RPL31/RPS15/RPL37/RPS9/RPL23A/RPLP2/EEF1A1/RPL18A/RPL18/RPL22/RPLP1/RPLP0/RPL41/EEF1G/RPS7/RPS8/RPL7A/RPL21/RPL12/RPS14/RPS27/RPS25/RPS15A/RPL14/RPL19/RPL13/RPL9/RPL11/RPL35A/RPL36/RPL10/RPS28/RPL8/RPS6/RPL29/RPS3A/RPL36A/RPS4X/RPS27A/RPS2/RPL3/RPL5/RPS3/RPS23/RPL39/RPL34/RPS21/RPS13/RPL…
REACTOME_RESPONSE_OF_EIF2AK4_GCN2_TO_AMINO_ACID_DEFICIENCY	REACTOME_RESPONSE_OF_EIF2AK4_GCN2_TO_AMINO_ACID_DEFICIENCY	REACTOME_RESPONSE_OF_EIF2AK4_GCN2_TO_AMINO_ACID_DEFICIENCY	91	-0.815788	-4.1383	1e-10	1.82588e-08	1.55356e-08	447	tags=81%, list=12%, signal=73%	UBA52/RPS20/ATF3/RPL27/RPL4/RPL17/RPL35/RPS19/RPS24/RPL38/RPL27A/EIF2S3/ATF4/RPS29/RPL24/RPL28/RPL7/RPL10A/FAU/RPL26/RPL6/RPL31/RPS15/RPL37/RPS9/RPL23A/RPLP2/RPL18A/RPL18/RPL22/RPLP1/RPLP0/RPL41/RPS7/RPS8/RPL7A/RPL21/RPL12/RPS14/RPS27/RPS25/RPS15A/RPL14/RPL19/RPL13/RPL9/RPL11/RPL35A/RPL36/RPL10/RPS28/RPL8/RPS6/RPL29/RPS3A/RPL36A/RPS4X/RPS27A/RPS2/RPL3/RPL5/RPS3/RPS23/RPL39/RPL34/RPS21/RPS13/RPL32…			WP_CYTOPLASMIC_RIBOSOMAL_PROTEINS	WP_CYTOPLASMIC_RIBOSOMAL_PROTEINS	WP_CYTOPLASMIC_RIBOSOMAL_PROTEINS	82	-0.8436	-4.25942	1e-10	1.94735e-08	1.66223e-08	447	tags=85%, list=12%, signal=77%	UBA52/RPS20/RPL27/RPL4/RPL17/RPL35/RPS19/RPS24/RPL38/RPL27A/RPS29/RPL24/RPL28/RPL7/RPL10A/FAU/RPL26/RPL6/RPL31/RPS15/RPL37/RPS9/RPL23A/RPLP2/RPL18A/RPL18/RPL22/RPLP1/RPLP0/RPL41/RPS7/RPS8/RPL7A/RPL21/RPL12/RPS14/RPS27/RPS25/RPS15A/RPL14/RPL19/RPL13/RPL9/RPL11/RPL35A/RPL36/RPL10/RPS28/RPL8/RPS6/RPL29/RPS3A/RPL36A/RPS4X/RPS27A/RPS2/RPL3/RPL5/RPS3/RPS23/RPL39/RPL34/RPS21/RPS13/RPL32/RPS5/RPS12/RPL30…
KEGG_RIBOSOME	KEGG_RIBOSOME	KEGG_RIBOSOME	84	-0.831246	-4.08543	1e-10	1.82588e-08	1.55356e-08	447	tags=82%, list=12%, signal=74%	UBA52/RPS20/RPL27/RPL4/RPL17/RPL35/RPS19/RPS24/RPL38/RPL27A/RPS29/RPL24/RPL28/RPL7/RPL10A/FAU/RPL26/RPL6/RPL31/RPS15/RPL37/RPS9/RPL23A/RPLP2/RPL18A/RPL18/RPL22/RPLP1/RPLP0/RPL41/RPS7/RPS8/RPL7A/RPL21/RPL12/RPS27/RPS25/RPS15A/RPL14/RPL19/RPL13/RPL9/RPL11/RPL35A/RPL36/RPL10/RPS28/RPL8/RPS6/RPL29/RPS3A/RPL36A/RPS4X/RPS27A/RPS2/RPL3/RPL5/RPS3/RPS23/RPL39/RPL34/RPS21/RPS13/RPL32/RPS5/RPS12/RPL30/RPS18…			KEGG_RIBOSOME	KEGG_RIBOSOME	KEGG_RIBOSOME	84	-0.831246	-4.25522	1e-10	1.94735e-08	1.66223e-08	447	tags=82%, list=12%, signal=74%	UBA52/RPS20/RPL27/RPL4/RPL17/RPL35/RPS19/RPS24/RPL38/RPL27A/RPS29/RPL24/RPL28/RPL7/RPL10A/FAU/RPL26/RPL6/RPL31/RPS15/RPL37/RPS9/RPL23A/RPLP2/RPL18A/RPL18/RPL22/RPLP1/RPLP0/RPL41/RPS7/RPS8/RPL7A/RPL21/RPL12/RPS27/RPS25/RPS15A/RPL14/RPL19/RPL13/RPL9/RPL11/RPL35A/RPL36/RPL10/RPS28/RPL8/RPS6/RPL29/RPS3A/RPL36A/RPS4X/RPS27A/RPS2/RPL3/RPL5/RPS3/RPS23/RPL39/RPL34/RPS21/RPS13/RPL32/RPS5/RPS12/RPL30/RPS18…
WP_CYTOPLASMIC_RIBOSOMAL_PROTEINS	WP_CYTOPLASMIC_RIBOSOMAL_PROTEINS	WP_CYTOPLASMIC_RIBOSOMAL_PROTEINS	82	-0.8436	-4.04441	1e-10	1.82588e-08	1.55356e-08	447	tags=85%, list=12%, signal=77%	UBA52/RPS20/RPL27/RPL4/RPL17/RPL35/RPS19/RPS24/RPL38/RPL27A/RPS29/RPL24/RPL28/RPL7/RPL10A/FAU/RPL26/RPL6/RPL31/RPS15/RPL37/RPS9/RPL23A/RPLP2/RPL18A/RPL18/RPL22/RPLP1/RPLP0/RPL41/RPS7/RPS8/RPL7A/RPL21/RPL12/RPS14/RPS27/RPS25/RPS15A/RPL14/RPL19/RPL13/RPL9/RPL11/RPL35A/RPL36/RPL10/RPS28/RPL8/RPS6/RPL29/RPS3A/RPL36A/RPS4X/RPS27A/RPS2/RPL3/RPL5/RPS3/RPS23/RPL39/RPL34/RPS21/RPS13/RPL32/RPS5/RPS12/RPL30…			REACTOME_RESPONSE_OF_EIF2AK4_GCN2_TO_AMINO_ACID_DEFICIENCY	REACTOME_RESPONSE_OF_EIF2AK4_GCN2_TO_AMINO_ACID_DEFICIENCY	REACTOME_RESPONSE_OF_EIF2AK4_GCN2_TO_AMINO_ACID_DEFICIENCY	91	-0.815788	-4.15843	1e-10	1.94735e-08	1.66223e-08	447	tags=81%, list=12%, signal=73%	UBA52/RPS20/ATF3/RPL27/RPL4/RPL17/RPL35/RPS19/RPS24/RPL38/RPL27A/EIF2S3/ATF4/RPS29/RPL24/RPL28/RPL7/RPL10A/FAU/RPL26/RPL6/RPL31/RPS15/RPL37/RPS9/RPL23A/RPLP2/RPL18A/RPL18/RPL22/RPLP1/RPLP0/RPL41/RPS7/RPS8/RPL7A/RPL21/RPL12/RPS14/RPS27/RPS25/RPS15A/RPL14/RPL19/RPL13/RPL9/RPL11/RPL35A/RPL36/RPL10/RPS28/RPL8/RPS6/RPL29/RPS3A/RPL36A/RPS4X/RPS27A/RPS2/RPL3/RPL5/RPS3/RPS23/RPL39/RPL34/RPS21/RPS13/RPL32…
REACTOME_SELENOAMINO_ACID_METABOLISM	REACTOME_SELENOAMINO_ACID_METABOLISM	REACTOME_SELENOAMINO_ACID_METABOLISM	89	-0.804801	-3.99462	1e-10	1.82588e-08	1.55356e-08	447	tags=81%, list=12%, signal=73%	UBA52/RPS20/SEPHS2/RPL27/RPL4/RPL17/RPL35/RPS19/RPS24/RPL38/RPL27A/RPS29/RPL24/RPL28/RPL7/RPL10A/FAU/RPL26/RPL6/RPL31/RPS15/RPL37/RPS9/RPL23A/RPLP2/RPL18A/RPL18/RPL22/RPLP1/RPLP0/RPL41/RPS7/RPS8/RPL7A/AHCY/RPL21/RPL12/RPS14/RPS27/RPS25/RPS15A/RPL14/RPL19/RPL13/RPL9/RPL11/RPL35A/RPL36/RPL10/RPS28/RPL8/RPS6/RPL29/RPS3A/RPL36A/RPS4X/RPS27A/RPS2/RPL3/RPL5/RPS3/RPS23/RPL39/RPL34/RPS21/RPS13/RPL32/RPS5…			REACTOME_SELENOAMINO_ACID_METABOLISM	REACTOME_SELENOAMINO_ACID_METABOLISM	REACTOME_SELENOAMINO_ACID_METABOLISM	89	-0.804801	-4.07963	1e-10	1.94735e-08	1.66223e-08	447	tags=81%, list=12%, signal=73%	UBA52/RPS20/SEPHS2/RPL27/RPL4/RPL17/RPL35/RPS19/RPS24/RPL38/RPL27A/RPS29/RPL24/RPL28/RPL7/RPL10A/FAU/RPL26/RPL6/RPL31/RPS15/RPL37/RPS9/RPL23A/RPLP2/RPL18A/RPL18/RPL22/RPLP1/RPLP0/RPL41/RPS7/RPS8/RPL7A/AHCY/RPL21/RPL12/RPS14/RPS27/RPS25/RPS15A/RPL14/RPL19/RPL13/RPL9/RPL11/RPL35A/RPL36/RPL10/RPS28/RPL8/RPS6/RPL29/RPS3A/RPL36A/RPS4X/RPS27A/RPS2/RPL3/RPL5/RPS3/RPS23/RPL39/RPL34/RPS21/RPS13/RPL32/RPS5…
BILANGES_SERUM_AND_RAPAMYCIN_SENSITIVE_GENES	BILANGES_SERUM_AND_RAPAMYCIN_SENSITIVE_GENES	BILANGES_SERUM_AND_RAPAMYCIN_SENSITIVE_GENES	60	-0.806374	-3.9213	1e-10	1.82588e-08	1.55356e-08	411	tags=72%, list=11%, signal=65%	UBA52/RPL4/RPS19/RPS24/RPL27A/RPL24/RPL28/RPL7/TPT1/FAU/RPL26/RPL6/RPS9/EEF1A1/RPL18A/RPL18/EEF1G/RPS7/RPS8/RPL7A/RPL21/RPS14/RPS25/RPL14/RPL13/RPL10/RPL8/RPS6/RPL29/RPS3A/RPL36A/RPS4X/RPS27A/NOP53/RPL5/RPS3/RPS23/RPS13/RPL32/RPS5/RPL30/EEF1B2/RPS10			REACTOME_EUKARYOTIC_TRANSLATION_INITIATION	REACTOME_EUKARYOTIC_TRANSLATION_INITIATION	REACTOME_EUKARYOTIC_TRANSLATION_INITIATION	107	-0.736239	-3.87287	1e-10	1.94735e-08	1.66223e-08	447	tags=68%, list=12%, signal=62%	UBA52/RPS20/PABPC1/RPL27/RPL4/RPL17/RPL35/RPS19/RPS24/RPL38/RPL27A/EIF2S3/RPS29/RPL24/RPL28/RPL7/RPL10A/FAU/RPL26/RPL6/RPL31/EIF3E/RPS15/RPL37/RPS9/RPL23A/RPLP2/RPL18A/RPL18/RPL22/RPLP1/RPLP0/RPL41/RPS7/RPS8/RPL7A/RPL21/RPL12/RPS14/RPS27/RPS25/RPS15A/RPL14/RPL19/RPL13/RPL9/RPL11/RPL35A/RPL36/RPL10/RPS28/RPL8/RPS6/RPL29/RPS3A/RPL36A/RPS4X/RPS27A/RPS2/RPL3/RPL5/RPS3/RPS23/RPL39/RPL34/RPS21/RPS13/RP…
REACTOME_NONSENSE_MEDIATED_DECAY_NMD	REACTOME_NONSENSE_MEDIATED_DECAY_NMD	REACTOME_NONSENSE_MEDIATED_DECAY_NMD	100	-0.739871	-3.85008	1e-10	1.82588e-08	1.55356e-08	447	tags=72%, list=12%, signal=65%	UBA52/RPS20/PABPC1/RPL27/RPL4/RPL17/RPL35/RPS19/RPS24/RPL38/RPL27A/RPS29/RPL24/RPL28/RPL7/RPL10A/FAU/RPL26/RPL6/RPL31/RPS15/RPL37/RPS9/RPL23A/RPLP2/EIF4A3/RPL18A/RPL18/RPL22/RPLP1/RPLP0/RPL41/RPS7/RPS8/RPL7A/RPL21/RPL12/RPS14/RPS27/RPS25/RPS15A/RPL14/RPL19/RPL13/RPL9/RPL11/RPL35A/RPL36/RPL10/RPS28/RPL8/RPS6/RPL29/RPS3A/RPL36A/RPS4X/RPS27A/RPS2/RPL3/RPL5/RPS3/RPS23/RPL39/RPL34/RPS21/RPS13/RPL32/RP…			REACTOME_NONSENSE_MEDIATED_DECAY_NMD	REACTOME_NONSENSE_MEDIATED_DECAY_NMD	REACTOME_NONSENSE_MEDIATED_DECAY_NMD	100	-0.739871	-3.81154	1e-10	1.94735e-08	1.66223e-08	447	tags=72%, list=12%, signal=65%	UBA52/RPS20/PABPC1/RPL27/RPL4/RPL17/RPL35/RPS19/RPS24/RPL38/RPL27A/RPS29/RPL24/RPL28/RPL7/RPL10A/FAU/RPL26/RPL6/RPL31/RPS15/RPL37/RPS9/RPL23A/RPLP2/EIF4A3/RPL18A/RPL18/RPL22/RPLP1/RPLP0/RPL41/RPS7/RPS8/RPL7A/RPL21/RPL12/RPS14/RPS27/RPS25/RPS15A/RPL14/RPL19/RPL13/RPL9/RPL11/RPL35A/RPL36/RPL10/RPS28/RPL8/RPS6/RPL29/RPS3A/RPL36A/RPS4X/RPS27A/RPS2/RPL3/RPL5/RPS3/RPS23/RPL39/RPL34/RPS21/RPS13/RPL32/RP…
REACTOME_EUKARYOTIC_TRANSLATION_INITIATION	REACTOME_EUKARYOTIC_TRANSLATION_INITIATION	REACTOME_EUKARYOTIC_TRANSLATION_INITIATION	107	-0.736239	-3.76017	1e-10	1.82588e-08	1.55356e-08	447	tags=68%, list=12%, signal=62%	UBA52/RPS20/PABPC1/RPL27/RPL4/RPL17/RPL35/RPS19/RPS24/RPL38/RPL27A/EIF2S3/RPS29/RPL24/RPL28/RPL7/RPL10A/FAU/RPL26/RPL6/RPL31/EIF3E/RPS15/RPL37/RPS9/RPL23A/RPLP2/RPL18A/RPL18/RPL22/RPLP1/RPLP0/RPL41/RPS7/RPS8/RPL7A/RPL21/RPL12/RPS14/RPS27/RPS25/RPS15A/RPL14/RPL19/RPL13/RPL9/RPL11/RPL35A/RPL36/RPL10/RPS28/RPL8/RPS6/RPL29/RPS3A/RPL36A/RPS4X/RPS27A/RPS2/RPL3/RPL5/RPS3/RPS23/RPL39/RPL34/RPS21/RPS13/RP…			BILANGES_SERUM_AND_RAPAMYCIN_SENSITIVE_GENES	BILANGES_SERUM_AND_RAPAMYCIN_SENSITIVE_GENES	BILANGES_SERUM_AND_RAPAMYCIN_SENSITIVE_GENES	60	-0.806374	-3.77151	1e-10	1.94735e-08	1.66223e-08	411	tags=72%, list=11%, signal=65%	UBA52/RPL4/RPS19/RPS24/RPL27A/RPL24/RPL28/RPL7/TPT1/FAU/RPL26/RPL6/RPS9/EEF1A1/RPL18A/RPL18/EEF1G/RPS7/RPS8/RPL7A/RPL21/RPS14/RPS25/RPL14/RPL13/RPL10/RPL8/RPS6/RPL29/RPS3A/RPL36A/RPS4X/RPS27A/NOP53/RPL5/RPS3/RPS23/RPS13/RPL32/RPS5/RPL30/EEF1B2/RPS10
REACTOME_SRP_DEPENDENT_COTRANSLATIONAL_PROTEIN_TARGETING_TO_MEMBRANE	REACTOME_SRP_DEPENDENT_COTRANSLATIONAL_PROTEIN_TARGETING_TO_MEMBRANE	REACTOME_SRP_DEPENDENT_COTRANSLATIONAL_PROTEIN_TARGETING_TO_MEMBRANE	107	-0.676661	-3.45589	1e-10	1.82588e-08	1.55356e-08	447	tags=65%, list=12%, signal=59%	UBA52/RPS20/RPL27/RPL4/RPL17/RPL35/RPS19/RPS24/RPL38/RPL27A/RPS29/RPL24/RPL28/RPL7/RPL10A/FAU/RPL26/RPL6/RPL31/RPS15/RPL37/RPS9/RPL23A/RPLP2/RPL18A/RPL18/RPL22/RPLP1/RPLP0/RPL41/RPS7/RPS8/RPL7A/RPL21/RPL12/RPS14/RPS27/RPS25/RPS15A/RPL14/RPL19/RPL13/RPL9/RPL11/RPL35A/RPL36/RPL10/RPS28/RPL8/RPS6/RPL29/RPS3A/RPL36A/RPS4X/RPS27A/RPS2/RPL3/RPL5/RPS3/RPS23/RPL39/RPL34/RPS21/RPS13/RPL32/RPS5/RPS12/RPL30…			REACTOME_SRP_DEPENDENT_COTRANSLATIONAL_PROTEIN_TARGETING_TO_MEMBRANE	REACTOME_SRP_DEPENDENT_COTRANSLATIONAL_PROTEIN_TARGETING_TO_MEMBRANE	REACTOME_SRP_DEPENDENT_COTRANSLATIONAL_PROTEIN_TARGETING_TO_MEMBRANE	107	-0.676661	-3.55947	1e-10	1.94735e-08	1.66223e-08	447	tags=65%, list=12%, signal=59%	UBA52/RPS20/RPL27/RPL4/RPL17/RPL35/RPS19/RPS24/RPL38/RPL27A/RPS29/RPL24/RPL28/RPL7/RPL10A/FAU/RPL26/RPL6/RPL31/RPS15/RPL37/RPS9/RPL23A/RPLP2/RPL18A/RPL18/RPL22/RPLP1/RPLP0/RPL41/RPS7/RPS8/RPL7A/RPL21/RPL12/RPS14/RPS27/RPS25/RPS15A/RPL14/RPL19/RPL13/RPL9/RPL11/RPL35A/RPL36/RPL10/RPS28/RPL8/RPS6/RPL29/RPS3A/RPL36A/RPS4X/RPS27A/RPS2/RPL3/RPL5/RPS3/RPS23/RPL39/RPL34/RPS21/RPS13/RPL32/RPS5/RPS12/RPL30…
CHNG_MULTIPLE_MYELOMA_HYPERPLOID_UP	CHNG_MULTIPLE_MYELOMA_HYPERPLOID_UP	CHNG_MULTIPLE_MYELOMA_HYPERPLOID_UP	48	-0.730359	-3.25564	1e-10	1.82588e-08	1.55356e-08	604	tags=69%, list=17%, signal=58%	EIF3G/RPL13A/RPSA/USP3/RSL24D1/UBA52/RPL4/RPL35/RPS19/HERC1/RPL27A/RPL24/RPL28/RPS15/RPL37/RPS9/RPLP2/RPL18/RPLP1/EEF1G/RPL7A/RPL21/RPS14/RPL14/RPL35A/RPL36/RPS6/RPL29/RPS3/RPS23/RPS13/RPL32/EEF1B2			REACTOME_CELLULAR_RESPONSE_TO_STARVATION	REACTOME_CELLULAR_RESPONSE_TO_STARVATION	REACTOME_CELLULAR_RESPONSE_TO_STARVATION	112	-0.655634	-3.41411	1e-10	1.94735e-08	1.66223e-08	447	tags=67%, list=12%, signal=61%	UBA52/RPS20/ATF3/RPL27/RPL4/RPL17/RPL35/RPS19/RPS24/RPL38/RPL27A/EIF2S3/ATF4/RPS29/RPL24/RPL28/RPL7/RPL10A/FAU/RPL26/RPL6/RPL31/RPS15/RPL37/RPS9/RPL23A/RPLP2/RPL18A/RPL18/RPL22/RPLP1/RPLP0/RPL41/RPS7/RPS8/RPL7A/RPL21/RPL12/RPS14/RPS27/RPS25/RPS15A/RPL14/RPL19/RPL13/RPL9/RPL11/RPL35A/RPL36/RPL10/RPS28/RPL8/RPS6/RPL29/RPS3A/RPL36A/RPS4X/RPS27A/RPS2/RPL3/RPL5/RPS3/RPS23/RPL39/RPL34/RPS21/RPS13/RPL32…
REACTOME_CELLULAR_RESPONSE_TO_STARVATION	REACTOME_CELLULAR_RESPONSE_TO_STARVATION	REACTOME_CELLULAR_RESPONSE_TO_STARVATION	112	-0.655634	-3.21306	1e-10	1.82588e-08	1.55356e-08	447	tags=67%, list=12%, signal=61%	UBA52/RPS20/ATF3/RPL27/RPL4/RPL17/RPL35/RPS19/RPS24/RPL38/RPL27A/EIF2S3/ATF4/RPS29/RPL24/RPL28/RPL7/RPL10A/FAU/RPL26/RPL6/RPL31/RPS15/RPL37/RPS9/RPL23A/RPLP2/RPL18A/RPL18/RPL22/RPLP1/RPLP0/RPL41/RPS7/RPS8/RPL7A/RPL21/RPL12/RPS14/RPS27/RPS25/RPS15A/RPL14/RPL19/RPL13/RPL9/RPL11/RPL35A/RPL36/RPL10/RPS28/RPL8/RPS6/RPL29/RPS3A/RPL36A/RPS4X/RPS27A/RPS2/RPL3/RPL5/RPS3/RPS23/RPL39/RPL34/RPS21/RPS13/RPL32…			CHNG_MULTIPLE_MYELOMA_HYPERPLOID_UP	CHNG_MULTIPLE_MYELOMA_HYPERPLOID_UP	CHNG_MULTIPLE_MYELOMA_HYPERPLOID_UP	48	-0.730359	-3.36594	1e-10	1.94735e-08	1.66223e-08	604	tags=69%, list=17%, signal=58%	EIF3G/RPL13A/RPSA/USP3/RSL24D1/UBA52/RPL4/RPL35/RPS19/HERC1/RPL27A/RPL24/RPL28/RPS15/RPL37/RPS9/RPLP2/RPL18/RPLP1/EEF1G/RPL7A/RPL21/RPS14/RPL14/RPL35A/RPL36/RPS6/RPL29/RPS3/RPS23/RPS13/RPL32/EEF1B2
REACTOME_RRNA_PROCESSING	REACTOME_RRNA_PROCESSING	REACTOME_RRNA_PROCESSING	117	-0.63168	-3.17932	1e-10	1.82588e-08	1.55356e-08	447	tags=61%, list=12%, signal=55%	UBA52/RPS20/RPL27/RPL4/RPL17/RPL35/RPS19/RPS24/RPL38/RPL27A/RPS29/RPL24/RPL28/RPL7/RPL10A/FAU/RPL26/RPL6/RPL31/RPS15/RPL37/RPS9/RPL23A/RPLP2/RPL18A/RPL18/RPL22/RPLP1/RPLP0/RPL41/RPS7/RPS8/RPL7A/RPL21/RPL12/RPS14/RPS27/RPS25/RPS15A/RPL14/RPL19/RPL13/RPL9/RPL11/ISG20L2/RPL35A/RPL36/RPL10/RPS28/RPL8/RPS6/RPL29/RPS3A/RPL36A/RPS4X/RPS27A/RPS2/RPL3/RPL5/RPS3/RPS23/RPL39/RPL34/RPS21/RPS13/RPL32/RPS5/RPS…			REACTOME_RRNA_PROCESSING	REACTOME_RRNA_PROCESSING	REACTOME_RRNA_PROCESSING	117	-0.63168	-3.35469	1e-10	1.94735e-08	1.66223e-08	447	tags=61%, list=12%, signal=55%	UBA52/RPS20/RPL27/RPL4/RPL17/RPL35/RPS19/RPS24/RPL38/RPL27A/RPS29/RPL24/RPL28/RPL7/RPL10A/FAU/RPL26/RPL6/RPL31/RPS15/RPL37/RPS9/RPL23A/RPLP2/RPL18A/RPL18/RPL22/RPLP1/RPLP0/RPL41/RPS7/RPS8/RPL7A/RPL21/RPL12/RPS14/RPS27/RPS25/RPS15A/RPL14/RPL19/RPL13/RPL9/RPL11/ISG20L2/RPL35A/RPL36/RPL10/RPS28/RPL8/RPS6/RPL29/RPS3A/RPL36A/RPS4X/RPS27A/RPS2/RPL3/RPL5/RPS3/RPS23/RPL39/RPL34/RPS21/RPS13/RPL32/RPS5/RPS…
REACTOME_INFLUENZA_INFECTION	REACTOME_INFLUENZA_INFECTION	REACTOME_INFLUENZA_INFECTION	123	-0.598121	-3.10233	1e-10	1.82588e-08	1.55356e-08	447	tags=58%, list=12%, signal=52%	UBA52/RPS20/RPL27/RPL4/RPL17/RPL35/RPS19/RPS24/POLR2A/RPL38/RPL27A/RPS29/RPL24/RPL28/RPL7/RPL10A/FAU/RPL26/RPL6/RPL31/RPS15/RPL37/RPS9/RPL23A/RPLP2/RPL18A/RPL18/RPL22/RPLP1/RPLP0/RPL41/RPS7/RPS8/RPL7A/RPL21/RPL12/RPS14/RPS27/RPS25/RPS15A/RPL14/RPL19/RPL13/RPL9/RPL11/RPL35A/RPL36/RPL10/RPS28/RPL8/RPS6/RPL29/RPS3A/RPL36A/RPS4X/RPS27A/RPS2/RPL3/RPL5/RPS3/RPS23/RPL39/RPL34/RPS21/RPS13/RPL32/RPS5/RPS1…			REACTOME_INFLUENZA_INFECTION	REACTOME_INFLUENZA_INFECTION	REACTOME_INFLUENZA_INFECTION	123	-0.598121	-3.22051	1e-10	1.94735e-08	1.66223e-08	447	tags=58%, list=12%, signal=52%	UBA52/RPS20/RPL27/RPL4/RPL17/RPL35/RPS19/RPS24/POLR2A/RPL38/RPL27A/RPS29/RPL24/RPL28/RPL7/RPL10A/FAU/RPL26/RPL6/RPL31/RPS15/RPL37/RPS9/RPL23A/RPLP2/RPL18A/RPL18/RPL22/RPLP1/RPLP0/RPL41/RPS7/RPS8/RPL7A/RPL21/RPL12/RPS14/RPS27/RPS25/RPS15A/RPL14/RPL19/RPL13/RPL9/RPL11/RPL35A/RPL36/RPL10/RPS28/RPL8/RPS6/RPL29/RPS3A/RPL36A/RPS4X/RPS27A/RPS2/RPL3/RPL5/RPS3/RPS23/RPL39/RPL34/RPS21/RPS13/RPL32/RPS5/RPS1…
REACTOME_ACTIVATION_OF_THE_MRNA_UPON_BINDING_OF_THE_CAP_BINDING_COMPLEX_AND_EIFS_AND_SUBSEQUENT_BINDING_TO_43S	REACTOME_ACTIVATION_OF_THE_MRNA_UPON_BINDING_OF_THE_CAP_BINDING_COMPLEX_AND_EIFS_AND_SUBSEQUENT_BINDING_TO_43S	REACTOME_ACTIVATION_OF_THE_MRNA_UPON_BINDING_OF_THE_CAP_BINDING_COMPLEX_AND_EIFS_AND_SUBSEQUENT_BINDING_TO_43S	55	-0.618669	-2.89542	1e-10	1.82588e-08	1.55356e-08	446	tags=55%, list=12%, signal=49%	RPS20/PABPC1/RPS19/RPS24/EIF2S3/RPS29/FAU/EIF3E/RPS15/RPS9/RPS7/RPS8/RPS14/RPS27/RPS25/RPS15A/RPS28/RPS6/RPS3A/RPS4X/RPS27A/RPS2/RPS3/RPS23/RPS21/RPS13/RPS5/RPS12/RPS18/RPS10			JISON_SICKLE_CELL_DISEASE_DN	JISON_SICKLE_CELL_DISEASE_DN	JISON_SICKLE_CELL_DISEASE_DN	116	-0.56396	-3.02353	1e-10	1.94735e-08	1.66223e-08	500	tags=49%, list=14%, signal=44%	BCLAF1/RBBP6/RNF126/GPR183/TUT4/TSC22D3/SRRT/RPS20/DUSP2/RPL4/RPL17/ERCC5/RPS24/SRSF2/RPL24/SRSF5/IPCEF1/SARAF/RPL7/TLE5/TOMM7/RPL10A/RPL6/EIF3E/PDE3B/RPL37/RPL23A/EEF1A1/IMPDH2/FYN/RPL22/RPLP1/RPLP0/RPL41/NACA/EEF1G/RPS7/BTG1/RPL21/RPL14/RPL19/RPL13/RPL11/ATM/RPS28/RPS6/RPS27A/RBL2/RPL5/CXCR4/TXNIP/RPS13/RPL30/FAM102A/CCR7/EEF1B2/RASGRP2
JISON_SICKLE_CELL_DISEASE_DN	JISON_SICKLE_CELL_DISEASE_DN	JISON_SICKLE_CELL_DISEASE_DN	116	-0.56396	-2.8088	1e-10	1.82588e-08	1.55356e-08	500	tags=49%, list=14%, signal=44%	BCLAF1/RBBP6/RNF126/GPR183/TUT4/TSC22D3/SRRT/RPS20/DUSP2/RPL4/RPL17/ERCC5/RPS24/SRSF2/RPL24/SRSF5/IPCEF1/SARAF/RPL7/TLE5/TOMM7/RPL10A/RPL6/EIF3E/PDE3B/RPL37/RPL23A/EEF1A1/IMPDH2/FYN/RPL22/RPLP1/RPLP0/RPL41/NACA/EEF1G/RPS7/BTG1/RPL21/RPL14/RPL19/RPL13/RPL11/ATM/RPS28/RPS6/RPS27A/RBL2/RPL5/CXCR4/TXNIP/RPS13/RPL30/FAM102A/CCR7/EEF1B2/RASGRP2			REACTOME_REGULATION_OF_EXPRESSION_OF_SLITS_AND_ROBOS	REACTOME_REGULATION_OF_EXPRESSION_OF_SLITS_AND_ROBOS	REACTOME_REGULATION_OF_EXPRESSION_OF_SLITS_AND_ROBOS	139	-0.42664	-2.3404	1.00541e-10	1.94735e-08	1.66223e-08	447	tags=52%, list=12%, signal=47%	UBA52/RPS20/PABPC1/RPL27/RPL4/RPL17/RPL35/RPS19/RPS24/RPL38/RPL27A/RPS29/RPL24/RPL28/RPL7/RPL10A/FAU/RPL26/RPL6/RPL31/RPS15/RPL37/RPS9/RPL23A/RPLP2/EIF4A3/RPL18A/RPL18/RPL22/RPLP1/RPLP0/RPL41/RPS7/RPS8/RPL7A/RPL21/RPL12/RPS14/RPS27/RPS25/RPS15A/RPL14/RPL19/RPL13/RPL9/RPL11/RPL35A/RPL36/RPL10/RPS28/RPL8/RPS6/RPL29/RPS3A/RPL36A/RPS4X/RPS27A/RPS2/RPL3/RPL5/RPS3/RPS23/RPL39/RPL34/RPS21/RPS13/RPL32/RP…
REACTOME_REGULATION_OF_EXPRESSION_OF_SLITS_AND_ROBOS	REACTOME_REGULATION_OF_EXPRESSION_OF_SLITS_AND_ROBOS	REACTOME_REGULATION_OF_EXPRESSION_OF_SLITS_AND_ROBOS	139	-0.42664	-2.33262	1e-10	1.82588e-08	1.55356e-08	447	tags=52%, list=12%, signal=47%	UBA52/RPS20/PABPC1/RPL27/RPL4/RPL17/RPL35/RPS19/RPS24/RPL38/RPL27A/RPS29/RPL24/RPL28/RPL7/RPL10A/FAU/RPL26/RPL6/RPL31/RPS15/RPL37/RPS9/RPL23A/RPLP2/EIF4A3/RPL18A/RPL18/RPL22/RPLP1/RPLP0/RPL41/RPS7/RPS8/RPL7A/RPL21/RPL12/RPS14/RPS27/RPS25/RPS15A/RPL14/RPL19/RPL13/RPL9/RPL11/RPL35A/RPL36/RPL10/RPS28/RPL8/RPS6/RPL29/RPS3A/RPL36A/RPS4X/RPS27A/RPS2/RPL3/RPL5/RPS3/RPS23/RPL39/RPL34/RPS21/RPS13/RPL32/RP…			REACTOME_CYTOKINE_SIGNALING_IN_IMMUNE_SYSTEM	REACTOME_CYTOKINE_SIGNALING_IN_IMMUNE_SYSTEM	REACTOME_CYTOKINE_SIGNALING_IN_IMMUNE_SYSTEM	288	0.511193	1.863	1e-10	1.94735e-08	1.66223e-08	761	tags=43%, list=21%, signal=37%	TNFRSF18/EBI3/TNFRSF4/TNFRSF9/IL1R2/IL2RA/DUSP4/HLA-DQA1/IL21R/HLA-DRB5/BATF/HLA-DQA2/LTA/CD70/IL2RB/TNFRSF1B/OAS1/IFI6/GBP2/IL4R/TNIP2/GBP4/TRAF3/HLA-DQB1/CSF1/CD27/HLA-DPA1/HLA-DRB1/HLA-DRA/PELI1/IL32/MAP2K3/GATA3/EIF4E/MAPKAPK3/STAT1/PSMB6/IL2RG/BCL2L1/GBP5/CD4/IRF4/IFI35/HLA-DPB1/PSMB3/PSME2/BST2/BIRC3/CASP1/PSMB9/IRF9/MX1/TAB2/ISG15/HLA-A/PSMA2/PSMD8/XAF1/HERC5/LTB/IL12RB1/TYK2/PSMB8/PSMD1/G…
REACTOME_CYTOKINE_SIGNALING_IN_IMMUNE_SYSTEM	REACTOME_CYTOKINE_SIGNALING_IN_IMMUNE_SYSTEM	REACTOME_CYTOKINE_SIGNALING_IN_IMMUNE_SYSTEM	288	0.511193	1.8401	1e-10	1.82588e-08	1.55356e-08	761	tags=43%, list=21%, signal=37%	TNFRSF18/EBI3/TNFRSF4/TNFRSF9/IL1R2/IL2RA/DUSP4/HLA-DQA1/IL21R/HLA-DRB5/BATF/HLA-DQA2/LTA/CD70/IL2RB/TNFRSF1B/OAS1/IFI6/GBP2/IL4R/TNIP2/GBP4/TRAF3/HLA-DQB1/CSF1/CD27/HLA-DPA1/HLA-DRB1/HLA-DRA/PELI1/IL32/MAP2K3/GATA3/EIF4E/MAPKAPK3/STAT1/PSMB6/IL2RG/BCL2L1/GBP5/CD4/IRF4/IFI35/HLA-DPB1/PSMB3/PSME2/BST2/BIRC3/CASP1/PSMB9/IRF9/MX1/TAB2/ISG15/HLA-A/PSMA2/PSMD8/XAF1/HERC5/LTB/IL12RB1/TYK2/PSMB8/PSMD1/G…			REACTOME_ACTIVATION_OF_THE_MRNA_UPON_BINDING_OF_THE_CAP_BINDING_COMPLEX_AND_EIFS_AND_SUBSEQUENT_BINDING_TO_43S	REACTOME_ACTIVATION_OF_THE_MRNA_UPON_BINDING_OF_THE_CAP_BINDING_COMPLEX_AND_EIFS_AND_SUBSEQUENT_BINDING_TO_43S	REACTOME_ACTIVATION_OF_THE_MRNA_UPON_BINDING_OF_THE_CAP_BINDING_COMPLEX_AND_EIFS_AND_SUBSEQUENT_BINDING_TO_43S	55	-0.618669	-2.91954	1.61209e-10	2.93875e-08	2.50847e-08	446	tags=55%, list=12%, signal=49%	RPS20/PABPC1/RPS19/RPS24/EIF2S3/RPS29/FAU/EIF3E/RPS15/RPS9/RPS7/RPS8/RPS14/RPS27/RPS25/RPS15A/RPS28/RPS6/RPS3A/RPS4X/RPS27A/RPS2/RPS3/RPS23/RPS21/RPS13/RPS5/RPS12/RPS18/RPS10
REACTOME_SIGNALING_BY_ROBO_RECEPTORS	REACTOME_SIGNALING_BY_ROBO_RECEPTORS	REACTOME_SIGNALING_BY_ROBO_RECEPTORS	150	-0.400304	-2.23957	2.23149e-10	3.84808e-08	3.27416e-08	447	tags=49%, list=12%, signal=45%	UBA52/RPS20/PABPC1/RPL27/RPL4/RPL17/RPL35/RPS19/RPS24/RPL38/RPL27A/RPS29/RPL24/RPL28/RPL7/RPL10A/PRKACB/FAU/RPL26/RPL6/RPL31/RPS15/RPL37/RPS9/RPL23A/RPLP2/EIF4A3/RPL18A/RPL18/RPL22/RPLP1/RPLP0/RPL41/RPS7/RPS8/RPL7A/RPL21/RPL12/RPS14/RPS27/RPS25/RPS15A/RPL14/RPL19/RPL13/RPL9/RPL11/RPL35A/RPL36/RPL10/RPS28/RPL8/RPS6/RPL29/RPS3A/RPL36A/RPS4X/RPS27A/RPS2/RPL3/RPL5/RPS3/RPS23/RPL39/CXCR4/RPL34/RPS21/R…			POMEROY_MEDULLOBLASTOMA_DESMOPLASIC_VS_CLASSIC_DN	POMEROY_MEDULLOBLASTOMA_DESMOPLASIC_VS_CLASSIC_DN	POMEROY_MEDULLOBLASTOMA_DESMOPLASIC_VS_CLASSIC_DN	19	-0.857366	-3.03603	9.12392e-10	1.57083e-07	1.34084e-07	343	tags=84%, list=9%, signal=77%	RPS29/RPL24/RPL7/TPT1/RPL10A/RPL21/CCND3/RPL35A/RPL36A/RPS23/RPL39/CXCR4/RPL34/RPS18/EEF1B2/RPS10
POMEROY_MEDULLOBLASTOMA_DESMOPLASIC_VS_CLASSIC_DN	POMEROY_MEDULLOBLASTOMA_DESMOPLASIC_VS_CLASSIC_DN	POMEROY_MEDULLOBLASTOMA_DESMOPLASIC_VS_CLASSIC_DN	19	-0.857366	-2.96006	2.72549e-10	4.45259e-08	3.78851e-08	343	tags=84%, list=9%, signal=77%	RPS29/RPL24/RPL7/TPT1/RPL10A/RPL21/CCND3/RPL35A/RPL36A/RPS23/RPL39/CXCR4/RPL34/RPS18/EEF1B2/RPS10			JAATINEN_HEMATOPOIETIC_STEM_CELL_DN	JAATINEN_HEMATOPOIETIC_STEM_CELL_DN	JAATINEN_HEMATOPOIETIC_STEM_CELL_DN	80	-0.51622	-2.56091	1.98739e-09	3.24154e-07	2.76694e-07	242	tags=39%, list=7%, signal=37%	PRF1/BCL11B/TOB1/TUBB2A/STK17A/DENND2D/PNP/GZMA/LEF1/TXNIP/SGK1/PASK/GPR65/FAM102A/KLF2/CCR7/SPON2/CAMK4/THEMIS/LY9/IL7R/KLRB1/CITED2/GIMAP4/TRAT1/NKG7/LDLRAP1/CCL5/CD8A/CCL4/GZMK
JAATINEN_HEMATOPOIETIC_STEM_CELL_DN	JAATINEN_HEMATOPOIETIC_STEM_CELL_DN	JAATINEN_HEMATOPOIETIC_STEM_CELL_DN	80	-0.51622	-2.5105	1.74709e-09	2.71149e-07	2.30708e-07	242	tags=39%, list=7%, signal=37%	PRF1/BCL11B/TOB1/TUBB2A/STK17A/DENND2D/PNP/GZMA/LEF1/TXNIP/SGK1/PASK/GPR65/FAM102A/KLF2/CCR7/SPON2/CAMK4/THEMIS/LY9/IL7R/KLRB1/CITED2/GIMAP4/TRAT1/NKG7/LDLRAP1/CCL5/CD8A/CCL4/GZMK			AMIT_EGF_RESPONSE_40_HELA	AMIT_EGF_RESPONSE_40_HELA	AMIT_EGF_RESPONSE_40_HELA	23	-0.793655	-3.00793	5.36121e-09	8.3072e-07	7.09091e-07	443	tags=70%, list=12%, signal=61%	DUSP2/ATF3/DUSP1/CDKN2AIP/JUNB/SLC2A3/ZFP36/NR4A1/JUN/SGK1/IER2/BTG2/KLF2/EGR1/IER3/ID1
REACTOME_METABOLISM_OF_AMINO_ACIDS_AND_DERIVATIVES	REACTOME_METABOLISM_OF_AMINO_ACIDS_AND_DERIVATIVES	REACTOME_METABOLISM_OF_AMINO_ACIDS_AND_DERIVATIVES	164	-0.375236	-2.09074	2.00301e-09	2.96064e-07	2.51908e-07	447	tags=46%, list=12%, signal=43%	UBA52/RPS20/NMRAL1/SEPHS2/RPL27/RPL4/RPL17/RPL35/RPS19/RPS24/RPL38/RPL27A/RPS29/RPL24/RPL28/RPL7/RPL10A/FAU/RPL26/RPL6/RPL31/RPS15/RPL37/RPS9/RPL23A/RPLP2/RPL18A/RPL18/RPL22/RPLP1/RPLP0/RPL41/RPS7/RPS8/RPL7A/AHCY/RPL21/RPL12/RPS14/RPS27/RPS25/RPS15A/RPL14/RPL19/RPL13/OAT/RPL9/RPL11/RPL35A/RPL36/RPL10/RPS28/RPL8/RPS6/RPL29/RPS3A/RPL36A/RPS4X/RPS27A/RPS2/RPL3/RPL5/RPS3/RPS23/RPL39/RPL34/RPS21/ODC1/…			YAMASHITA_LIVER_CANCER_WITH_EPCAM_UP	YAMASHITA_LIVER_CANCER_WITH_EPCAM_UP	YAMASHITA_LIVER_CANCER_WITH_EPCAM_UP	34	-0.683538	-2.86332	8.03456e-09	1.18567e-06	1.01207e-06	433	tags=68%, list=12%, signal=60%	RPL13A/RPSA/PHF20/MRPL3/RPL17/RPL35/RPS24/RPL28/RPL6/RPL31/RPL23A/RPLP0/RPS7/RPL7A/AHCY/RPL9/RPL29/RPS3A/RPS4X/RPS27A/RPS3/RPS12/RPS10
YAMASHITA_LIVER_CANCER_WITH_EPCAM_UP	YAMASHITA_LIVER_CANCER_WITH_EPCAM_UP	YAMASHITA_LIVER_CANCER_WITH_EPCAM_UP	34	-0.683538	-2.8113	2.45092e-09	3.45802e-07	2.94228e-07	433	tags=68%, list=12%, signal=60%	RPL13A/RPSA/PHF20/MRPL3/RPL17/RPL35/RPS24/RPL28/RPL6/RPL31/RPL23A/RPLP0/RPS7/RPL7A/AHCY/RPL9/RPL29/RPS3A/RPS4X/RPS27A/RPS3/RPS12/RPS10			HELLER_SILENCED_BY_METHYLATION_UP	HELLER_SILENCED_BY_METHYLATION_UP	HELLER_SILENCED_BY_METHYLATION_UP	77	0.640478	2.10072	1.98954e-08	2.80254e-06	2.39221e-06	468	tags=45%, list=13%, signal=40%	EBI3/TNFRSF4/TNFRSF9/IL1R2/COL9A2/HLA-DQA1/HLA-DQA2/TNFRSF1B/HLA-DMA/HLA-DQB1/HLA-DPA1/PMAIP1/HLA-DRB1/HLA-DRA/EPHX2/IL32/GATA3/NCF4/STAT1/S100A4/PHLDA2/HLA-DPB1/RGS1/BIRC3/SAMSN1/IRF9/MX1/ISG15/APOBEC3G/REL/LSP1/TNFRSF25/TANK/SAT1/RAB9A
AMIT_EGF_RESPONSE_40_HELA	AMIT_EGF_RESPONSE_40_HELA	AMIT_EGF_RESPONSE_40_HELA	23	-0.793655	-2.86325	5.19396e-09	7.00958e-07	5.96414e-07	443	tags=70%, list=12%, signal=61%	DUSP2/ATF3/DUSP1/CDKN2AIP/JUNB/SLC2A3/ZFP36/NR4A1/JUN/SGK1/IER2/BTG2/KLF2/EGR1/IER3/ID1			GAVIN_FOXP3_TARGETS_CLUSTER_P4	GAVIN_FOXP3_TARGETS_CLUSTER_P4	GAVIN_FOXP3_TARGETS_CLUSTER_P4	32	0.788065	2.30343	7.42171e-08	9.99995e-06	8.53582e-06	116	tags=44%, list=3%, signal=43%	TNFRSF18/TNFRSF4/TNFRSF9/FOXP3/IL1R2/IL2RA/CTLA4/IL2RB/TNFRSF1B/CD79B/IKZF2/STX11/PMAIP1/FRMD4B
HELLER_SILENCED_BY_METHYLATION_UP	HELLER_SILENCED_BY_METHYLATION_UP	HELLER_SILENCED_BY_METHYLATION_UP	77	0.640478	2.13039	2.60939e-08	3.37481e-06	2.87147e-06	468	tags=45%, list=13%, signal=40%	EBI3/TNFRSF4/TNFRSF9/IL1R2/COL9A2/HLA-DQA1/HLA-DQA2/TNFRSF1B/HLA-DMA/HLA-DQB1/HLA-DPA1/PMAIP1/HLA-DRB1/HLA-DRA/EPHX2/IL32/GATA3/NCF4/STAT1/S100A4/PHLDA2/HLA-DPB1/RGS1/BIRC3/SAMSN1/IRF9/MX1/ISG15/APOBEC3G/REL/LSP1/TNFRSF25/TANK/SAT1/RAB9A			RUTELLA_RESPONSE_TO_HGF_UP	RUTELLA_RESPONSE_TO_HGF_UP	RUTELLA_RESPONSE_TO_HGF_UP	129	0.547276	1.88397	1.70112e-07	2.19657e-05	1.87496e-05	727	tags=42%, list=20%, signal=35%	EBI3/TNFRSF4/IL1R2/VDR/ENTPD1/IL21R/ACP5/DNPH1/SDC4/TBC1D4/IFI6/LY75/TNIP2/TRAF3/CD58/CD59/RFTN1/SMS/SLAMF1/CFLAR/GRSF1/STAT1/TFRC/TRAF1/IRF4/BIRC3/NIBAN1/EED/GOT2/NCOA3/YIPF6/ABCG1/OPTN/MCM5/MT2A/SGMS1/ARL6IP5/SLC5A3/LEPROT/SCAMP2/RAB9A/FKBP4/RDH11/SQSTM1/CNPY2/HSPB1/PPIF/ATP6V0E1/RER1/RAB8B/SLC35B1/PLGRKT/ANXA5/LPXN
GAVIN_FOXP3_TARGETS_CLUSTER_P4	GAVIN_FOXP3_TARGETS_CLUSTER_P4	GAVIN_FOXP3_TARGETS_CLUSTER_P4	32	0.788065	2.28596	4.7777e-08	5.93199e-06	5.04726e-06	116	tags=44%, list=3%, signal=43%	TNFRSF18/TNFRSF4/TNFRSF9/FOXP3/IL1R2/IL2RA/CTLA4/IL2RB/TNFRSF1B/CD79B/IKZF2/STX11/PMAIP1/FRMD4B			BILANGES_SERUM_RESPONSE_TRANSLATION	BILANGES_SERUM_RESPONSE_TRANSLATION	BILANGES_SERUM_RESPONSE_TRANSLATION	22	-0.735885	-2.7301	3.10882e-07	3.85369e-05	3.28946e-05	467	tags=86%, list=13%, signal=76%	RACK1/NSA2/RPL4/RPS19/RPL6/EEF1A1/RPL18A/EEF1G/RPS7/RPS8/RPL21/RPL14/RPL10/RPS6/RPL29/RPS4X/RPS3/RPS5/EEF1B2
BILANGES_SERUM_RESPONSE_TRANSLATION	BILANGES_SERUM_RESPONSE_TRANSLATION	BILANGES_SERUM_RESPONSE_TRANSLATION	22	-0.735885	-2.65477	2.57636e-07	2.96186e-05	2.52011e-05	467	tags=86%, list=13%, signal=76%	RACK1/NSA2/RPL4/RPS19/RPL6/EEF1A1/RPL18A/EEF1G/RPS7/RPS8/RPL21/RPL14/RPL10/RPS6/RPL29/RPS4X/RPS3/RPS5/EEF1B2			TIEN_INTESTINE_PROBIOTICS_6HR_UP	TIEN_INTESTINE_PROBIOTICS_6HR_UP	TIEN_INTESTINE_PROBIOTICS_6HR_UP	42	-0.56942	-2.60335	1.10465e-06	0.000131666	0.000112388	411	tags=55%, list=11%, signal=49%	RPL4/RPS19/RPS24/RPL27A/TPT1/FTL/RPL23A/EEF1A1/RPLP0/RPL41/EEF1G/RPS7/RPS14/RPS27/RPL13/RPS6/RPS3A/SORL1/RPS2/RPL5/RPS23/RPL39/MYC
RUTELLA_RESPONSE_TO_HGF_UP	RUTELLA_RESPONSE_TO_HGF_UP	RUTELLA_RESPONSE_TO_HGF_UP	129	0.547276	1.89597	2.51846e-07	2.96186e-05	2.52011e-05	727	tags=42%, list=20%, signal=35%	EBI3/TNFRSF4/IL1R2/VDR/ENTPD1/IL21R/ACP5/DNPH1/SDC4/TBC1D4/IFI6/LY75/TNIP2/TRAF3/CD58/CD59/RFTN1/SMS/SLAMF1/CFLAR/GRSF1/STAT1/TFRC/TRAF1/IRF4/BIRC3/NIBAN1/EED/GOT2/NCOA3/YIPF6/ABCG1/OPTN/MCM5/MT2A/SGMS1/ARL6IP5/SLC5A3/LEPROT/SCAMP2/RAB9A/FKBP4/RDH11/SQSTM1/CNPY2/HSPB1/PPIF/ATP6V0E1/RER1/RAB8B/SLC35B1/PLGRKT/ANXA5/LPXN			PHONG_TNF_RESPONSE_NOT_VIA_P38	PHONG_TNF_RESPONSE_NOT_VIA_P38	PHONG_TNF_RESPONSE_NOT_VIA_P38	117	0.540389	1.84478	1.79827e-06	0.000206402	0.000176182	532	tags=36%, list=15%, signal=32%	TNFRSF9/VDR/GEM/SYNGR2/CD70/SDC4/TNFRSF1B/SOX4/GADD45A/GBP2/TNIP2/TRAF3/CSF1/CD58/EFHD2/EML2/ARID5B/GRINA/CFLAR/PELI1/MAP2K3/TRAF1/PHLDA2/TNIP1/BIRC3/PARP12/NIBAN1/PSMB9/HLA-A/LTB/OPTN/ZNF267/NFKB2/HTRA2/TOX/TANK/RAC2/IRF1/IFNAR2/FKBP4/RELB/RHOF
HAHTOLA_SEZARY_SYNDROM_DN	HAHTOLA_SEZARY_SYNDROM_DN	HAHTOLA_SEZARY_SYNDROM_DN	17	-0.76253	-2.56962	1.69382e-06	0.000187772	0.000159767	103	tags=65%, list=3%, signal=63%	SESN1/SPON2/KLRB1/HOPX/NKG7/ZBTB16/CCL5/CTSW/TXK/CCL4/GZMK			HAHTOLA_SEZARY_SYNDROM_DN	HAHTOLA_SEZARY_SYNDROM_DN	HAHTOLA_SEZARY_SYNDROM_DN	17	-0.76253	-2.67641	2.88063e-06	0.000318824	0.000272143	103	tags=65%, list=3%, signal=63%	SESN1/SPON2/KLRB1/HOPX/NKG7/ZBTB16/CCL5/CTSW/TXK/CCL4/GZMK
BERTUCCI_MEDULLARY_VS_DUCTAL_BREAST_CANCER_UP	BERTUCCI_MEDULLARY_VS_DUCTAL_BREAST_CANCER_UP	BERTUCCI_MEDULLARY_VS_DUCTAL_BREAST_CANCER_UP	84	0.586813	1.97113	2.0054e-06	0.000214647	0.000182633	735	tags=52%, list=20%, signal=43%	ETV7/TYMP/TNFRSF1B/MIR155HG/GBP4/TRAF3/PIM2/GLRX/FAM53B/GALM/IL32/STAT1/GBP5/PARVB/RGS1/BIRC3/PSMB9/GABPB1/IL12RB1/STAMBPL1/DESI1/PHF19/PSMB8/PSMB2/NFKB2/TAP1/CCDC69/PSMB10/PSMA5/CGAS/IRF1/ISCU/RELB/HSPA4/ANXA7/LAP3/ADAM8/PPIF/NME3/SKAP1/PPA1/TNFRSF14/PLGRKT/IL27RA			KEGG_TYPE_I_DIABETES_MELLITUS	KEGG_TYPE_I_DIABETES_MELLITUS	KEGG_TYPE_I_DIABETES_MELLITUS	21	0.786487	2.11299	2.98762e-06	0.000319264	0.000272519	332	tags=67%, list=9%, signal=61%	HLA-DQA1/HLA-DRB5/HLA-DQA2/LTA/HLA-DMA/HLA-DQB1/HLA-DPA1/HLA-DRB1/HLA-DRA/FAS/HLA-DPB1/HLA-A/ICA1/CD28
TIEN_INTESTINE_PROBIOTICS_6HR_UP	TIEN_INTESTINE_PROBIOTICS_6HR_UP	TIEN_INTESTINE_PROBIOTICS_6HR_UP	42	-0.56942	-2.50387	2.37376e-06	0.000244229	0.000207804	411	tags=55%, list=11%, signal=49%	RPL4/RPS19/RPS24/RPL27A/TPT1/FTL/RPL23A/EEF1A1/RPLP0/RPL41/EEF1G/RPS7/RPS14/RPS27/RPL13/RPS6/RPS3A/SORL1/RPS2/RPL5/RPS23/RPL39/MYC			RUTELLA_RESPONSE_TO_CSF2RB_AND_IL4_UP	RUTELLA_RESPONSE_TO_CSF2RB_AND_IL4_UP	RUTELLA_RESPONSE_TO_CSF2RB_AND_IL4_UP	121	0.533774	1.82915	3.2266e-06	0.000333308	0.000284507	662	tags=38%, list=18%, signal=32%	EBI3/TNFRSF4/IL1R2/VDR/IL21R/ACP5/DNPH1/SDC4/TBC1D4/PTP4A3/LY75/TNIP2/TRAF3/CD58/CD59/RFTN1/SMS/SLAMF1/CFLAR/GRSF1/TFRC/TRAF1/IRF4/BIRC3/NIBAN1/RAB11FIP1/EED/GOT2/NCOA3/YIPF6/ABCG1/OPTN/MCM5/ARL6IP5/SLC5A3/SCAMP2/RAB9A/TBCB/RDH11/SQSTM1/ADAM8/HSPB1/ATP6V0E1/RER1/NME3/RAB8B
RUTELLA_RESPONSE_TO_CSF2RB_AND_IL4_UP	RUTELLA_RESPONSE_TO_CSF2RB_AND_IL4_UP	RUTELLA_RESPONSE_TO_CSF2RB_AND_IL4_UP	121	0.533774	1.83968	2.43915e-06	0.000244229	0.000207804	662	tags=38%, list=18%, signal=32%	EBI3/TNFRSF4/IL1R2/VDR/IL21R/ACP5/DNPH1/SDC4/TBC1D4/PTP4A3/LY75/TNIP2/TRAF3/CD58/CD59/RFTN1/SMS/SLAMF1/CFLAR/GRSF1/TFRC/TRAF1/IRF4/BIRC3/NIBAN1/RAB11FIP1/EED/GOT2/NCOA3/YIPF6/ABCG1/OPTN/MCM5/ARL6IP5/SLC5A3/SCAMP2/RAB9A/TBCB/RDH11/SQSTM1/ADAM8/HSPB1/ATP6V0E1/RER1/NME3/RAB8B			PECE_MAMMARY_STEM_CELL_UP	PECE_MAMMARY_STEM_CELL_UP	PECE_MAMMARY_STEM_CELL_UP	98	-0.381447	-1.97183	3.97683e-06	0.000397554	0.000339347	384	tags=39%, list=11%, signal=36%	RPS19/RPL27A/RPS29/RPL24/RPL28/RBIS/RPL10A/FAU/EEF1D/TUBB4B/RPL23A/RPLP2/PERP/RPL18A/GAS5/RPL22/RPLP1/RPL41/NACA/RPS7/RPL7A/TUBB2A/SNHG6/RPS14/RPS25/RPL13/RPL35A/RPS28/RPL8/RPS2/NOP53/RPS3/RPL39/RPS13/RPS12/RPS18/TUBA4A/RPS10
REACTOME_TNFR2_NON_CANONICAL_NF_KB_PATHWAY	REACTOME_TNFR2_NON_CANONICAL_NF_KB_PATHWAY	REACTOME_TNFR2_NON_CANONICAL_NF_KB_PATHWAY	65	0.622161	2.03724	2.65811e-06	0.000257836	0.000219381	799	tags=63%, list=22%, signal=50%	TNFRSF18/TNFRSF4/TNFRSF9/LTA/CD70/TNFRSF1B/TRAF3/CD27/PSMB6/PSMB3/PSME2/BIRC3/PSMB9/PSMA2/PSMD8/LTB/PSMB8/PSMD1/PSMB2/NFKB2/TNFRSF25/PSMC4/PSMB10/PSMB1/PSMA6/PSMD2/PSMB4/PSMA5/PSMC2/PSMC3/RELB/PSMD14/PSMD11/PSMC5/PSMD4/PSMD7/TNFRSF14/PSMA4/PSMD9/PSMC1/CUL1			BERTUCCI_MEDULLARY_VS_DUCTAL_BREAST_CANCER_UP	BERTUCCI_MEDULLARY_VS_DUCTAL_BREAST_CANCER_UP	BERTUCCI_MEDULLARY_VS_DUCTAL_BREAST_CANCER_UP	84	0.586813	1.94126	4.34281e-06	0.000420574	0.000358996	735	tags=52%, list=20%, signal=43%	ETV7/TYMP/TNFRSF1B/MIR155HG/GBP4/TRAF3/PIM2/GLRX/FAM53B/GALM/IL32/STAT1/GBP5/PARVB/RGS1/BIRC3/PSMB9/GABPB1/IL12RB1/STAMBPL1/DESI1/PHF19/PSMB8/PSMB2/NFKB2/TAP1/CCDC69/PSMB10/PSMA5/CGAS/IRF1/ISCU/RELB/HSPA4/ANXA7/LAP3/ADAM8/PPIF/NME3/SKAP1/PPA1/TNFRSF14/PLGRKT/IL27RA
BASSO_CD40_SIGNALING_UP	BASSO_CD40_SIGNALING_UP	BASSO_CD40_SIGNALING_UP	64	0.612566	2.00451	4.32942e-06	0.000407227	0.000346491	368	tags=41%, list=10%, signal=37%	HLA-DQA1/SYNGR2/BATF/LTA/KCNN4/PTP4A3/HLA-DMA/HLA-DQB1/LGALS1/CD74/CD58/HLA-DRB1/ARID5B/SLAMF1/CFLAR/STAT1/TRAF1/IRF4/UNC119/HLA-DPB1/RGS1/VOPP1/IRF9/STAT5A/NFKB2/TAP1			BASSO_CD40_SIGNALING_UP	BASSO_CD40_SIGNALING_UP	BASSO_CD40_SIGNALING_UP	64	0.612566	1.97545	5.365e-06	0.000503823	0.000430056	368	tags=41%, list=10%, signal=37%	HLA-DQA1/SYNGR2/BATF/LTA/KCNN4/PTP4A3/HLA-DMA/HLA-DQB1/LGALS1/CD74/CD58/HLA-DRB1/ARID5B/SLAMF1/CFLAR/STAT1/TRAF1/IRF4/UNC119/HLA-DPB1/RGS1/VOPP1/IRF9/STAT5A/NFKB2/TAP1
PHONG_TNF_RESPONSE_NOT_VIA_P38	PHONG_TNF_RESPONSE_NOT_VIA_P38	PHONG_TNF_RESPONSE_NOT_VIA_P38	117	0.540389	1.8581	5.0332e-06	0.000459501	0.000390969	532	tags=36%, list=15%, signal=32%	TNFRSF9/VDR/GEM/SYNGR2/CD70/SDC4/TNFRSF1B/SOX4/GADD45A/GBP2/TNIP2/TRAF3/CSF1/CD58/EFHD2/EML2/ARID5B/GRINA/CFLAR/PELI1/MAP2K3/TRAF1/PHLDA2/TNIP1/BIRC3/PARP12/NIBAN1/PSMB9/HLA-A/LTB/OPTN/ZNF267/NFKB2/HTRA2/TOX/TANK/RAC2/IRF1/IFNAR2/FKBP4/RELB/RHOF			REACTOME_TNFR2_NON_CANONICAL_NF_KB_PATHWAY	REACTOME_TNFR2_NON_CANONICAL_NF_KB_PATHWAY	REACTOME_TNFR2_NON_CANONICAL_NF_KB_PATHWAY	65	0.622161	2.01715	5.53725e-06	0.000504704	0.000430809	799	tags=63%, list=22%, signal=50%	TNFRSF18/TNFRSF4/TNFRSF9/LTA/CD70/TNFRSF1B/TRAF3/CD27/PSMB6/PSMB3/PSME2/BIRC3/PSMB9/PSMA2/PSMD8/LTB/PSMB8/PSMD1/PSMB2/NFKB2/TNFRSF25/PSMC4/PSMB10/PSMB1/PSMA6/PSMD2/PSMB4/PSMA5/PSMC2/PSMC3/RELB/PSMD14/PSMD11/PSMC5/PSMD4/PSMD7/TNFRSF14/PSMA4/PSMD9/PSMC1/CUL1
PECE_MAMMARY_STEM_CELL_UP	PECE_MAMMARY_STEM_CELL_UP	PECE_MAMMARY_STEM_CELL_UP	98	-0.381447	-1.95506	5.54676e-06	0.000491919	0.000418551	384	tags=39%, list=11%, signal=36%	RPS19/RPL27A/RPS29/RPL24/RPL28/RBIS/RPL10A/FAU/EEF1D/TUBB4B/RPL23A/RPLP2/PERP/RPL18A/GAS5/RPL22/RPLP1/RPL41/NACA/RPS7/RPL7A/TUBB2A/SNHG6/RPS14/RPS25/RPL13/RPL35A/RPS28/RPL8/RPS2/NOP53/RPS3/RPL39/RPS13/RPS12/RPS18/TUBA4A/RPS10			NAGASHIMA_EGF_SIGNALING_UP	NAGASHIMA_EGF_SIGNALING_UP	NAGASHIMA_EGF_SIGNALING_UP	30	-0.600958	-2.47553	8.11073e-06	0.000700354	0.000597812	443	tags=67%, list=12%, signal=59%	DUSP2/TIPARP/ATF3/DUSP1/MCL1/NR4A3/JUNB/ZFP36/KLF10/NR4A1/JUN/FOS/NR4A2/IER2/FOSB/EGR1/IER3/ID1/MYC/AREG
FLOTHO_PEDIATRIC_ALL_THERAPY_RESPONSE_UP	FLOTHO_PEDIATRIC_ALL_THERAPY_RESPONSE_UP	FLOTHO_PEDIATRIC_ALL_THERAPY_RESPONSE_UP	41	-0.529057	-2.31995	6.82742e-06	0.000588675	0.000500877	583	tags=61%, list=16%, signal=52%	RPL13A/EIF4B/CLEC2B/RNF139/RSL24D1/RPS20/CDC42EP3/RPL27/RPL17/RPS19/RPL7/TPT1/FAU/RPL6/RPS9/KLF10/RPL22/RPLP0/EEF1G/SYPL1/RPS28/RPS6/RPL5/RPS5/CD69			CASORELLI_ACUTE_PROMYELOCYTIC_LEUKEMIA_UP	CASORELLI_ACUTE_PROMYELOCYTIC_LEUKEMIA_UP	CASORELLI_ACUTE_PROMYELOCYTIC_LEUKEMIA_UP	76	-0.420866	-2.01036	8.13577e-06	0.000700354	0.000597812	535	tags=45%, list=15%, signal=39%	MT-ND5/CD96/ITM2B/HELZ/GPR183/TSC22D3/PER1/CBLB/DUSP1/GLIPR1/ID2/MYLIP/TOMM7/PDE3B/ZFP36/KLF10/NACA/PRF1/BCL11B/BTG1/RGS2/TMEM243/JUN/SORL1/FOS/NR4A2/KLF2/FOSB/IGHA1/RBMS1/KRT18/CITED2/CTSW/CD8A
CASORELLI_ACUTE_PROMYELOCYTIC_LEUKEMIA_UP	CASORELLI_ACUTE_PROMYELOCYTIC_LEUKEMIA_UP	CASORELLI_ACUTE_PROMYELOCYTIC_LEUKEMIA_UP	76	-0.420866	-2.07773	7.55674e-06	0.000633949	0.000539398	535	tags=45%, list=15%, signal=39%	MT-ND5/CD96/ITM2B/HELZ/GPR183/TSC22D3/PER1/CBLB/DUSP1/GLIPR1/ID2/MYLIP/TOMM7/PDE3B/ZFP36/KLF10/NACA/PRF1/BCL11B/BTG1/RGS2/TMEM243/JUN/SORL1/FOS/NR4A2/KLF2/FOSB/IGHA1/RBMS1/KRT18/CITED2/CTSW/CD8A			REACTOME_INTERLEUKIN_1_FAMILY_SIGNALING	REACTOME_INTERLEUKIN_1_FAMILY_SIGNALING	REACTOME_INTERLEUKIN_1_FAMILY_SIGNALING	74	0.585853	1.91283	1.19895e-05	0.0010042	0.000857174	1085	tags=69%, list=30%, signal=49%	IL1R2/TNIP2/PELI1/PSMB6/PSMB3/PSME2/CASP1/PSMB9/TAB2/PSMA2/PSMD8/PSMB8/PSMD1/PSMB2/NFKB2/PSMC4/PSMB10/PTPN7/PSMB1/PSMA6/PSMD2/PSMB4/PSMA5/PSMC2/PSMC3/TBK1/PSMD14/PSMD11/SQSTM1/IKBKB/TOLLIP/GSDMD/PSMC5/PSMD4/STAT3/PSMD7/PTPN11/PSMA4/IKBKG/PSMD9/PSMC1/CUL1/PSMA1/UBE2N/NFKBIB/RBX1/PSMB7/PSME1/PSMC6/PSMF1/PSMA7
BEIER_GLIOMA_STEM_CELL_DN	BEIER_GLIOMA_STEM_CELL_DN	BEIER_GLIOMA_STEM_CELL_DN	14	0.832306	2.02875	9.13853e-06	0.000746473	0.00063514	118	tags=57%, list=3%, signal=56%	HLA-DQA1/HLA-DMA/HLA-DQB1/CD74/HLA-DPA1/INPP1/HLA-DRB1/HLA-DRA			FLOTHO_PEDIATRIC_ALL_THERAPY_RESPONSE_UP	FLOTHO_PEDIATRIC_ALL_THERAPY_RESPONSE_UP	FLOTHO_PEDIATRIC_ALL_THERAPY_RESPONSE_UP	41	-0.529057	-2.38947	1.58787e-05	0.00129495	0.00110535	583	tags=61%, list=16%, signal=52%	RPL13A/EIF4B/CLEC2B/RNF139/RSL24D1/RPS20/CDC42EP3/RPL27/RPL17/RPS19/RPL7/TPT1/FAU/RPL6/RPS9/KLF10/RPL22/RPLP0/EEF1G/SYPL1/RPS28/RPS6/RPL5/RPS5/CD69
REACTOME_INTERLEUKIN_1_FAMILY_SIGNALING	REACTOME_INTERLEUKIN_1_FAMILY_SIGNALING	REACTOME_INTERLEUKIN_1_FAMILY_SIGNALING	74	0.585853	1.94196	1.08496e-05	0.000863516	0.000734726	1085	tags=69%, list=30%, signal=49%	IL1R2/TNIP2/PELI1/PSMB6/PSMB3/PSME2/CASP1/PSMB9/TAB2/PSMA2/PSMD8/PSMB8/PSMD1/PSMB2/NFKB2/PSMC4/PSMB10/PTPN7/PSMB1/PSMA6/PSMD2/PSMB4/PSMA5/PSMC2/PSMC3/TBK1/PSMD14/PSMD11/SQSTM1/IKBKB/TOLLIP/GSDMD/PSMC5/PSMD4/STAT3/PSMD7/PTPN11/PSMA4/IKBKG/PSMD9/PSMC1/CUL1/PSMA1/UBE2N/NFKBIB/RBX1/PSMB7/PSME1/PSMC6/PSMF1/PSMA7			KEGG_GRAFT_VERSUS_HOST_DISEASE	KEGG_GRAFT_VERSUS_HOST_DISEASE	KEGG_GRAFT_VERSUS_HOST_DISEASE	18	0.77496	2.02804	2.05146e-05	0.00163012	0.00139145	332	tags=67%, list=9%, signal=61%	HLA-DQA1/HLA-DRB5/HLA-DQA2/HLA-DMA/HLA-DQB1/HLA-DPA1/HLA-DRB1/HLA-DRA/FAS/HLA-DPB1/HLA-A/CD28
NAGASHIMA_EGF_SIGNALING_UP	NAGASHIMA_EGF_SIGNALING_UP	NAGASHIMA_EGF_SIGNALING_UP	30	-0.600958	-2.34909	1.24764e-05	0.000944555	0.000803679	443	tags=67%, list=12%, signal=59%	DUSP2/TIPARP/ATF3/DUSP1/MCL1/NR4A3/JUNB/ZFP36/KLF10/NR4A1/JUN/FOS/NR4A2/IER2/FOSB/EGR1/IER3/ID1/MYC/AREG			BLANCO_MELO_BRONCHIAL_EPITHELIAL_CELLS_INFLUENZA_A_DEL_NS1_INFECTION_UP	BLANCO_MELO_BRONCHIAL_EPITHELIAL_CELLS_INFLUENZA_A_DEL_NS1_INFECTION_UP	BLANCO_MELO_BRONCHIAL_EPITHELIAL_CELLS_INFLUENZA_A_DEL_NS1_INFECTION_UP	180	0.465829	1.64502	2.48627e-05	0.00192624	0.00164421	599	tags=36%, list=16%, signal=31%	TNFRSF9/IL1R2/GEM/ETV7/TYMP/HAPLN3/MIR155HG/CARD16/OAS1/IFI6/EPSTI1/GBP2/RTKN2/STX11/CSF1/GLRX/GALM/CFLAR/GATA3/STAT1/FAS/B3GNT2/TMEM140/HNRNPLL/IFI35/SERPINB9/PSME2/TNIP1/BST2/PARP12/CASP1/GLCCI1/LY6E/PSMB9/IRF9/MX1/HLA-A/APOBEC3G/XAF1/HERC5/PSMB8/OPTN/STAT5A/PGM2L1/RNF213/ZNF267/LGALS9/NFKB2/UBE2L6/TAP1/PSMB10/NFKBID/TRIM69/CGAS/IRF1/TRIB2/PARP9/PML/TNFSF10/LAP3/ADAM8/OASL/GRAMD2B/GSDMD
KEGG_TYPE_I_DIABETES_MELLITUS	KEGG_TYPE_I_DIABETES_MELLITUS	KEGG_TYPE_I_DIABETES_MELLITUS	21	0.786487	2.10575	1.22911e-05	0.000944555	0.000803679	332	tags=67%, list=9%, signal=61%	HLA-DQA1/HLA-DRB5/HLA-DQA2/LTA/HLA-DMA/HLA-DQB1/HLA-DPA1/HLA-DRB1/HLA-DRA/FAS/HLA-DPB1/HLA-A/ICA1/CD28			TAKEDA_TARGETS_OF_NUP98_HOXA9_FUSION_16D_UP	TAKEDA_TARGETS_OF_NUP98_HOXA9_FUSION_16D_UP	TAKEDA_TARGETS_OF_NUP98_HOXA9_FUSION_16D_UP	39	0.663224	2.0002	2.96099e-05	0.00223808	0.00191039	719	tags=62%, list=20%, signal=50%	DUSP4/GEM/SOX4/IFI6/EPSTI1/RAB33A/ASB2/STAT1/IRF4/MEF2D/LY6E/MX1/ISG15/HOXB2/XAF1/LSP1/TOX/SLC5A3/AHR/TNFSF10/OASL/CCR6/PRKAR1A/MAP4K1
SHIN_B_CELL_LYMPHOMA_CLUSTER_8	SHIN_B_CELL_LYMPHOMA_CLUSTER_8	SHIN_B_CELL_LYMPHOMA_CLUSTER_8	14	0.825779	2.01284	1.27938e-05	0.000945526	0.000804505	177	tags=43%, list=5%, signal=41%	IL1R2/IL2RA/IL21R/SOX4/STAT1/FAS			JISON_SICKLE_CELL_DISEASE_UP	JISON_SICKLE_CELL_DISEASE_UP	JISON_SICKLE_CELL_DISEASE_UP	73	0.562211	1.83167	3.38272e-05	0.00249596	0.00213052	844	tags=59%, list=23%, signal=46%	CRADD/TYMP/GADD45A/ATOX1/GBP2/HTATIP2/COX17/STAT1/IFI35/PSME2/BST2/LY6E/PSMB9/MX1/HLA-A/DESI1/CTSA/PSMB8/GSTO1/ZNF267/PSMB2/UBE2L6/TAP1/CLIC1/GNG5/LEPROT/PLIN3/ATP6V1D/EMP3/OASL/VAMP5/BLOC1S1/TALDO1/PRDX4/VAMP8/GBP1/TIMP1/TXN/NDUFAF3/CUL1/RSU1/RHOA/RIT1
BLANCO_MELO_BRONCHIAL_EPITHELIAL_CELLS_INFLUENZA_A_DEL_NS1_INFECTION_UP	BLANCO_MELO_BRONCHIAL_EPITHELIAL_CELLS_INFLUENZA_A_DEL_NS1_INFECTION_UP	BLANCO_MELO_BRONCHIAL_EPITHELIAL_CELLS_INFLUENZA_A_DEL_NS1_INFECTION_UP	180	0.465829	1.64718	1.44393e-05	0.00104231	0.000886858	599	tags=36%, list=16%, signal=31%	TNFRSF9/IL1R2/GEM/ETV7/TYMP/HAPLN3/MIR155HG/CARD16/OAS1/IFI6/EPSTI1/GBP2/RTKN2/STX11/CSF1/GLRX/GALM/CFLAR/GATA3/STAT1/FAS/B3GNT2/TMEM140/HNRNPLL/IFI35/SERPINB9/PSME2/TNIP1/BST2/PARP12/CASP1/GLCCI1/LY6E/PSMB9/IRF9/MX1/HLA-A/APOBEC3G/XAF1/HERC5/PSMB8/OPTN/STAT5A/PGM2L1/RNF213/ZNF267/LGALS9/NFKB2/UBE2L6/TAP1/PSMB10/NFKBID/TRIM69/CGAS/IRF1/TRIB2/PARP9/PML/TNFSF10/LAP3/ADAM8/OASL/GRAMD2B/GSDMD			CHEN_LVAD_SUPPORT_OF_FAILING_HEART_UP	CHEN_LVAD_SUPPORT_OF_FAILING_HEART_UP	CHEN_LVAD_SUPPORT_OF_FAILING_HEART_UP	35	-0.542747	-2.29609	3.83393e-05	0.00270031	0.00230495	460	tags=51%, list=13%, signal=45%	TSC22D3/TIPARP/ATF3/PER1/MAPRE2/RNF115/MCL1/ZFP36/FKBP5/PIK3R1/JUN/GADD45B/TXNIP/BTG2/KLF2/GLUL/ZBTB16/AREG
BLANCO_MELO_RESPIRATORY_SYNCYTIAL_VIRUS_INFECTION_A594_CELLS_UP	BLANCO_MELO_RESPIRATORY_SYNCYTIAL_VIRUS_INFECTION_A594_CELLS_UP	BLANCO_MELO_RESPIRATORY_SYNCYTIAL_VIRUS_INFECTION_A594_CELLS_UP	82	0.557006	1.86703	1.91243e-05	0.00134913	0.00114792	368	tags=38%, list=10%, signal=35%	TNFRSF9/VDR/IL21R/GK/SDC4/TNFRSF1B/OAS1/POU2F2/CD82/GBP2/IL4R/GBP4/STX11/CSF1/PMAIP1/STAT1/GBP5/TRAF1/TMEM140/BST2/BIRC3/PARP12/NIBAN1/CASP1/MX1/XAF1/SELPLG/HERC5/CHST11/UBE2L6/TAP1			OSWALD_HEMATOPOIETIC_STEM_CELL_IN_COLLAGEN_GEL_UP	OSWALD_HEMATOPOIETIC_STEM_CELL_IN_COLLAGEN_GEL_UP	OSWALD_HEMATOPOIETIC_STEM_CELL_IN_COLLAGEN_GEL_UP	82	-0.387547	-1.95676	3.79929e-05	0.00270031	0.00230495	443	tags=35%, list=12%, signal=32%	DUSP2/TIPARP/ATF3/CDC42EP3/SSB/DUSP1/MCL1/JUNB/ZFP36/RGS2/FUS/JUN/TNF/GADD45B/FOS/LEF1/NR4A2/SGK1/BCL2A1/IER2/BTG2/KLF2/FOSB/EGR1/IER3/PTGER4/PLK2/AREG/CCL4
OSWALD_HEMATOPOIETIC_STEM_CELL_IN_COLLAGEN_GEL_UP	OSWALD_HEMATOPOIETIC_STEM_CELL_IN_COLLAGEN_GEL_UP	OSWALD_HEMATOPOIETIC_STEM_CELL_IN_COLLAGEN_GEL_UP	82	-0.387547	-1.85799	2.00286e-05	0.00138153	0.00117548	443	tags=35%, list=12%, signal=32%	DUSP2/TIPARP/ATF3/CDC42EP3/SSB/DUSP1/MCL1/JUNB/ZFP36/RGS2/FUS/JUN/TNF/GADD45B/FOS/LEF1/NR4A2/SGK1/BCL2A1/IER2/BTG2/KLF2/FOSB/EGR1/IER3/PTGER4/PLK2/AREG/CCL4			TIAN_TNF_SIGNALING_NOT_VIA_NFKB	TIAN_TNF_SIGNALING_NOT_VIA_NFKB	TIAN_TNF_SIGNALING_NOT_VIA_NFKB	14	-0.753238	-2.47462	4.41241e-05	0.00290937	0.0024834	443	tags=64%, list=12%, signal=57%	DUSP2/TIPARP/JUNB/KLF10/NR4A1/JUN/FOSB/EGR1/IER3
REACTOME_TNFS_BIND_THEIR_PHYSIOLOGICAL_RECEPTORS	REACTOME_TNFS_BIND_THEIR_PHYSIOLOGICAL_RECEPTORS	REACTOME_TNFS_BIND_THEIR_PHYSIOLOGICAL_RECEPTORS	11	0.875744	2.03653	2.55934e-05	0.001727	0.00146943	106	tags=64%, list=3%, signal=62%	TNFRSF18/TNFRSF4/TNFRSF9/LTA/CD70/TNFRSF1B/CD27			REACTOME_INTERLEUKIN_1_SIGNALING	REACTOME_INTERLEUKIN_1_SIGNALING	REACTOME_INTERLEUKIN_1_SIGNALING	64	0.583152	1.88059	4.3559e-05	0.00290937	0.0024834	1085	tags=70%, list=30%, signal=50%	IL1R2/TNIP2/PELI1/PSMB6/PSMB3/PSME2/PSMB9/TAB2/PSMA2/PSMD8/PSMB8/PSMD1/PSMB2/NFKB2/PSMC4/PSMB10/PSMB1/PSMA6/PSMD2/PSMB4/PSMA5/PSMC2/PSMC3/PSMD14/PSMD11/SQSTM1/IKBKB/TOLLIP/PSMC5/PSMD4/PSMD7/PSMA4/IKBKG/PSMD9/PSMC1/CUL1/PSMA1/UBE2N/NFKBIB/RBX1/PSMB7/PSME1/PSMC6/PSMF1/PSMA7
TAKEDA_TARGETS_OF_NUP98_HOXA9_FUSION_16D_UP	TAKEDA_TARGETS_OF_NUP98_HOXA9_FUSION_16D_UP	TAKEDA_TARGETS_OF_NUP98_HOXA9_FUSION_16D_UP	39	0.663224	2.00411	2.94648e-05	0.00190539	0.00162121	719	tags=62%, list=20%, signal=50%	DUSP4/GEM/SOX4/IFI6/EPSTI1/RAB33A/ASB2/STAT1/IRF4/MEF2D/LY6E/MX1/ISG15/HOXB2/XAF1/LSP1/TOX/SLC5A3/AHR/TNFSF10/OASL/CCR6/PRKAR1A/MAP4K1			TIEN_INTESTINE_PROBIOTICS_24HR_DN	TIEN_INTESTINE_PROBIOTICS_24HR_DN	TIEN_INTESTINE_PROBIOTICS_24HR_DN	116	-0.331382	-1.77662	4.37354e-05	0.00290937	0.0024834	444	tags=33%, list=12%, signal=30%	CEP57/ATF3/TTC3/PABPC1/RPL4/RPS19/RPS24/HSPA5/RPL27A/PNRC1/TPT1/FTL/RPL23A/EEF1A1/RPLP0/RPL41/EEF1G/RPS7/BTG1/RPL12/RPS14/PDCD4/RPS27/PLAAT4/RPL13/RPL10/RPS6/RPS3A/RPS2/RPL3/RPL5/RPS3/RPS23/RPL39/RPL34/RPS18/CD55/NUCB2
SANA_RESPONSE_TO_IFNG_UP	SANA_RESPONSE_TO_IFNG_UP	SANA_RESPONSE_TO_IFNG_UP	35	0.671681	1.9849	2.93334e-05	0.00190539	0.00162121	624	tags=69%, list=17%, signal=57%	ETV7/HLA-DQA1/HLA-DRB5/OAS1/HLA-DMA/GBP4/HLA-DQB1/CD74/HLA-DPA1/HLA-DRB1/STAT1/IFI35/BST2/CASP1/MX1/HLA-A/RNF213/LGALS9/UBE2L6/PARP9/TNFSF10/LAP3/VAMP5/HLA-B			KEGG_CYTOKINE_CYTOKINE_RECEPTOR_INTERACTION	KEGG_CYTOKINE_CYTOKINE_RECEPTOR_INTERACTION	KEGG_CYTOKINE_CYTOKINE_RECEPTOR_INTERACTION	44	0.646565	1.99428	4.697e-05	0.00300894	0.00256839	312	tags=45%, list=9%, signal=42%	TNFRSF18/TNFRSF4/CCR8/TNFRSF9/IL1R2/IL2RA/IL21R/LTA/CD70/IL2RB/TNFRSF1B/CXCR3/IL4R/CSF1/CD27/FAS/IL2RG/CCR4/LTB/IL12RB1
KEGG_AUTOIMMUNE_THYROID_DISEASE	KEGG_AUTOIMMUNE_THYROID_DISEASE	KEGG_AUTOIMMUNE_THYROID_DISEASE	19	0.767149	2.02053	3.11514e-05	0.00197335	0.00167903	332	tags=68%, list=9%, signal=62%	CTLA4/HLA-DQA1/HLA-DRB5/HLA-DQA2/HLA-DMA/HLA-DQB1/HLA-DPA1/HLA-DRB1/HLA-DRA/FAS/HLA-DPB1/HLA-A/CD28			MARZEC_IL2_SIGNALING_UP	MARZEC_IL2_SIGNALING_UP	MARZEC_IL2_SIGNALING_UP	44	0.646111	1.99288	4.75761e-05	0.00300894	0.00256839	237	tags=32%, list=7%, signal=30%	TNFRSF18/TNFRSF4/TNFRSF9/IL2RA/DUSP4/IL2RB/TNFRSF1B/PHLDA1/CCND2/BCL2L1/PHLDA2/SERPINB9/BIRC3/CCR4
TIAN_TNF_SIGNALING_NOT_VIA_NFKB	TIAN_TNF_SIGNALING_NOT_VIA_NFKB	TIAN_TNF_SIGNALING_NOT_VIA_NFKB	14	-0.753238	-2.40369	4.28199e-05	0.00265826	0.00226179	443	tags=64%, list=12%, signal=57%	DUSP2/TIPARP/JUNB/KLF10/NR4A1/JUN/FOSB/EGR1/IER3			REACTOME_SIGNALING_BY_INTERLEUKINS	REACTOME_SIGNALING_BY_INTERLEUKINS	REACTOME_SIGNALING_BY_INTERLEUKINS	181	0.45804	1.61908	5.44881e-05	0.00337717	0.00288271	799	tags=43%, list=22%, signal=35%	EBI3/IL1R2/IL2RA/DUSP4/IL21R/BATF/IL2RB/TNFRSF1B/IL4R/TNIP2/CSF1/PELI1/IL32/MAP2K3/GATA3/MAPKAPK3/STAT1/PSMB6/IL2RG/BCL2L1/CD4/IRF4/PSMB3/PSME2/CASP1/PSMB9/TAB2/PSMA2/PSMD8/IL12RB1/TYK2/PSMB8/PSMD1/GSTO1/STAT5A/ITGB1/PSMB2/LGALS9/NFKB2/PSMC4/PSMB10/PTPN7/SOD1/FOXO1/PSMB1/PSMA6/PSMD2/PSMB4/PSMA5/PSMC2/PIM1/GRB2/PSMC3/PAK2/TBK1/PSMD14/PSMD11/SQSTM1/IKBKB/ZEB1/TOLLIP/GSDMD/PSMC5/PSMD4/TALDO1/JAK3/ST…
REACTOME_SIGNALING_BY_INTERLEUKINS	REACTOME_SIGNALING_BY_INTERLEUKINS	REACTOME_SIGNALING_BY_INTERLEUKINS	181	0.45804	1.62024	4.64897e-05	0.00282949	0.00240749	799	tags=43%, list=22%, signal=35%	EBI3/IL1R2/IL2RA/DUSP4/IL21R/BATF/IL2RB/TNFRSF1B/IL4R/TNIP2/CSF1/PELI1/IL32/MAP2K3/GATA3/MAPKAPK3/STAT1/PSMB6/IL2RG/BCL2L1/CD4/IRF4/PSMB3/PSME2/CASP1/PSMB9/TAB2/PSMA2/PSMD8/IL12RB1/TYK2/PSMB8/PSMD1/GSTO1/STAT5A/ITGB1/PSMB2/LGALS9/NFKB2/PSMC4/PSMB10/PTPN7/SOD1/FOXO1/PSMB1/PSMA6/PSMD2/PSMB4/PSMA5/PSMC2/PIM1/GRB2/PSMC3/PAK2/TBK1/PSMD14/PSMD11/SQSTM1/IKBKB/ZEB1/TOLLIP/GSDMD/PSMC5/PSMD4/TALDO1/JAK3/ST…			AMIT_SERUM_RESPONSE_40_MCF10A	AMIT_SERUM_RESPONSE_40_MCF10A	AMIT_SERUM_RESPONSE_40_MCF10A	16	-0.695737	-2.40077	6.80674e-05	0.00390631	0.00333437	431	tags=81%, list=12%, signal=72%	ATF3/DUSP1/MCL1/ZFP36/NR4A1/RGS2/JUN/FOS/NR4A2/FOSB/EGR1/CITED2/GLUL
REACTOME_INTERLEUKIN_1_SIGNALING	REACTOME_INTERLEUKIN_1_SIGNALING	REACTOME_INTERLEUKIN_1_SIGNALING	64	0.583152	1.90826	4.81477e-05	0.00287405	0.0024454	1085	tags=70%, list=30%, signal=50%	IL1R2/TNIP2/PELI1/PSMB6/PSMB3/PSME2/PSMB9/TAB2/PSMA2/PSMD8/PSMB8/PSMD1/PSMB2/NFKB2/PSMC4/PSMB10/PSMB1/PSMA6/PSMD2/PSMB4/PSMA5/PSMC2/PSMC3/PSMD14/PSMD11/SQSTM1/IKBKB/TOLLIP/PSMC5/PSMD4/PSMD7/PSMA4/IKBKG/PSMD9/PSMC1/CUL1/PSMA1/UBE2N/NFKBIB/RBX1/PSMB7/PSME1/PSMC6/PSMF1/PSMA7			SANSOM_APC_TARGETS_UP	SANSOM_APC_TARGETS_UP	SANSOM_APC_TARGETS_UP	31	-0.550662	-2.28611	6.67356e-05	0.00390631	0.00333437	256	tags=42%, list=7%, signal=39%	IMPDH2/TUBB2A/SNHG6/RPL14/PASK/EGR1/KRT18/HOPX/TGFBR2/TC2N/GLUL/TCF7/MARCKSL1
DIRMEIER_LMP1_RESPONSE_LATE_UP	DIRMEIER_LMP1_RESPONSE_LATE_UP	DIRMEIER_LMP1_RESPONSE_LATE_UP	32	0.697373	2.02289	4.94786e-05	0.00289777	0.00246558	372	tags=53%, list=10%, signal=48%	BATF/TNFRSF1B/IL4R/CD58/RFTN1/CFLAR/TRAF1/SERPINB9/TNIP1/VOPP1/MTHFD2/STIP1/RHOG/STAT5A/PIEZO1/NFKB2/HSD17B10			WP_ALLOGRAFT_REJECTION	WP_ALLOGRAFT_REJECTION	WP_ALLOGRAFT_REJECTION	29	0.720205	2.07086	6.52457e-05	0.00390631	0.00333437	332	tags=55%, list=9%, signal=51%	FOXP3/IL2RA/CTLA4/HLA-DQA1/HLA-DRB5/HLA-DQA2/HLA-DMA/HLA-DQB1/HLA-DPA1/HLA-DRB1/HLA-DRA/STAT1/FAS/HLA-DPB1/HLA-A/CD28
SANSOM_APC_TARGETS_UP	SANSOM_APC_TARGETS_UP	SANSOM_APC_TARGETS_UP	31	-0.550662	-2.19229	5.47585e-05	0.00310756	0.00264408	256	tags=42%, list=7%, signal=39%	IMPDH2/TUBB2A/SNHG6/RPL14/PASK/EGR1/KRT18/HOPX/TGFBR2/TC2N/GLUL/TCF7/MARCKSL1			REACTOME_INTERFERON_GAMMA_SIGNALING	REACTOME_INTERFERON_GAMMA_SIGNALING	REACTOME_INTERFERON_GAMMA_SIGNALING	44	0.641269	1.97794	6.76058e-05	0.00390631	0.00333437	890	tags=68%, list=24%, signal=52%	HLA-DQA1/HLA-DRB5/HLA-DQA2/OAS1/GBP2/GBP4/HLA-DQB1/HLA-DPA1/HLA-DRB1/HLA-DRA/STAT1/GBP5/IRF4/HLA-DPB1/IRF9/HLA-A/MT2A/IRF1/PTPN1/PML/OASL/HLA-B/PTPN11/GBP1/SP100/SUMO1/HLA-C/B2M/JAK1/TRIM38
JISON_SICKLE_CELL_DISEASE_UP	JISON_SICKLE_CELL_DISEASE_UP	JISON_SICKLE_CELL_DISEASE_UP	73	0.562211	1.85945	5.50631e-05	0.00310756	0.00264408	844	tags=59%, list=23%, signal=46%	CRADD/TYMP/GADD45A/ATOX1/GBP2/HTATIP2/COX17/STAT1/IFI35/PSME2/BST2/LY6E/PSMB9/MX1/HLA-A/DESI1/CTSA/PSMB8/GSTO1/ZNF267/PSMB2/UBE2L6/TAP1/CLIC1/GNG5/LEPROT/PLIN3/ATP6V1D/EMP3/OASL/VAMP5/BLOC1S1/TALDO1/PRDX4/VAMP8/GBP1/TIMP1/TXN/NDUFAF3/CUL1/RSU1/RHOA/RIT1			REACTOME_PD_1_SIGNALING	REACTOME_PD_1_SIGNALING	REACTOME_PD_1_SIGNALING	18	0.754462	1.9744	6.93961e-05	0.00391015	0.00333765	211	tags=50%, list=6%, signal=47%	HLA-DQA1/HLA-DRB5/HLA-DQA2/HLA-DQB1/HLA-DPA1/HLA-DRB1/HLA-DRA/CD4/HLA-DPB1
CHEN_METABOLIC_SYNDROM_NETWORK	CHEN_METABOLIC_SYNDROM_NETWORK	CHEN_METABOLIC_SYNDROM_NETWORK	314	0.409087	1.47516	5.92239e-05	0.00328269	0.0027931	843	tags=34%, list=23%, signal=28%	TNFRSF18/EBI3/LAYN/ENTPD1/HLA-DQA1/SYNGR2/BATF/KCNN4/PKM/OAS1/ACOT9/NPDC1/EPSTI1/DUSP10/TNIP2/MICAL2/LGALS1/CD74/PMAIP1/BACH1/GLRX/NINJ1/PAM/SMS/LMNA/FKBP1A/BTG3/BEX3/NEDD9/ARPC1B/NCF4/SERPINB9/RGS1/TNIP1/NIBAN1/VOPP1/CASP1/SAMSN1/NAGK/MTHFD2/CERS5/PSMD8/HOXB2/SNX5/CALM3/RHOC/STAMBPL1/ICA1/ABCG1/PFKP/MAN2B1/WDR1/MCM5/NFKB2/CAPN2/CLIC1/FBLN7/TAGLN2/SDF2L1/LASP1/HTRA2/NFE2L2/RAC2/MCM3/IFI27L2/PEA15…			BLANCO_MELO_RESPIRATORY_SYNCYTIAL_VIRUS_INFECTION_A594_CELLS_UP	BLANCO_MELO_RESPIRATORY_SYNCYTIAL_VIRUS_INFECTION_A594_CELLS_UP	BLANCO_MELO_RESPIRATORY_SYNCYTIAL_VIRUS_INFECTION_A594_CELLS_UP	82	0.557006	1.84067	8.61846e-05	0.00476939	0.00407109	368	tags=38%, list=10%, signal=35%	TNFRSF9/VDR/IL21R/GK/SDC4/TNFRSF1B/OAS1/POU2F2/CD82/GBP2/IL4R/GBP4/STX11/CSF1/PMAIP1/STAT1/GBP5/TRAF1/TMEM140/BST2/BIRC3/PARP12/NIBAN1/CASP1/MX1/XAF1/SELPLG/HERC5/CHST11/UBE2L6/TAP1
WP_ALLOGRAFT_REJECTION	WP_ALLOGRAFT_REJECTION	WP_ALLOGRAFT_REJECTION	29	0.720205	2.05705	6.28182e-05	0.00342084	0.00291064	332	tags=55%, list=9%, signal=51%	FOXP3/IL2RA/CTLA4/HLA-DQA1/HLA-DRB5/HLA-DQA2/HLA-DMA/HLA-DQB1/HLA-DPA1/HLA-DRB1/HLA-DRA/STAT1/FAS/HLA-DPB1/HLA-A/CD28			BLANCO_MELO_COVID19_SARS_COV_2_LOW_MOI_INFECTION_A594_ACE2_EXPRESSING_CELLS_UP	BLANCO_MELO_COVID19_SARS_COV_2_LOW_MOI_INFECTION_A594_ACE2_EXPRESSING_CELLS_UP	BLANCO_MELO_COVID19_SARS_COV_2_LOW_MOI_INFECTION_A594_ACE2_EXPRESSING_CELLS_UP	49	-0.456544	-2.13928	0.00010179	0.00545966	0.00466029	431	tags=37%, list=12%, signal=33%	ATF3/PER1/MALAT1/NR4A3/JUNB/ZFP36/KLF10/NR4A1/TNF/FOS/IER2/DDIT3/FOSB/EGR1/IER3/RASD1/ID1/CCL4
LINDSTEDT_DENDRITIC_CELL_MATURATION_B	LINDSTEDT_DENDRITIC_CELL_MATURATION_B	LINDSTEDT_DENDRITIC_CELL_MATURATION_B	31	0.688222	1.98162	6.77521e-05	0.00362591	0.00308512	368	tags=55%, list=10%, signal=50%	TNFRSF9/IL2RA/DUSP4/SDC4/GADD45A/SLAMF1/CFLAR/TRAF1/PSME2/TNIP1/BIRC3/EED/OPTN/REL/ZNF267/NFKB2/TAP1			REACTOME_PROGRAMMED_CELL_DEATH	REACTOME_PROGRAMMED_CELL_DEATH	REACTOME_PROGRAMMED_CELL_DEATH	107	0.507406	1.71744	0.000102181	0.00545966	0.00466029	1085	tags=57%, list=30%, signal=41%	PMAIP1/CDKN2A/LMNA/CFLAR/PELI1/FAS/PSMB6/BCL2L1/PSMB3/PSME2/BIRC3/CASP1/PSMB9/PSMA2/PSMD8/BAK1/CTNNB1/PSMB8/PSMD1/PSMB2/CHMP2A/CHMP4A/PSMC4/PSMB10/PSMB1/PSMA6/PSMD2/PSMB4/PSMA5/PSMC2/IRF1/PSMC3/PAK2/PSMD14/PSMD11/TNFSF10/GSDMD/PSMC5/PSMD4/YWHAE/STAT3/PSMD7/PSMA4/YWHAB/PSMD9/PSMC1/BAX/CHMP2B/PSMA1/OGT/PSMB7/FLOT2/PSME1/DBNL/LMNB1/PSMC6/BAD/BCL2L11/PSMF1/PPP3CC/PSMA7
CHEN_LVAD_SUPPORT_OF_FAILING_HEART_UP	CHEN_LVAD_SUPPORT_OF_FAILING_HEART_UP	CHEN_LVAD_SUPPORT_OF_FAILING_HEART_UP	35	-0.542747	-2.26975	7.32985e-05	0.00379198	0.00322642	460	tags=51%, list=13%, signal=45%	TSC22D3/TIPARP/ATF3/PER1/MAPRE2/RNF115/MCL1/ZFP36/FKBP5/PIK3R1/JUN/GADD45B/TXNIP/BTG2/KLF2/GLUL/ZBTB16/AREG			REACTOME_TRANSCRIPTIONAL_REGULATION_BY_RUNX1	REACTOME_TRANSCRIPTIONAL_REGULATION_BY_RUNX1	REACTOME_TRANSCRIPTIONAL_REGULATION_BY_RUNX1	79	0.547264	1.80142	0.000116671	0.0061282	0.00523095	603	tags=39%, list=17%, signal=33%	TNFRSF18/FOXP3/IL2RA/CTLA4/CCND2/GATA3/PSMB6/PSMB3/PSME2/PSMB9/PSMA2/PSMD8/CDK6/PSMB8/PSMD1/PSMB2/PSMC4/PSMB10/PSMB1/PSMA6/PSMD2/PSMB4/PSMA5/PSMC2/PSMC3/PSMD14/PSMD11/PML/PRMT1/PSMC5/PSMD4
TIEN_INTESTINE_PROBIOTICS_24HR_DN	TIEN_INTESTINE_PROBIOTICS_24HR_DN	TIEN_INTESTINE_PROBIOTICS_24HR_DN	116	-0.331382	-1.65045	7.23733e-05	0.00379198	0.00322642	444	tags=33%, list=12%, signal=30%	CEP57/ATF3/TTC3/PABPC1/RPL4/RPS19/RPS24/HSPA5/RPL27A/PNRC1/TPT1/FTL/RPL23A/EEF1A1/RPLP0/RPL41/EEF1G/RPS7/BTG1/RPL12/RPS14/PDCD4/RPS27/PLAAT4/RPL13/RPL10/RPS6/RPS3A/RPS2/RPL3/RPL5/RPS3/RPS23/RPL39/RPL34/RPS18/CD55/NUCB2			HOLLEMAN_VINCRISTINE_RESISTANCE_ALL_DN	HOLLEMAN_VINCRISTINE_RESISTANCE_ALL_DN	HOLLEMAN_VINCRISTINE_RESISTANCE_ALL_DN	18	-0.649464	-2.28431	0.000120164	0.00620648	0.00529777	371	tags=56%, list=10%, signal=50%	RPS24/RPL31/RPL23A/RPLP2/RPL12/RPS15A/RPL10/RPS2/RPS12/RASGRP2
DIAZ_CHRONIC_MYELOGENOUS_LEUKEMIA_DN	DIAZ_CHRONIC_MYELOGENOUS_LEUKEMIA_DN	DIAZ_CHRONIC_MYELOGENOUS_LEUKEMIA_DN	45	-0.4636	-2.05044	8.5131e-05	0.00433191	0.00368583	371	tags=51%, list=10%, signal=46%	RPS24/MCL1/GLIPR1/RPS15/IL16/RPL23A/EEF1A1/RPL18A/RPLP1/RPL41/GADD45B/SORL1/NOP53/RPL39/RPL32/BTG2/RPS12/RPL30/KLF2/CCR7/IL7R/NKG7/TCF7			REACTOME_TNFS_BIND_THEIR_PHYSIOLOGICAL_RECEPTORS	REACTOME_TNFS_BIND_THEIR_PHYSIOLOGICAL_RECEPTORS	REACTOME_TNFS_BIND_THEIR_PHYSIOLOGICAL_RECEPTORS	11	0.875744	2.05898	0.000124736	0.00633701	0.00540918	106	tags=64%, list=3%, signal=62%	TNFRSF18/TNFRSF4/TNFRSF9/LTA/CD70/TNFRSF1B/CD27
REACTOME_TCR_SIGNALING	REACTOME_TCR_SIGNALING	REACTOME_TCR_SIGNALING	89	0.521274	1.75563	8.79815e-05	0.00440475	0.0037478	1085	tags=60%, list=30%, signal=43%	HLA-DQA1/HLA-DRB5/HLA-DQA2/HLA-DQB1/HLA-DPA1/HLA-DRB1/HLA-DRA/PSMB6/CD4/HLA-DPB1/PSMB3/PSME2/PSMB9/TAB2/PSMA2/PSMD8/PSMB8/PSMD1/PSMB2/PSMC4/PSMB10/PSMB1/CSK/PSMA6/PSMD2/PSMB4/PSMA5/PSMC2/PSMC3/PAK2/PSMD14/PSMD11/IKBKB/PSMC5/PSMD4/LAT/PSMD7/PSMA4/IKBKG/PSMD9/PSMC1/CUL1/VASP/PSMA1/UBE2N/CD247/PSMB7/LCK/PSME1/PSMC6/UBE2D2/PSMF1/PSMA7			DIRMEIER_LMP1_RESPONSE_LATE_UP	DIRMEIER_LMP1_RESPONSE_LATE_UP	DIRMEIER_LMP1_RESPONSE_LATE_UP	32	0.697373	2.03834	0.000147623	0.00737879	0.00629843	372	tags=53%, list=10%, signal=48%	BATF/TNFRSF1B/IL4R/CD58/RFTN1/CFLAR/TRAF1/SERPINB9/TNIP1/VOPP1/MTHFD2/STIP1/RHOG/STAT5A/PIEZO1/NFKB2/HSD17B10
KEGG_CYTOKINE_CYTOKINE_RECEPTOR_INTERACTION	KEGG_CYTOKINE_CYTOKINE_RECEPTOR_INTERACTION	KEGG_CYTOKINE_CYTOKINE_RECEPTOR_INTERACTION	44	0.646565	2.00731	9.8697e-05	0.00486279	0.00413752	312	tags=45%, list=9%, signal=42%	TNFRSF18/TNFRSF4/CCR8/TNFRSF9/IL1R2/IL2RA/IL21R/LTA/CD70/IL2RB/TNFRSF1B/CXCR3/IL4R/CSF1/CD27/FAS/IL2RG/CCR4/LTB/IL12RB1			DIAZ_CHRONIC_MYELOGENOUS_LEUKEMIA_DN	DIAZ_CHRONIC_MYELOGENOUS_LEUKEMIA_DN	DIAZ_CHRONIC_MYELOGENOUS_LEUKEMIA_DN	45	-0.4636	-2.10338	0.000165901	0.00803322	0.00685705	371	tags=51%, list=10%, signal=46%	RPS24/MCL1/GLIPR1/RPS15/IL16/RPL23A/EEF1A1/RPL18A/RPLP1/RPL41/GADD45B/SORL1/NOP53/RPL39/RPL32/BTG2/RPS12/RPL30/KLF2/CCR7/IL7R/NKG7/TCF7
MARZEC_IL2_SIGNALING_UP	MARZEC_IL2_SIGNALING_UP	MARZEC_IL2_SIGNALING_UP	44	0.646111	2.0059	0.000102375	0.00496519	0.00422466	237	tags=32%, list=7%, signal=30%	TNFRSF18/TNFRSF4/TNFRSF9/IL2RA/DUSP4/IL2RB/TNFRSF1B/PHLDA1/CCND2/BCL2L1/PHLDA2/SERPINB9/BIRC3/CCR4			LINDSTEDT_DENDRITIC_CELL_MATURATION_B	LINDSTEDT_DENDRITIC_CELL_MATURATION_B	LINDSTEDT_DENDRITIC_CELL_MATURATION_B	31	0.688222	1.99158	0.000164141	0.00803322	0.00685705	368	tags=55%, list=10%, signal=50%	TNFRSF9/IL2RA/DUSP4/SDC4/GADD45A/SLAMF1/CFLAR/TRAF1/PSME2/TNIP1/BIRC3/EED/OPTN/REL/ZNF267/NFKB2/TAP1
AMIT_SERUM_RESPONSE_40_MCF10A	AMIT_SERUM_RESPONSE_40_MCF10A	AMIT_SERUM_RESPONSE_40_MCF10A	16	-0.695737	-2.30059	0.000111656	0.00531062	0.00451856	431	tags=81%, list=12%, signal=72%	ATF3/DUSP1/MCL1/ZFP36/NR4A1/RGS2/JUN/FOS/NR4A2/FOSB/EGR1/CITED2/GLUL			BLANCO_MELO_COVID19_BRONCHIAL_EPITHELIAL_CELLS_SARS_COV_2_INFECTION_UP	BLANCO_MELO_COVID19_BRONCHIAL_EPITHELIAL_CELLS_SARS_COV_2_INFECTION_UP	BLANCO_MELO_COVID19_BRONCHIAL_EPITHELIAL_CELLS_SARS_COV_2_INFECTION_UP	45	0.610214	1.88547	0.000176547	0.008357	0.00713342	581	tags=49%, list=16%, signal=42%	DUSP4/OAS1/POU2F2/EPSTI1/IL32/NEDD9/GBP5/IFI35/TNIP1/BST2/BIRC3/PARP12/IRF9/PRDM1/LTB/STAT5A/LGALS9/NFKB2/RELB/RHOF/PARP9/ADAM8
KEGG_CELL_ADHESION_MOLECULES_CAMS	KEGG_CELL_ADHESION_MOLECULES_CAMS	KEGG_CELL_ADHESION_MOLECULES_CAMS	38	0.640348	1.92765	0.000112919	0.00531062	0.00451856	347	tags=47%, list=10%, signal=43%	CTLA4/HLA-DQA1/HLA-DRB5/HLA-DQA2/SDC4/HLA-DMA/ICOS/HLA-DQB1/CD58/HLA-DPA1/HLA-DRB1/HLA-DRA/CD4/HLA-DPB1/HLA-A/SELPLG/CD28/ITGB1			CHEN_METABOLIC_SYNDROM_NETWORK	CHEN_METABOLIC_SYNDROM_NETWORK	CHEN_METABOLIC_SYNDROM_NETWORK	314	0.409087	1.4944	0.000177981	0.008357	0.00713342	843	tags=34%, list=23%, signal=28%	TNFRSF18/EBI3/LAYN/ENTPD1/HLA-DQA1/SYNGR2/BATF/KCNN4/PKM/OAS1/ACOT9/NPDC1/EPSTI1/DUSP10/TNIP2/MICAL2/LGALS1/CD74/PMAIP1/BACH1/GLRX/NINJ1/PAM/SMS/LMNA/FKBP1A/BTG3/BEX3/NEDD9/ARPC1B/NCF4/SERPINB9/RGS1/TNIP1/NIBAN1/VOPP1/CASP1/SAMSN1/NAGK/MTHFD2/CERS5/PSMD8/HOXB2/SNX5/CALM3/RHOC/STAMBPL1/ICA1/ABCG1/PFKP/MAN2B1/WDR1/MCM5/NFKB2/CAPN2/CLIC1/FBLN7/TAGLN2/SDF2L1/LASP1/HTRA2/NFE2L2/RAC2/MCM3/IFI27L2/PEA15…
BLANCO_MELO_COVID19_SARS_COV_2_LOW_MOI_INFECTION_A594_ACE2_EXPRESSING_CELLS_UP	BLANCO_MELO_COVID19_SARS_COV_2_LOW_MOI_INFECTION_A594_ACE2_EXPRESSING_CELLS_UP	BLANCO_MELO_COVID19_SARS_COV_2_LOW_MOI_INFECTION_A594_ACE2_EXPRESSING_CELLS_UP	49	-0.456544	-2.0598	0.00012192	0.00564834	0.00480592	431	tags=37%, list=12%, signal=33%	ATF3/PER1/MALAT1/NR4A3/JUNB/ZFP36/KLF10/NR4A1/TNF/FOS/IER2/DDIT3/FOSB/EGR1/IER3/RASD1/ID1/CCL4			BEIER_GLIOMA_STEM_CELL_DN	BEIER_GLIOMA_STEM_CELL_DN	BEIER_GLIOMA_STEM_CELL_DN	14	0.832306	2.07348	0.000187484	0.00854431	0.0072933	118	tags=57%, list=3%, signal=56%	HLA-DQA1/HLA-DMA/HLA-DQB1/CD74/HLA-DPA1/INPP1/HLA-DRB1/HLA-DRA
REACTOME_PROGRAMMED_CELL_DEATH	REACTOME_PROGRAMMED_CELL_DEATH	REACTOME_PROGRAMMED_CELL_DEATH	107	0.507406	1.7326	0.000130713	0.00596667	0.00507677	1085	tags=57%, list=30%, signal=41%	PMAIP1/CDKN2A/LMNA/CFLAR/PELI1/FAS/PSMB6/BCL2L1/PSMB3/PSME2/BIRC3/CASP1/PSMB9/PSMA2/PSMD8/BAK1/CTNNB1/PSMB8/PSMD1/PSMB2/CHMP2A/CHMP4A/PSMC4/PSMB10/PSMB1/PSMA6/PSMD2/PSMB4/PSMA5/PSMC2/IRF1/PSMC3/PAK2/PSMD14/PSMD11/TNFSF10/GSDMD/PSMC5/PSMD4/YWHAE/STAT3/PSMD7/PSMA4/YWHAB/PSMD9/PSMC1/BAX/CHMP2B/PSMA1/OGT/PSMB7/FLOT2/PSME1/DBNL/LMNB1/PSMC6/BAD/BCL2L11/PSMF1/PPP3CC/PSMA7			SANA_RESPONSE_TO_IFNG_UP	SANA_RESPONSE_TO_IFNG_UP	SANA_RESPONSE_TO_IFNG_UP	35	0.671681	1.98905	0.000187218	0.00854431	0.0072933	624	tags=69%, list=17%, signal=57%	ETV7/HLA-DQA1/HLA-DRB5/OAS1/HLA-DMA/GBP4/HLA-DQB1/CD74/HLA-DPA1/HLA-DRB1/STAT1/IFI35/BST2/CASP1/MX1/HLA-A/RNF213/LGALS9/UBE2L6/PARP9/TNFSF10/LAP3/VAMP5/HLA-B
HOLLEMAN_VINCRISTINE_RESISTANCE_ALL_DN	HOLLEMAN_VINCRISTINE_RESISTANCE_ALL_DN	HOLLEMAN_VINCRISTINE_RESISTANCE_ALL_DN	18	-0.649464	-2.2065	0.00013401	0.00602852	0.00512939	371	tags=56%, list=10%, signal=50%	RPS24/RPL31/RPL23A/RPLP2/RPL12/RPS15A/RPL10/RPS2/RPS12/RASGRP2			REACTOME_INTERFERON_SIGNALING	REACTOME_INTERFERON_SIGNALING	REACTOME_INTERFERON_SIGNALING	93	0.516263	1.73215	0.000208118	0.00934722	0.00797865	900	tags=51%, list=25%, signal=39%	HLA-DQA1/HLA-DRB5/HLA-DQA2/OAS1/IFI6/GBP2/GBP4/HLA-DQB1/HLA-DPA1/HLA-DRB1/HLA-DRA/EIF4E/STAT1/GBP5/IRF4/IFI35/HLA-DPB1/BST2/IRF9/MX1/ISG15/HLA-A/XAF1/HERC5/TYK2/PSMB8/UBE2L6/PIN1/MT2A/IRF1/PTPN1/IFNAR2/PML/OASL/HLA-B/ADAR/PTPN11/SEC13/GBP1/SP100/FLNA/SUMO1/HLA-C/B2M/JAK1/TRIM38/UBE2N
REACTOME_INTERFERON_GAMMA_SIGNALING	REACTOME_INTERFERON_GAMMA_SIGNALING	REACTOME_INTERFERON_GAMMA_SIGNALING	44	0.641269	1.99087	0.000136765	0.00606453	0.00516003	890	tags=68%, list=24%, signal=52%	HLA-DQA1/HLA-DRB5/HLA-DQA2/OAS1/GBP2/GBP4/HLA-DQB1/HLA-DPA1/HLA-DRB1/HLA-DRA/STAT1/GBP5/IRF4/HLA-DPB1/IRF9/HLA-A/MT2A/IRF1/PTPN1/PML/OASL/HLA-B/PTPN11/GBP1/SP100/SUMO1/HLA-C/B2M/JAK1/TRIM38			REACTOME_TCR_SIGNALING	REACTOME_TCR_SIGNALING	REACTOME_TCR_SIGNALING	89	0.521274	1.73691	0.000218314	0.00966508	0.00824998	1085	tags=60%, list=30%, signal=43%	HLA-DQA1/HLA-DRB5/HLA-DQA2/HLA-DQB1/HLA-DPA1/HLA-DRB1/HLA-DRA/PSMB6/CD4/HLA-DPB1/PSMB3/PSME2/PSMB9/TAB2/PSMA2/PSMD8/PSMB8/PSMD1/PSMB2/PSMC4/PSMB10/PSMB1/CSK/PSMA6/PSMD2/PSMB4/PSMA5/PSMC2/PSMC3/PAK2/PSMD14/PSMD11/IKBKB/PSMC5/PSMD4/LAT/PSMD7/PSMA4/IKBKG/PSMD9/PSMC1/CUL1/VASP/PSMA1/UBE2N/CD247/PSMB7/LCK/PSME1/PSMC6/UBE2D2/PSMF1/PSMA7
BLANCO_MELO_COVID19_BRONCHIAL_EPITHELIAL_CELLS_SARS_COV_2_INFECTION_UP	BLANCO_MELO_COVID19_BRONCHIAL_EPITHELIAL_CELLS_SARS_COV_2_INFECTION_UP	BLANCO_MELO_COVID19_BRONCHIAL_EPITHELIAL_CELLS_SARS_COV_2_INFECTION_UP	45	0.610214	1.90307	0.000143379	0.00622267	0.00529459	581	tags=49%, list=16%, signal=42%	DUSP4/OAS1/POU2F2/EPSTI1/IL32/NEDD9/GBP5/IFI35/TNIP1/BST2/BIRC3/PARP12/IRF9/PRDM1/LTB/STAT5A/LGALS9/NFKB2/RELB/RHOF/PARP9/ADAM8			EINAV_INTERFERON_SIGNATURE_IN_CANCER	EINAV_INTERFERON_SIGNATURE_IN_CANCER	EINAV_INTERFERON_SIGNATURE_IN_CANCER	18	0.72693	1.90235	0.000234266	0.0102252	0.00872809	365	tags=61%, list=10%, signal=55%	OAS1/IFI6/STAT1/IFI35/BST2/LY6E/IRF9/MX1/ISG15/APOBEC3G/UBE2L6
REACTOME_INTERFERON_SIGNALING	REACTOME_INTERFERON_SIGNALING	REACTOME_INTERFERON_SIGNALING	93	0.516263	1.74218	0.00014434	0.00622267	0.00529459	900	tags=51%, list=25%, signal=39%	HLA-DQA1/HLA-DRB5/HLA-DQA2/OAS1/IFI6/GBP2/GBP4/HLA-DQB1/HLA-DPA1/HLA-DRB1/HLA-DRA/EIF4E/STAT1/GBP5/IRF4/IFI35/HLA-DPB1/BST2/IRF9/MX1/ISG15/HLA-A/XAF1/HERC5/TYK2/PSMB8/UBE2L6/PIN1/MT2A/IRF1/PTPN1/IFNAR2/PML/OASL/HLA-B/ADAR/PTPN11/SEC13/GBP1/SP100/FLNA/SUMO1/HLA-C/B2M/JAK1/TRIM38/UBE2N			KRASNOSELSKAYA_ILF3_TARGETS_UP	KRASNOSELSKAYA_ILF3_TARGETS_UP	KRASNOSELSKAYA_ILF3_TARGETS_UP	16	0.79489	2.01677	0.000238678	0.0102731	0.00876897	368	tags=56%, list=10%, signal=51%	OAS1/IFI6/STAT1/IFI35/PSMB9/MX1/ISG15/XAF1/TAP1
REACTOME_TRANSCRIPTIONAL_REGULATION_BY_RUNX1	REACTOME_TRANSCRIPTIONAL_REGULATION_BY_RUNX1	REACTOME_TRANSCRIPTIONAL_REGULATION_BY_RUNX1	79	0.547264	1.82948	0.000146536	0.00623078	0.00530149	603	tags=39%, list=17%, signal=33%	TNFRSF18/FOXP3/IL2RA/CTLA4/CCND2/GATA3/PSMB6/PSMB3/PSME2/PSMB9/PSMA2/PSMD8/CDK6/PSMB8/PSMD1/PSMB2/PSMC4/PSMB10/PSMB1/PSMA6/PSMD2/PSMB4/PSMA5/PSMC2/PSMC3/PSMD14/PSMD11/PML/PRMT1/PSMC5/PSMD4			NUYTTEN_EZH2_TARGETS_UP	NUYTTEN_EZH2_TARGETS_UP	NUYTTEN_EZH2_TARGETS_UP	310	0.399022	1.45808	0.000244042	0.0103601	0.00884321	727	tags=32%, list=20%, signal=28%	GEM/TYMP/CTSC/OAS1/EPSTI1/GADD45A/GBP2/GBP4/NAMPT/LIMA1/CSF1/CD58/EFHD2/PMAIP1/BACH1/ASB2/GLRX/CD59/NINJ1/PAM/RFTN1/ARID5B/FKBP1A/RBPJ/ENO1/CFLAR/LYST/IL32/STAT1/FAS/GBP5/S100A4/B3GNT2/TRAF1/PHLDA2/TMEM140/APLP2/ANKRD10/PSME2/BIRC3/PARP12/CCDC167/CASP1/AKIRIN2/PSMB9/SNX9/JAZF1/MX1/TAB2/SQOR/MT1E/XAF1/CISD2/HERC5/NCOA3/RHOC/DESI1/PSMB8/OPTN/WDR1/UBE2L6/TAP1/SLC16A3/AP1S2/MVP/ARF3/MT2A/SGMS1/TANK/F…
REACTOME_HOST_INTERACTIONS_OF_HIV_FACTORS	REACTOME_HOST_INTERACTIONS_OF_HIV_FACTORS	REACTOME_HOST_INTERACTIONS_OF_HIV_FACTORS	89	0.514346	1.7323	0.000160437	0.00672969	0.00572599	1085	tags=61%, list=30%, signal=44%	PSMB6/CD4/PSMB3/PSME2/PSMB9/HLA-A/PSMA2/APOBEC3G/PSMD8/PSMB8/CD28/PSMD1/RANBP1/PSMB2/AP1S2/PSMC4/PSMB10/PSMB1/PSMA6/PSMD2/PSMB4/RANGAP1/PSMA5/PSMC2/PSMC3/PAK2/AP2M1/PSMD14/PSMD11/RAC1/PSMC5/PSMD4/PSMD7/SEC13/PSMA4/AP1S1/PSMD9/PSMC1/AP2S1/ELOB/ARF1/B2M/PSMA1/DOCK2/CD247/RBX1/PSMB7/LCK/BANF1/PSME1/PSMC6/NUP62/PSMF1/PSMA7			SHIN_B_CELL_LYMPHOMA_CLUSTER_8	SHIN_B_CELL_LYMPHOMA_CLUSTER_8	SHIN_B_CELL_LYMPHOMA_CLUSTER_8	14	0.825779	2.05722	0.000255146	0.0106851	0.00912066	177	tags=43%, list=5%, signal=41%	IL1R2/IL2RA/IL21R/SOX4/STAT1/FAS
PLASARI_TGFB1_TARGETS_1HR_UP	PLASARI_TGFB1_TARGETS_1HR_UP	PLASARI_TGFB1_TARGETS_1HR_UP	13	-0.717151	-2.24478	0.000168034	0.00693522	0.00590086	380	tags=62%, list=10%, signal=55%	SLC20A1/ID2/JUNB/KLF10/NR4A1/GADD45B/IER3/ID1			REACTOME_INNATE_IMMUNE_SYSTEM	REACTOME_INNATE_IMMUNE_SYSTEM	REACTOME_INNATE_IMMUNE_SYSTEM	384	0.384989	1.4162	0.000262025	0.0108269	0.00924167	1068	tags=43%, list=29%, signal=34%	DUSP4/CTSC/OTUD5/TNFRSF1B/PKM/ATOX1/TNIP2/TRAF3/CD58/CD59/PELI1/MAP2K3/ARPC1B/NCF4/MAPKAPK3/PGAM1/PSMB6/BCL2L1/RASGRP1/CD4/ORMDL3/PSMB3/PSME2/BST2/BIRC3/CASP1/COMMD3/PSMB9/TAB2/ISG15/HLA-A/PSMA2/PSMD8/CTNNB1/HERC5/RHOG/RAB10/PLPP5/CMTM6/CTSA/PSMB8/MAN2B1/PSMD1/PSMB2/NFKB2/UBE2L6/PIN1/PSMC4/MVP/PSMB10/TANK/IQGAP1/PSMB1/RAC2/PSMA6/GPI/PSMD2/TSPAN14/PSMB4/SURF4/PSMA5/ATP6V1D/PSMC2/CGAS/GRB2/ARSA/PSM…
REACTOME_APOPTOSIS	REACTOME_APOPTOSIS	REACTOME_APOPTOSIS	89	0.513059	1.72796	0.000169806	0.00693522	0.00590086	1085	tags=58%, list=30%, signal=42%	PMAIP1/CDKN2A/LMNA/CFLAR/FAS/PSMB6/BCL2L1/PSMB3/PSME2/PSMB9/PSMA2/PSMD8/BAK1/CTNNB1/PSMB8/PSMD1/PSMB2/PSMC4/PSMB10/PSMB1/PSMA6/PSMD2/PSMB4/PSMA5/PSMC2/PSMC3/PAK2/PSMD14/PSMD11/TNFSF10/GSDMD/PSMC5/PSMD4/YWHAE/STAT3/PSMD7/PSMA4/YWHAB/PSMD9/PSMC1/BAX/PSMA1/PSMB7/PSME1/DBNL/LMNB1/PSMC6/BAD/BCL2L11/PSMF1/PPP3CC/PSMA7			NUTT_GBM_VS_AO_GLIOMA_DN	NUTT_GBM_VS_AO_GLIOMA_DN	NUTT_GBM_VS_AO_GLIOMA_DN	22	-0.595519	-2.20935	0.000277089	0.0111687	0.00953345	446	tags=50%, list=12%, signal=44%	RPS20/RPL4/RPL27A/RPL24/EIF3E/RPL23A/RPLP2/RPS6/RPS13/RPL30/ID1
NUYTTEN_EZH2_TARGETS_UP	NUYTTEN_EZH2_TARGETS_UP	NUYTTEN_EZH2_TARGETS_UP	310	0.399022	1.43819	0.000173446	0.00699191	0.0059491	727	tags=32%, list=20%, signal=28%	GEM/TYMP/CTSC/OAS1/EPSTI1/GADD45A/GBP2/GBP4/NAMPT/LIMA1/CSF1/CD58/EFHD2/PMAIP1/BACH1/ASB2/GLRX/CD59/NINJ1/PAM/RFTN1/ARID5B/FKBP1A/RBPJ/ENO1/CFLAR/LYST/IL32/STAT1/FAS/GBP5/S100A4/B3GNT2/TRAF1/PHLDA2/TMEM140/APLP2/ANKRD10/PSME2/BIRC3/PARP12/CCDC167/CASP1/AKIRIN2/PSMB9/SNX9/JAZF1/MX1/TAB2/SQOR/MT1E/XAF1/CISD2/HERC5/NCOA3/RHOC/DESI1/PSMB8/OPTN/WDR1/UBE2L6/TAP1/SLC16A3/AP1S2/MVP/ARF3/MT2A/SGMS1/TANK/F…			DIRMEIER_LMP1_RESPONSE_EARLY	DIRMEIER_LMP1_RESPONSE_EARLY	DIRMEIER_LMP1_RESPONSE_EARLY	49	-0.433805	-2.03272	0.000277506	0.0111687	0.00953345	355	tags=35%, list=10%, signal=32%	MCL1/JUNB/ZFP36/RPS9/TNFSF9/EEF1A1/JUN/TNF/GADD45B/BCL2A1/IER2/BTG2/EGR1/RPS10/CD69/MYC/CCL4
KRASNOSELSKAYA_ILF3_TARGETS_UP	KRASNOSELSKAYA_ILF3_TARGETS_UP	KRASNOSELSKAYA_ILF3_TARGETS_UP	16	0.79489	2.00437	0.000177868	0.00701822	0.00597149	368	tags=56%, list=10%, signal=51%	OAS1/IFI6/STAT1/IFI35/PSMB9/MX1/ISG15/XAF1/TAP1			MODY_HIPPOCAMPUS_PRENATAL	MODY_HIPPOCAMPUS_PRENATAL	MODY_HIPPOCAMPUS_PRENATAL	28	-0.547138	-2.16453	0.000287201	0.0114107	0.00974002	287	tags=50%, list=8%, signal=46%	RPL37/RPL23A/EIF4A3/EEF1G/RPS8/RPL12/RPS27/RPL19/RPL13/RPL9/RPL8/RPL34/RPL30/RPS18
BLANCO_MELO_COVID19_SARS_COV_2_INFECTION_CALU3_CELLS_UP	BLANCO_MELO_COVID19_SARS_COV_2_INFECTION_CALU3_CELLS_UP	BLANCO_MELO_COVID19_SARS_COV_2_INFECTION_CALU3_CELLS_UP	100	0.503031	1.70629	0.000178621	0.00701822	0.00597149	397	tags=35%, list=11%, signal=32%	TNFRSF9/ETV7/MIR155HG/OAS1/EPSTI1/GADD45A/GBP4/STX11/CSF1/MAST4/PMAIP1/STAT1/RASGRP1/GBP5/TRAF1/TMEM140/IFI35/SERPINB9/BST2/BIRC3/PARP12/CASP1/PRDM1/MX1/ISG15/APOBEC3G/XAF1/HERC5/LTB/RNF213/ZNF267/LGALS9/UBE2L6/TAP1/MT2A			KEGG_SYSTEMIC_LUPUS_ERYTHEMATOSUS	KEGG_SYSTEMIC_LUPUS_ERYTHEMATOSUS	KEGG_SYSTEMIC_LUPUS_ERYTHEMATOSUS	17	0.765513	1.97466	0.000302069	0.0117264	0.0100095	332	tags=65%, list=9%, signal=59%	HLA-DQA1/HLA-DRB5/HLA-DQA2/HLA-DMA/HLA-DQB1/HLA-DPA1/HLA-DRB1/HLA-DRA/HLA-DPB1/ACTN4/CD28
NUTT_GBM_VS_AO_GLIOMA_DN	NUTT_GBM_VS_AO_GLIOMA_DN	NUTT_GBM_VS_AO_GLIOMA_DN	22	-0.595519	-2.14839	0.000190418	0.00738822	0.0062863	446	tags=50%, list=12%, signal=44%	RPS20/RPL4/RPL27A/RPL24/EIF3E/RPL23A/RPLP2/RPS6/RPS13/RPL30/ID1			LI_INDUCED_T_TO_NATURAL_KILLER_UP	LI_INDUCED_T_TO_NATURAL_KILLER_UP	LI_INDUCED_T_TO_NATURAL_KILLER_UP	121	0.479982	1.64481	0.000302714	0.0117264	0.0100095	567	tags=32%, list=16%, signal=28%	TNFRSF18/TNFRSF9/BATF/LTA/CXCR3/GBP2/PIM3/STX11/LGALS1/ASB2/CDKN2A/GLRX/LMNA/CCND2/CD7/CTNNA1/NCF4/MAPKAPK3/MYO1G/S100A4/TRAF1/RGS1/CASP1/GNG2/FURIN/TIAM1/CAPN2/MYL6/SDF2L1/MVP/LASP1/FOSL2/ARL6IP5/PEA15/DOK2/RHOF/TMEM120A/TNFSF10/SEC61B
MODY_HIPPOCAMPUS_PRENATAL	MODY_HIPPOCAMPUS_PRENATAL	MODY_HIPPOCAMPUS_PRENATAL	28	-0.547138	-2.11052	0.000199812	0.007657	0.00651499	287	tags=50%, list=8%, signal=46%	RPL37/RPL23A/EIF4A3/EEF1G/RPS8/RPL12/RPS27/RPL19/RPL13/RPL9/RPL8/RPL34/RPL30/RPS18			YAO_TEMPORAL_RESPONSE_TO_PROGESTERONE_CLUSTER_8	YAO_TEMPORAL_RESPONSE_TO_PROGESTERONE_CLUSTER_8	YAO_TEMPORAL_RESPONSE_TO_PROGESTERONE_CLUSTER_8	22	-0.591275	-2.1936	0.000311486	0.0118605	0.010124	305	tags=45%, list=8%, signal=42%	SLC2A3/FKBP5/MAT2A/SRSF1/RHOB/SGK1/HOPX/ID1/ZBTB16/MYC
KEGG_ASTHMA	KEGG_ASTHMA	KEGG_ASTHMA	11	0.837555	1.94772	0.000210743	0.00784671	0.00667641	211	tags=82%, list=6%, signal=77%	HLA-DQA1/HLA-DRB5/HLA-DQA2/HLA-DMA/HLA-DQB1/HLA-DPA1/HLA-DRB1/HLA-DRA/HLA-DPB1			POMEROY_MEDULLOBLASTOMA_PROGNOSIS_DN	POMEROY_MEDULLOBLASTOMA_PROGNOSIS_DN	POMEROY_MEDULLOBLASTOMA_PROGNOSIS_DN	29	-0.542625	-2.1757	0.000313831	0.0118605	0.010124	397	tags=55%, list=11%, signal=50%	LDHB/SNRPD2/RPS19/ERP29/RPL27A/RPL10A/RPS8/RPL7A/RPS14/RPS25/RPL11/RPL35A/RPL29/RPS18/RPS10/NME4
KEGG_ALLOGRAFT_REJECTION	KEGG_ALLOGRAFT_REJECTION	KEGG_ALLOGRAFT_REJECTION	19	0.727835	1.91698	0.000212346	0.00784671	0.00667641	332	tags=63%, list=9%, signal=58%	HLA-DQA1/HLA-DRB5/HLA-DQA2/HLA-DMA/HLA-DQB1/HLA-DPA1/HLA-DRB1/HLA-DRA/FAS/HLA-DPB1/HLA-A/CD28			MCDOWELL_ACUTE_LUNG_INJURY_UP	MCDOWELL_ACUTE_LUNG_INJURY_UP	MCDOWELL_ACUTE_LUNG_INJURY_UP	14	-0.69485	-2.2828	0.000341052	0.0118755	0.0101368	509	tags=64%, list=14%, signal=55%	RBM3/MAL/DUSP1/MCL1/ZFP36/NR4A1/FOS/BTG2/MYC
BROWNE_INTERFERON_RESPONSIVE_GENES	BROWNE_INTERFERON_RESPONSIVE_GENES	BROWNE_INTERFERON_RESPONSIVE_GENES	37	0.634692	1.90486	0.00021144	0.00784671	0.00667641	583	tags=54%, list=16%, signal=46%	TYMP/OAS1/IFI6/GBP2/STX11/STAT1/IFI35/BST2/CASP1/PSMB9/MX1/ISG15/APOBEC3G/XAF1/PSMB8/UBE2L6/TAP1/PML/TNFSF10/OASL			GESERICK_TERT_TARGETS_DN	GESERICK_TERT_TARGETS_DN	GESERICK_TERT_TARGETS_DN	11	-0.760244	-2.24396	0.000329349	0.0118755	0.0101368	317	tags=73%, list=9%, signal=67%	JUNB/ZFP36/KLF10/NR4A1/GADD45B/BTG2/FOSB/IER3
ZWANG_CLASS_3_TRANSIENTLY_INDUCED_BY_EGF	ZWANG_CLASS_3_TRANSIENTLY_INDUCED_BY_EGF	ZWANG_CLASS_3_TRANSIENTLY_INDUCED_BY_EGF	63	-0.399761	-1.91509	0.000232235	0.00848066	0.00721581	436	tags=41%, list=12%, signal=37%	TIPARP/ATF3/PER1/DUSP1/SLC20A1/MCL1/NR4A3/JUNB/RASA2/FKBP5/NR4A1/MBP/TOB1/RGS2/MYADM/FOS/NR4A2/NCOA7/CHMP1B/FOSB/CEMIP2/RBMS1/IER3/CD55/PLK2/PLAC8			KEGG_AUTOIMMUNE_THYROID_DISEASE	KEGG_AUTOIMMUNE_THYROID_DISEASE	KEGG_AUTOIMMUNE_THYROID_DISEASE	19	0.767149	2.03462	0.000337789	0.0118755	0.0101368	332	tags=68%, list=9%, signal=62%	CTLA4/HLA-DQA1/HLA-DRB5/HLA-DQA2/HLA-DMA/HLA-DQB1/HLA-DPA1/HLA-DRB1/HLA-DRA/FAS/HLA-DPB1/HLA-A/CD28
YAO_TEMPORAL_RESPONSE_TO_PROGESTERONE_CLUSTER_8	YAO_TEMPORAL_RESPONSE_TO_PROGESTERONE_CLUSTER_8	YAO_TEMPORAL_RESPONSE_TO_PROGESTERONE_CLUSTER_8	22	-0.591275	-2.13307	0.000239435	0.00864193	0.00735303	305	tags=45%, list=8%, signal=42%	SLC2A3/FKBP5/MAT2A/SRSF1/RHOB/SGK1/HOPX/ID1/ZBTB16/MYC			FOSTER_TOLERANT_MACROPHAGE_UP	FOSTER_TOLERANT_MACROPHAGE_UP	FOSTER_TOLERANT_MACROPHAGE_UP	45	0.59727	1.84547	0.000340155	0.0118755	0.0101368	411	tags=40%, list=11%, signal=36%	GEM/TNFRSF1B/MIR4435-2HG/TRAF3/GLRX/BTG3/STAT1/RASGRP1/SERPINB9/RGS1/BST2/AGTRAP/MTHFD2/BAK1/XAF1/RAB10/SLC16A3/TANK
POMEROY_MEDULLOBLASTOMA_PROGNOSIS_DN	POMEROY_MEDULLOBLASTOMA_PROGNOSIS_DN	POMEROY_MEDULLOBLASTOMA_PROGNOSIS_DN	29	-0.542625	-2.12455	0.000252821	0.00891769	0.00758766	397	tags=55%, list=11%, signal=50%	LDHB/SNRPD2/RPS19/ERP29/RPL27A/RPL10A/RPS8/RPL7A/RPS14/RPS25/RPL11/RPL35A/RPL29/RPS18/RPS10/NME4			REACTOME_HOST_INTERACTIONS_OF_HIV_FACTORS	REACTOME_HOST_INTERACTIONS_OF_HIV_FACTORS	REACTOME_HOST_INTERACTIONS_OF_HIV_FACTORS	89	0.514346	1.71382	0.000326156	0.0118755	0.0101368	1085	tags=61%, list=30%, signal=44%	PSMB6/CD4/PSMB3/PSME2/PSMB9/HLA-A/PSMA2/APOBEC3G/PSMD8/PSMB8/CD28/PSMD1/RANBP1/PSMB2/AP1S2/PSMC4/PSMB10/PSMB1/PSMA6/PSMD2/PSMB4/RANGAP1/PSMA5/PSMC2/PSMC3/PAK2/AP2M1/PSMD14/PSMD11/RAC1/PSMC5/PSMD4/PSMD7/SEC13/PSMA4/AP1S1/PSMD9/PSMC1/AP2S1/ELOB/ARF1/B2M/PSMA1/DOCK2/CD247/RBX1/PSMB7/LCK/BANF1/PSME1/PSMC6/NUP62/PSMF1/PSMA7
HORIUCHI_WTAP_TARGETS_UP	HORIUCHI_WTAP_TARGETS_UP	HORIUCHI_WTAP_TARGETS_UP	78	0.526895	1.75961	0.000252631	0.00891769	0.00758766	423	tags=32%, list=12%, signal=29%	LINC01943/DUSP4/ENTPD1/ACP5/SDC4/EPSTI1/HTATIP2/LY75/RAB33A/CSF1/CD58/INPP1/RFTN1/ARID5B/TPP1/PELI1/BIRC3/CASP1/GLCCI1/EMC6/RNF213/ZNF267/AP1S2/OSTM1/SH3KBP1			REACTOME_APOPTOSIS	REACTOME_APOPTOSIS	REACTOME_APOPTOSIS	89	0.513059	1.70953	0.000335542	0.0118755	0.0101368	1085	tags=58%, list=30%, signal=42%	PMAIP1/CDKN2A/LMNA/CFLAR/FAS/PSMB6/BCL2L1/PSMB3/PSME2/PSMB9/PSMA2/PSMD8/BAK1/CTNNB1/PSMB8/PSMD1/PSMB2/PSMC4/PSMB10/PSMB1/PSMA6/PSMD2/PSMB4/PSMA5/PSMC2/PSMC3/PAK2/PSMD14/PSMD11/TNFSF10/GSDMD/PSMC5/PSMD4/YWHAE/STAT3/PSMD7/PSMA4/YWHAB/PSMD9/PSMC1/BAX/PSMA1/PSMB7/PSME1/DBNL/LMNB1/PSMC6/BAD/BCL2L11/PSMF1/PPP3CC/PSMA7
FOSTER_TOLERANT_MACROPHAGE_UP	FOSTER_TOLERANT_MACROPHAGE_UP	FOSTER_TOLERANT_MACROPHAGE_UP	45	0.59727	1.8627	0.000258618	0.00891944	0.00758915	411	tags=40%, list=11%, signal=36%	GEM/TNFRSF1B/MIR4435-2HG/TRAF3/GLRX/BTG3/STAT1/RASGRP1/SERPINB9/RGS1/BST2/AGTRAP/MTHFD2/BAK1/XAF1/RAB10/SLC16A3/TANK			FULCHER_INFLAMMATORY_RESPONSE_LECTIN_VS_LPS_UP	FULCHER_INFLAMMATORY_RESPONSE_LECTIN_VS_LPS_UP	FULCHER_INFLAMMATORY_RESPONSE_LECTIN_VS_LPS_UP	195	0.432626	1.53365	0.000318297	0.0118755	0.0101368	827	tags=37%, list=23%, signal=31%	TNFRSF4/TNFRSF9/DUSP4/KCNN4/TBC1D4/SOX4/NDFIP2/CD82/MICAL2/CSF1/PMAIP1/NME1/RHBDD2/MAPKAPK3/STYXL1/CYTOR/IL2RG/RASGRP1/TRAF1/PHLDA2/IRF4/HNRNPLL/ISOC1/RGS1/BIRC3/NIBAN1/PHTF2/RAB11FIP1/AGTRAP/MTHFD2/MT1E/PHACTR2/GOT2/TIAM1/TBL1XR1/RHOC/UXS1/RANBP1/REL/LSP1/TAGLN2/YIF1A/SH3KBP1/CSK/RAC2/LMAN1/COMMD1/MOB3A/PEA15/PEF1/MRPL51/NDUFV2/RHOF/ADAM8/CNPY2/FOXN3/SUB1/RHOH/LAT/RAB27A/CMC2/AKR7A2/NFAT5/SLC25A…
WP_PROTEASOME_DEGRADATION	WP_PROTEASOME_DEGRADATION	WP_PROTEASOME_DEGRADATION	51	0.586169	1.85216	0.000257783	0.00891944	0.00758915	1264	tags=82%, list=35%, signal=54%	PSMB6/PSMB3/PSME2/PSMB9/HLA-A/PSMA2/PSMD8/PSMB8/PSMD1/PSMB2/PSMC4/PSMB10/PSMB1/PSMA6/PSMD2/PSMB4/PSMA5/PSMC2/PSMC3/PSMD11/UBE2B/PSMC5/PSMD4/HLA-B/PSMD7/PSMA4/PSMD9/PSMC1/HLA-C/UBA1/PSMA1/PSMB7/PSME1/PSMC6/UBE2D2/UBE2D3/PSMA7/PSMD13/HLA-F/UBC/RPN1/PSMA3			ZWANG_CLASS_3_TRANSIENTLY_INDUCED_BY_EGF	ZWANG_CLASS_3_TRANSIENTLY_INDUCED_BY_EGF	ZWANG_CLASS_3_TRANSIENTLY_INDUCED_BY_EGF	63	-0.399761	-1.90153	0.000386411	0.0133054	0.0113573	436	tags=41%, list=12%, signal=37%	TIPARP/ATF3/PER1/DUSP1/SLC20A1/MCL1/NR4A3/JUNB/RASA2/FKBP5/NR4A1/MBP/TOB1/RGS2/MYADM/FOS/NR4A2/NCOA7/CHMP1B/FOSB/CEMIP2/RBMS1/IER3/CD55/PLK2/PLAC8
WP_VITAMIN_D_RECEPTOR_PATHWAY	WP_VITAMIN_D_RECEPTOR_PATHWAY	WP_VITAMIN_D_RECEPTOR_PATHWAY	33	0.644238	1.8781	0.000262068	0.0089391	0.00760587	418	tags=48%, list=12%, signal=43%	VDR/CTLA4/HLA-DQA1/HLA-DQA2/STAM/GADD45A/DUSP10/CDKN2A/HLA-DRB1/NINJ1/RASGRP1/S100A4/IRF4/PRDM1/LGALS9/FOXO1			RICKMAN_METASTASIS_DN	RICKMAN_METASTASIS_DN	RICKMAN_METASTASIS_DN	97	0.505656	1.69676	0.000394924	0.0134491	0.01148	1078	tags=57%, list=30%, signal=41%	TYMP/PKM/GNA15/GBP2/CD58/LMNA/FAM53B/PGAM1/MYO1G/BCL2L1/MEF2D/TPM4/CASP1/AKIRIN2/PSMB9/BAK1/RHOG/MPDU1/GET3/TAP1/SLC16A3/TAGLN2/FOSL2/SGMS1/MOB3A/SCAMP2/TSPAN14/DOK2/POLR2E/RHOF/PML/OGDH/RALGDS/TRAPPC1/ATP6V1B2/CAP1/GBP1/ZDHHC12/TXN/VASP/RHOA/CCM2/JPT1/ARF1/ATP2B4/ACTR3/FLOT2/TAP2/ZMAT5/MRPL4/TMEM259/CDKN1A/HK1/DDA1/MORC3
GAVIN_PDE3B_TARGETS	GAVIN_PDE3B_TARGETS	GAVIN_PDE3B_TARGETS	11	0.832659	1.93634	0.000266744	0.00899971	0.00765744	172	tags=45%, list=5%, signal=43%	EBI3/IL2RA/ENTPD1/CTLA4/NCF4			KEGG_CELL_ADHESION_MOLECULES_CAMS	KEGG_CELL_ADHESION_MOLECULES_CAMS	KEGG_CELL_ADHESION_MOLECULES_CAMS	38	0.640348	1.92265	0.000401149	0.0135126	0.0115342	347	tags=47%, list=10%, signal=43%	CTLA4/HLA-DQA1/HLA-DRB5/HLA-DQA2/SDC4/HLA-DMA/ICOS/HLA-DQB1/CD58/HLA-DPA1/HLA-DRB1/HLA-DRA/CD4/HLA-DPB1/HLA-A/SELPLG/CD28/ITGB1
REACTOME_ORC1_REMOVAL_FROM_CHROMATIN	REACTOME_ORC1_REMOVAL_FROM_CHROMATIN	REACTOME_ORC1_REMOVAL_FROM_CHROMATIN	48	0.568498	1.78527	0.000284476	0.00940447	0.00800183	1085	tags=75%, list=30%, signal=53%	PSMB6/PSMB3/PSME2/PSMB9/PSMA2/PSMD8/PSMB8/PSMD1/MCM5/PSMB2/PSMC4/PSMB10/PSMB1/PSMA6/MCM3/PSMD2/PSMB4/PSMA5/PSMC2/PSMC3/PSMD14/PSMD11/PSMC5/PSMD4/PSMD7/PSMA4/PSMD9/PSMC1/CUL1/PSMA1/RBX1/PSMB7/PSME1/PSMC6/PSMF1/PSMA7			BROWNE_INTERFERON_RESPONSIVE_GENES	BROWNE_INTERFERON_RESPONSIVE_GENES	BROWNE_INTERFERON_RESPONSIVE_GENES	37	0.634692	1.89946	0.000416747	0.0138871	0.0118538	583	tags=54%, list=16%, signal=46%	TYMP/OAS1/IFI6/GBP2/STX11/STAT1/IFI35/BST2/CASP1/PSMB9/MX1/ISG15/APOBEC3G/XAF1/PSMB8/UBE2L6/TAP1/PML/TNFSF10/OASL
RICKMAN_METASTASIS_DN	RICKMAN_METASTASIS_DN	RICKMAN_METASTASIS_DN	97	0.505656	1.71102	0.0002848	0.00940447	0.00800183	1078	tags=57%, list=30%, signal=41%	TYMP/PKM/GNA15/GBP2/CD58/LMNA/FAM53B/PGAM1/MYO1G/BCL2L1/MEF2D/TPM4/CASP1/AKIRIN2/PSMB9/BAK1/RHOG/MPDU1/GET3/TAP1/SLC16A3/TAGLN2/FOSL2/SGMS1/MOB3A/SCAMP2/TSPAN14/DOK2/POLR2E/RHOF/PML/OGDH/RALGDS/TRAPPC1/ATP6V1B2/CAP1/GBP1/ZDHHC12/TXN/VASP/RHOA/CCM2/JPT1/ARF1/ATP2B4/ACTR3/FLOT2/TAP2/ZMAT5/MRPL4/TMEM259/CDKN1A/HK1/DDA1/MORC3			DELYS_THYROID_CANCER_UP	DELYS_THYROID_CANCER_UP	DELYS_THYROID_CANCER_UP	103	0.487626	1.64258	0.000428517	0.0141274	0.0120589	319	tags=29%, list=9%, signal=27%	DUSP4/ENTPD1/SYNGR2/STAM/CTSC/KCNN4/SDC4/SOX4/PKM/PTP4A3/GBP2/LGALS1/CD58/PMAIP1/NINJ1/UCP2/CCND2/MAPKAPK3/STAT1/FAS/S100A4/PHLDA2/APLP2/PAPSS1/ACTN4/LY6E/PRDM1/TIAM1/SPOCK2/CTSA
GESERICK_TERT_TARGETS_DN	GESERICK_TERT_TARGETS_DN	GESERICK_TERT_TARGETS_DN	11	-0.760244	-2.22085	0.000299335	0.00978037	0.00832167	317	tags=73%, list=9%, signal=67%	JUNB/ZFP36/KLF10/NR4A1/GADD45B/BTG2/FOSB/IER3			PLASARI_TGFB1_TARGETS_1HR_UP	PLASARI_TGFB1_TARGETS_1HR_UP	PLASARI_TGFB1_TARGETS_1HR_UP	13	-0.717151	-2.31141	0.000443414	0.0141749	0.0120995	380	tags=62%, list=10%, signal=55%	SLC20A1/ID2/JUNB/KLF10/NR4A1/GADD45B/IER3/ID1
CHYLA_CBFA2T3_TARGETS_DN	CHYLA_CBFA2T3_TARGETS_DN	CHYLA_CBFA2T3_TARGETS_DN	20	0.742938	1.97075	0.000312619	0.010108	0.00860044	404	tags=50%, list=11%, signal=45%	LMCD1/OAS1/CD82/LMNA/CREB3L2/PHLDA2/SQOR/ZNF821/CARHSP1/METTL8			MCBRYAN_PUBERTAL_BREAST_4_5WK_UP	MCBRYAN_PUBERTAL_BREAST_4_5WK_UP	MCBRYAN_PUBERTAL_BREAST_4_5WK_UP	52	-0.413016	-1.93628	0.000446908	0.0141749	0.0120995	266	tags=33%, list=7%, signal=31%	PERP/IMPDH2/RPL22/JUN/RPL36A/RPL5/GZMA/FOS/TUBA4A/SPON2/RPS10/CEMIP2/KRT18/PLK2/AREG/MARCKSL1/PLAC8
LI_INDUCED_T_TO_NATURAL_KILLER_UP	LI_INDUCED_T_TO_NATURAL_KILLER_UP	LI_INDUCED_T_TO_NATURAL_KILLER_UP	121	0.479982	1.65429	0.000323164	0.0103413	0.0087989	567	tags=32%, list=16%, signal=28%	TNFRSF18/TNFRSF9/BATF/LTA/CXCR3/GBP2/PIM3/STX11/LGALS1/ASB2/CDKN2A/GLRX/LMNA/CCND2/CD7/CTNNA1/NCF4/MAPKAPK3/MYO1G/S100A4/TRAF1/RGS1/CASP1/GNG2/FURIN/TIAM1/CAPN2/MYL6/SDF2L1/MVP/LASP1/FOSL2/ARL6IP5/PEA15/DOK2/RHOF/TMEM120A/TNFSF10/SEC61B			REACTOME_PCP_CE_PATHWAY	REACTOME_PCP_CE_PATHWAY	REACTOME_PCP_CE_PATHWAY	53	0.566754	1.77988	0.000450306	0.0141749	0.0120995	1085	tags=75%, list=30%, signal=54%	PSMB6/PSMB3/PSME2/PFN1/PSMB9/PSMA2/PSMD8/PSMB8/PSMD1/PSMB2/PSMC4/PSMB10/PSMB1/RAC2/PSMA6/PSMD2/PSMB4/PSMA5/PSMC2/PSMC3/AP2M1/PSMD14/PSMD11/RAC1/PSMC5/PSMD4/PSMD7/PSMA4/CLTC/PSMD9/PSMC1/RHOA/AP2S1/PSMA1/PSMB7/PSME1/PSMC6/CLTA/PSMF1/PSMA7
GAVIN_FOXP3_TARGETS_CLUSTER_T4	GAVIN_FOXP3_TARGETS_CLUSTER_T4	GAVIN_FOXP3_TARGETS_CLUSTER_T4	50	0.597388	1.88517	0.000341621	0.0108203	0.00920651	347	tags=32%, list=10%, signal=29%	TNFRSF9/FOXP3/IL1R2/IL2RA/CTLA4/SYNGR2/IL2RB/INPP5F/IKZF2/STX11/IRF4/PSMB3/NIBAN1/PSMD8/TIAM1/ITGB1			HORIUCHI_WTAP_TARGETS_UP	HORIUCHI_WTAP_TARGETS_UP	HORIUCHI_WTAP_TARGETS_UP	78	0.526895	1.7327	0.000452829	0.0141749	0.0120995	423	tags=32%, list=12%, signal=29%	LINC01943/DUSP4/ENTPD1/ACP5/SDC4/EPSTI1/HTATIP2/LY75/RAB33A/CSF1/CD58/INPP1/RFTN1/ARID5B/TPP1/PELI1/BIRC3/CASP1/GLCCI1/EMC6/RNF213/ZNF267/AP1S2/OSTM1/SH3KBP1
MCDOWELL_ACUTE_LUNG_INJURY_UP	MCDOWELL_ACUTE_LUNG_INJURY_UP	MCDOWELL_ACUTE_LUNG_INJURY_UP	14	-0.69485	-2.21736	0.000353222	0.0109949	0.00935505	509	tags=64%, list=14%, signal=55%	RBM3/MAL/DUSP1/MCL1/ZFP36/NR4A1/FOS/BTG2/MYC			MOOTHA_PGC	MOOTHA_PGC	MOOTHA_PGC	203	0.424723	1.50985	0.000446979	0.0141749	0.0120995	1466	tags=56%, list=40%, signal=35%	TYMP/GK/PKM/PHLDA1/GLRX/HLA-DRA/NINJ1/ENO1/BEX3/GRSF1/MAP2K3/GATA3/PPM1G/PGAM1/GAPDH/TFRC/NSF/MTHFD2/NOP10/PFKP/STARD7/GSTO1/HSD17B10/MT2A/TIMM8B/CARHSP1/PSMB10/PSMA6/LRBA/GPI/PRDX3/NDUFA6/RANGAP1/COX8A/SAT1/PRDX2/PSMA5/SAR1B/ATP6V1D/NDUFV2/POLR2E/TPI1/ACO2/UBE2B/HADHB/LRRFIP2/MRPL40/NDUFB3/CMC2/CYC1/MTCH2/NFYC/MAT2B/CIAO1/VAMP8/IDH2/SDHB/SLC25A11/MRPS34/ATP5F1A/TUFM/UQCRC1/CIAO2B/PDHB/SDHA/SUMO1…
REACTOME_COSTIMULATION_BY_THE_CD28_FAMILY	REACTOME_COSTIMULATION_BY_THE_CD28_FAMILY	REACTOME_COSTIMULATION_BY_THE_CD28_FAMILY	36	0.618481	1.8382	0.000354217	0.0109949	0.00935505	714	tags=53%, list=20%, signal=43%	CTLA4/HLA-DQA1/HLA-DRB5/HLA-DQA2/ICOS/HLA-DQB1/HLA-DPA1/HLA-DRB1/HLA-DRA/CD4/HLA-DPB1/CD28/CSK/GRB2/PAK2/RAC1/PPP2CA/PTPN11/TNFRSF14			KEGG_INTESTINAL_IMMUNE_NETWORK_FOR_IGA_PRODUCTION	KEGG_INTESTINAL_IMMUNE_NETWORK_FOR_IGA_PRODUCTION	KEGG_INTESTINAL_IMMUNE_NETWORK_FOR_IGA_PRODUCTION	15	0.790935	1.99122	0.000458398	0.0142058	0.0121258	332	tags=73%, list=9%, signal=67%	HLA-DQA1/HLA-DRB5/HLA-DQA2/HLA-DMA/ICOS/HLA-DQB1/HLA-DPA1/HLA-DRB1/HLA-DRA/HLA-DPB1/CD28
DIRMEIER_LMP1_RESPONSE_EARLY	DIRMEIER_LMP1_RESPONSE_EARLY	DIRMEIER_LMP1_RESPONSE_EARLY	49	-0.433805	-1.95721	0.000364841	0.0111026	0.00944671	355	tags=35%, list=10%, signal=32%	MCL1/JUNB/ZFP36/RPS9/TNFSF9/EEF1A1/JUN/TNF/GADD45B/BCL2A1/IER2/BTG2/EGR1/RPS10/CD69/MYC/CCL4			BLANCO_MELO_COVID19_SARS_COV_2_INFECTION_CALU3_CELLS_UP	BLANCO_MELO_COVID19_SARS_COV_2_INFECTION_CALU3_CELLS_UP	BLANCO_MELO_COVID19_SARS_COV_2_INFECTION_CALU3_CELLS_UP	100	0.503031	1.69174	0.000474375	0.0145489	0.0124188	397	tags=35%, list=11%, signal=32%	TNFRSF9/ETV7/MIR155HG/OAS1/EPSTI1/GADD45A/GBP4/STX11/CSF1/MAST4/PMAIP1/STAT1/RASGRP1/GBP5/TRAF1/TMEM140/IFI35/SERPINB9/BST2/BIRC3/PARP12/CASP1/PRDM1/MX1/ISG15/APOBEC3G/XAF1/HERC5/LTB/RNF213/ZNF267/LGALS9/UBE2L6/TAP1/MT2A
BOQUEST_STEM_CELL_DN	BOQUEST_STEM_CELL_DN	BOQUEST_STEM_CELL_DN	47	0.596523	1.8628	0.000364424	0.0111026	0.00944671	328	tags=43%, list=9%, signal=39%	HLA-DQA1/TNFRSF1B/HLA-DMA/HLA-DQB1/STX11/CD74/MAST4/HLA-DPA1/HLA-DRB1/HLA-DRA/SEC14L1/CFLAR/NEDD9/HLA-DPB1/BST2/XAF1/CREM/CD320/ICA1/ABCG1			RUTELLA_RESPONSE_TO_HGF_VS_CSF2RB_AND_IL4_DN	RUTELLA_RESPONSE_TO_HGF_VS_CSF2RB_AND_IL4_DN	RUTELLA_RESPONSE_TO_HGF_VS_CSF2RB_AND_IL4_DN	117	0.473324	1.61583	0.000478862	0.0145489	0.0124188	354	tags=24%, list=10%, signal=22%	EBI3/TNFRSF4/IL1R2/VDR/IL21R/SDC4/TBC1D4/PTP4A3/LY75/TNIP2/CD58/CD59/RFTN1/SMS/SLAMF1/CFLAR/PELI1/GRSF1/TRAF1/IRF4/BIRC3/NIBAN1/RAB11FIP1/EED/NCOA3/ABCG1/OPTN/MCM5
REACTOME_REGULATION_OF_HMOX1_EXPRESSION_AND_ACTIVITY	REACTOME_REGULATION_OF_HMOX1_EXPRESSION_AND_ACTIVITY	REACTOME_REGULATION_OF_HMOX1_EXPRESSION_AND_ACTIVITY	51	0.578814	1.82891	0.000370713	0.0111718	0.00950557	1085	tags=76%, list=30%, signal=54%	BACH1/PSMB6/PSMB3/PSME2/PSMB9/PSMA2/PSMD8/PSMB8/PSMD1/PSMB2/PSMC4/PSMB10/NFE2L2/PSMB1/PSMA6/PSMD2/PSMB4/PSMA5/PSMC2/PSMC3/PSMD14/PSMD11/HM13/PSMC5/PSMD4/PSMD7/PSMA4/PSMD9/PSMC1/CUL1/PSMA1/RBX1/PSMB7/PSME1/CSNK2B/PSMC6/CSNK2A1/PSMF1/PSMA7			REACTOME_CROSS_PRESENTATION_OF_SOLUBLE_EXOGENOUS_ANTIGENS_ENDOSOMES	REACTOME_CROSS_PRESENTATION_OF_SOLUBLE_EXOGENOUS_ANTIGENS_ENDOSOMES	REACTOME_CROSS_PRESENTATION_OF_SOLUBLE_EXOGENOUS_ANTIGENS_ENDOSOMES	39	0.608404	1.83487	0.0004932	0.0148391	0.0126665	1085	tags=82%, list=30%, signal=58%	PSMB6/PSMB3/PSME2/PSMB9/PSMA2/PSMD8/PSMB8/PSMD1/PSMB2/PSMC4/PSMB10/PSMB1/PSMA6/PSMD2/PSMB4/PSMA5/PSMC2/PSMC3/PSMD14/PSMD11/PSMC5/PSMD4/PSMD7/PSMA4/PSMD9/PSMC1/PSMA1/PSMB7/PSME1/PSMC6/PSMF1/PSMA7
KEGG_SYSTEMIC_LUPUS_ERYTHEMATOSUS	KEGG_SYSTEMIC_LUPUS_ERYTHEMATOSUS	KEGG_SYSTEMIC_LUPUS_ERYTHEMATOSUS	17	0.765513	1.95182	0.000407375	0.0121586	0.0103452	332	tags=65%, list=9%, signal=59%	HLA-DQA1/HLA-DRB5/HLA-DQA2/HLA-DMA/HLA-DQB1/HLA-DPA1/HLA-DRB1/HLA-DRA/HLA-DPB1/ACTN4/CD28			KEGG_PROTEASOME	KEGG_PROTEASOME	KEGG_PROTEASOME	39	0.608045	1.83378	0.000498207	0.0148456	0.012672	1085	tags=82%, list=30%, signal=58%	PSMB6/PSMB3/PSME2/PSMB9/PSMA2/PSMD8/PSMB8/PSMD1/PSMB2/PSMC4/PSMB10/PSMB1/PSMA6/PSMD2/PSMB4/PSMA5/PSMC2/PSMC3/PSMD14/PSMD11/PSMC5/PSMD4/PSMD7/PSMA4/PSMC1/PSMA1/PSMB7/PSME1/PSMC6/PSMF1/POMP/PSMA7
REACTOME_METABOLISM_OF_POLYAMINES	REACTOME_METABOLISM_OF_POLYAMINES	REACTOME_METABOLISM_OF_POLYAMINES	45	0.587265	1.8315	0.000421174	0.0124372	0.0105822	1120	tags=80%, list=31%, signal=56%	SMS/PSMB6/PSMB3/PSME2/PSMB9/PSMA2/PSMD8/PSMB8/PSMD1/PSMB2/OAZ1/PSMC4/PSMB10/PSMB1/PSMA6/PSMD2/PSMB4/SAT1/PSMA5/PSMC2/PSMC3/PSMD14/PSMD11/PSMC5/PSMD4/PSMD7/PSMA4/PSMD9/PSMC1/PSMA1/PSMB7/PSME1/PSMC6/PSMF1/PSMA7/AZIN1			JINESH_BLEBBISHIELD_TO_IMMUNE_CELL_FUSION_PBSHMS_DN	JINESH_BLEBBISHIELD_TO_IMMUNE_CELL_FUSION_PBSHMS_DN	JINESH_BLEBBISHIELD_TO_IMMUNE_CELL_FUSION_PBSHMS_DN	95	0.494552	1.6583	0.000521876	0.0154028	0.0131476	729	tags=39%, list=20%, signal=32%	CTSC/TBC1D4/OAS1/HLA-DMA/IFI6/EPSTI1/CD74/MYL6B/PMAIP1/HLA-DRA/UCP2/C17orf49/STAT1/IFI35/ANKRD10/MRPS6/CASP1/IRF9/MX1/ISG15/APOBEC3G/HOXB2/XAF1/FAM110A/UBE2L6/PLIN2/PRDX2/ARHGEF6/MRPL47/PDCL3/SH3BP1/TNFSF10/PGD/BHLHE40/BCKDHA/ANXA5/CAT
REACTOME_PCP_CE_PATHWAY	REACTOME_PCP_CE_PATHWAY	REACTOME_PCP_CE_PATHWAY	53	0.566754	1.79997	0.000424724	0.0124372	0.0105822	1085	tags=75%, list=30%, signal=54%	PSMB6/PSMB3/PSME2/PFN1/PSMB9/PSMA2/PSMD8/PSMB8/PSMD1/PSMB2/PSMC4/PSMB10/PSMB1/RAC2/PSMA6/PSMD2/PSMB4/PSMA5/PSMC2/PSMC3/AP2M1/PSMD14/PSMD11/RAC1/PSMC5/PSMD4/PSMD7/PSMA4/CLTC/PSMD9/PSMC1/RHOA/AP2S1/PSMA1/PSMB7/PSME1/PSMC6/CLTA/PSMF1/PSMA7			CHYLA_CBFA2T3_TARGETS_DN	CHYLA_CBFA2T3_TARGETS_DN	CHYLA_CBFA2T3_TARGETS_DN	20	0.742938	1.99221	0.00053459	0.0155274	0.0132539	404	tags=50%, list=11%, signal=45%	LMCD1/OAS1/CD82/LMNA/CREB3L2/PHLDA2/SQOR/ZNF821/CARHSP1/METTL8
KEGG_GRAFT_VERSUS_HOST_DISEASE	KEGG_GRAFT_VERSUS_HOST_DISEASE	KEGG_GRAFT_VERSUS_HOST_DISEASE	18	0.77496	2.01021	0.000430381	0.0124851	0.010623	332	tags=67%, list=9%, signal=61%	HLA-DQA1/HLA-DRB5/HLA-DQA2/HLA-DMA/HLA-DQB1/HLA-DPA1/HLA-DRB1/HLA-DRA/FAS/HLA-DPB1/HLA-A/CD28			REACTOME_METABOLISM_OF_POLYAMINES	REACTOME_METABOLISM_OF_POLYAMINES	REACTOME_METABOLISM_OF_POLYAMINES	45	0.587265	1.81456	0.000536117	0.0155274	0.0132539	1120	tags=80%, list=31%, signal=56%	SMS/PSMB6/PSMB3/PSME2/PSMB9/PSMA2/PSMD8/PSMB8/PSMD1/PSMB2/OAZ1/PSMC4/PSMB10/PSMB1/PSMA6/PSMD2/PSMB4/SAT1/PSMA5/PSMC2/PSMC3/PSMD14/PSMD11/PSMC5/PSMD4/PSMD7/PSMA4/PSMD9/PSMC1/PSMA1/PSMB7/PSME1/PSMC6/PSMF1/PSMA7/AZIN1
KEGG_INTESTINAL_IMMUNE_NETWORK_FOR_IGA_PRODUCTION	KEGG_INTESTINAL_IMMUNE_NETWORK_FOR_IGA_PRODUCTION	KEGG_INTESTINAL_IMMUNE_NETWORK_FOR_IGA_PRODUCTION	15	0.790935	1.97732	0.000438283	0.0125966	0.0107178	332	tags=73%, list=9%, signal=67%	HLA-DQA1/HLA-DRB5/HLA-DQA2/HLA-DMA/ICOS/HLA-DQB1/HLA-DPA1/HLA-DRB1/HLA-DRA/HLA-DPB1/CD28			GAVIN_FOXP3_TARGETS_CLUSTER_T4	GAVIN_FOXP3_TARGETS_CLUSTER_T4	GAVIN_FOXP3_TARGETS_CLUSTER_T4	50	0.597388	1.86859	0.000602389	0.0172852	0.0147544	347	tags=32%, list=10%, signal=29%	TNFRSF9/FOXP3/IL1R2/IL2RA/CTLA4/SYNGR2/IL2RB/INPP5F/IKZF2/STX11/IRF4/PSMB3/NIBAN1/PSMD8/TIAM1/ITGB1
SMID_BREAST_CANCER_NORMAL_LIKE_UP	SMID_BREAST_CANCER_NORMAL_LIKE_UP	SMID_BREAST_CANCER_NORMAL_LIKE_UP	158	-0.283318	-1.55201	0.000443494	0.0126294	0.0107458	271	tags=22%, list=7%, signal=21%	SYNE1/NCF1/FYN/PRF1/BCL11B/PIK3R1/MBP/GZMM/ITM2C/GZMA/LEF1/TXNIP/CCR7/GPR171/IGHA1/RBMS1/LY9/IL7R/KLRB1/CD69/PTGER4/CD40LG/RASGRP2/GIMAP4/ID1/ABLIM1/TRAT1/NKG7/JCHAIN/GIMAP5/CCL5/CTSW/CD8A/PLAC8/GZMK			MANNE_COVID19_COMBINED_COHORT_VS_HEALTHY_DONOR_PLATELETS_UP	MANNE_COVID19_COMBINED_COHORT_VS_HEALTHY_DONOR_PLATELETS_UP	MANNE_COVID19_COMBINED_COHORT_VS_HEALTHY_DONOR_PLATELETS_UP	45	0.581623	1.79713	0.000634485	0.0180392	0.015398	631	tags=36%, list=17%, signal=30%	TNFRSF18/MZB1/IFI6/MIIP/C4orf48/PARP12/LY6E/ISG15/XAF1/RNF213/SERPINH1/PFDN2/RELB/DPM2/NUDT14/JAK3
TAKEDA_TARGETS_OF_NUP98_HOXA9_FUSION_6HR_UP	TAKEDA_TARGETS_OF_NUP98_HOXA9_FUSION_6HR_UP	TAKEDA_TARGETS_OF_NUP98_HOXA9_FUSION_6HR_UP	12	-0.707282	-2.17419	0.000457976	0.0126925	0.0107995	334	tags=50%, list=9%, signal=46%	GLIPR1/FKBP5/INPP4B/IL7R/CD69/JCHAIN			BOQUEST_STEM_CELL_DN	BOQUEST_STEM_CELL_DN	BOQUEST_STEM_CELL_DN	47	0.596523	1.85806	0.000673832	0.0189837	0.0162042	328	tags=43%, list=9%, signal=39%	HLA-DQA1/TNFRSF1B/HLA-DMA/HLA-DQB1/STX11/CD74/MAST4/HLA-DPA1/HLA-DRB1/HLA-DRA/SEC14L1/CFLAR/NEDD9/HLA-DPB1/BST2/XAF1/CREM/CD320/ICA1/ABCG1
REACTOME_CROSS_PRESENTATION_OF_SOLUBLE_EXOGENOUS_ANTIGENS_ENDOSOMES	REACTOME_CROSS_PRESENTATION_OF_SOLUBLE_EXOGENOUS_ANTIGENS_ENDOSOMES	REACTOME_CROSS_PRESENTATION_OF_SOLUBLE_EXOGENOUS_ANTIGENS_ENDOSOMES	39	0.608404	1.83845	0.000455645	0.0126925	0.0107995	1085	tags=82%, list=30%, signal=58%	PSMB6/PSMB3/PSME2/PSMB9/PSMA2/PSMD8/PSMB8/PSMD1/PSMB2/PSMC4/PSMB10/PSMB1/PSMA6/PSMD2/PSMB4/PSMA5/PSMC2/PSMC3/PSMD14/PSMD11/PSMC5/PSMD4/PSMD7/PSMA4/PSMD9/PSMC1/PSMA1/PSMB7/PSME1/PSMC6/PSMF1/PSMA7			WP_EBOLA_VIRUS_INFECTION_IN_HOST	WP_EBOLA_VIRUS_INFECTION_IN_HOST	WP_EBOLA_VIRUS_INFECTION_IN_HOST	59	0.559169	1.77874	0.00074296	0.0207426	0.0177056	871	tags=54%, list=24%, signal=42%	HLA-DQA1/HLA-DRB5/HLA-DQA2/HLA-DMA/HLA-DQB1/HLA-DPA1/HLA-DRB1/HLA-DRA/STAT1/HLA-DPB1/BST2/ACTN4/HLA-A/TIAM1/RHOC/REL/ITGB1/NFKB2/IQGAP1/RAB9A/TBK1/RELB/TOP1/ACTB/RAC1/HLA-B/CLTC/FLNA/RAB7A/RHOA/ICAM3/HLA-C
KEGG_PROTEASOME	KEGG_PROTEASOME	KEGG_PROTEASOME	39	0.608045	1.83737	0.000455645	0.0126925	0.0107995	1085	tags=82%, list=30%, signal=58%	PSMB6/PSMB3/PSME2/PSMB9/PSMA2/PSMD8/PSMB8/PSMD1/PSMB2/PSMC4/PSMB10/PSMB1/PSMA6/PSMD2/PSMB4/PSMA5/PSMC2/PSMC3/PSMD14/PSMD11/PSMC5/PSMD4/PSMD7/PSMA4/PSMC1/PSMA1/PSMB7/PSME1/PSMC6/PSMF1/POMP/PSMA7			WP_PROTEASOME_DEGRADATION	WP_PROTEASOME_DEGRADATION	WP_PROTEASOME_DEGRADATION	51	0.586169	1.83618	0.000799138	0.0221119	0.0188744	1264	tags=82%, list=35%, signal=54%	PSMB6/PSMB3/PSME2/PSMB9/HLA-A/PSMA2/PSMD8/PSMB8/PSMD1/PSMB2/PSMC4/PSMB10/PSMB1/PSMA6/PSMD2/PSMB4/PSMA5/PSMC2/PSMC3/PSMD11/UBE2B/PSMC5/PSMD4/HLA-B/PSMD7/PSMA4/PSMD9/PSMC1/HLA-C/UBA1/PSMA1/PSMB7/PSME1/PSMC6/UBE2D2/UBE2D3/PSMA7/PSMD13/HLA-F/UBC/RPN1/PSMA3
REACTOME_REGULATION_OF_PTEN_STABILITY_AND_ACTIVITY	REACTOME_REGULATION_OF_PTEN_STABILITY_AND_ACTIVITY	REACTOME_REGULATION_OF_PTEN_STABILITY_AND_ACTIVITY	48	0.55743	1.75051	0.000482369	0.0132502	0.011274	1085	tags=71%, list=30%, signal=50%	PSMB6/PSMB3/PSME2/PSMB9/PSMA2/PSMD8/PSMB8/PSMD1/PSMB2/PSMC4/PSMB10/PSMB1/PSMA6/PSMD2/PSMB4/PSMA5/PSMC2/PSMC3/PSMD14/PSMD11/PSMC5/PSMD4/PSMD7/PSMA4/PSMD9/PSMC1/PSMA1/PSMB7/PSME1/CSNK2B/PSMC6/CSNK2A1/PSMF1/PSMA7			DELYS_THYROID_CANCER_DN	DELYS_THYROID_CANCER_DN	DELYS_THYROID_CANCER_DN	35	-0.467662	-1.97844	0.00085961	0.0229649	0.0196025	515	tags=49%, list=14%, signal=42%	TRAPPC6A/TNFAIP8/TSC22D3/PRKCQ/SLC38A1/IPCEF1/PRKACB/SYNE1/TOB1/JUN/FOS/IER2/ZFP36L2/FOSB/EGR1/CITED2/NUCB2
PELLICCIOTTA_HDAC_IN_ANTIGEN_PRESENTATION_DN	PELLICCIOTTA_HDAC_IN_ANTIGEN_PRESENTATION_DN	PELLICCIOTTA_HDAC_IN_ANTIGEN_PRESENTATION_DN	41	0.589774	1.79929	0.000494286	0.0134584	0.0114512	1085	tags=71%, list=30%, signal=50%	PSMB6/PSME2/PSMB9/HLA-A/PSMA2/PSMD8/PDIA6/PSMB8/PSMB2/TAP1/PSMB10/PSMA6/PSMC2/PSMC3/PSMD14/PSMD11/PSMC5/HLA-B/PSMD7/PSMA4/PSMC1/HLA-C/PSMA1/TAP2/PSME1/PSMC6/DERL1/PSMF1/PSMA7			KEGG_ASTHMA	KEGG_ASTHMA	KEGG_ASTHMA	11	0.837555	1.96919	0.000846919	0.0229649	0.0196025	211	tags=82%, list=6%, signal=77%	HLA-DQA1/HLA-DRB5/HLA-DQA2/HLA-DMA/HLA-DQB1/HLA-DPA1/HLA-DRB1/HLA-DRA/HLA-DPB1
WP_EBOLA_VIRUS_INFECTION_IN_HOST	WP_EBOLA_VIRUS_INFECTION_IN_HOST	WP_EBOLA_VIRUS_INFECTION_IN_HOST	59	0.559169	1.80729	0.000504442	0.0136155	0.0115849	871	tags=54%, list=24%, signal=42%	HLA-DQA1/HLA-DRB5/HLA-DQA2/HLA-DMA/HLA-DQB1/HLA-DPA1/HLA-DRB1/HLA-DRA/STAT1/HLA-DPB1/BST2/ACTN4/HLA-A/TIAM1/RHOC/REL/ITGB1/NFKB2/IQGAP1/RAB9A/TBK1/RELB/TOP1/ACTB/RAC1/HLA-B/CLTC/FLNA/RAB7A/RHOA/ICAM3/HLA-C			BOSCO_ALLERGEN_INDUCED_TH2_ASSOCIATED_MODULE	BOSCO_ALLERGEN_INDUCED_TH2_ASSOCIATED_MODULE	BOSCO_ALLERGEN_INDUCED_TH2_ASSOCIATED_MODULE	62	0.549266	1.76369	0.000854973	0.0229649	0.0196025	302	tags=29%, list=8%, signal=27%	TNFRSF9/FOXP3/IL2RA/DUSP4/BATF/MIR155HG/MIR4435-2HG/NDFIP2/IL4R/CSF1/ENO1/CYTOR/BCL2L1/IRF4/TAB2/FURIN/TIAM1/NCOA3
CROONQUIST_STROMAL_STIMULATION_UP	CROONQUIST_STROMAL_STIMULATION_UP	CROONQUIST_STROMAL_STIMULATION_UP	17	-0.625713	-2.10857	0.000520438	0.0138072	0.0117479	222	tags=47%, list=6%, signal=44%	RGS2/FOS/NR4A2/IER2/FOSB/IER3/ID1/CCL4			SASAKI_ADULT_T_CELL_LEUKEMIA	SASAKI_ADULT_T_CELL_LEUKEMIA	SASAKI_ADULT_T_CELL_LEUKEMIA	64	0.535676	1.72749	0.000855875	0.0229649	0.0196025	723	tags=45%, list=20%, signal=37%	IL2RA/BATF/KCNN4/MYL6B/NME1/PTTG1/ARPC1B/STAT1/FAS/TFRC/IRF4/ISG15/PPP1CA/PSMB2/CHMP2A/RPA1/ARL6IP5/MCM3/POLR2E/TRIB2/PARP1/ANXA6/TUBB/VAMP5/JAK3/RECQL/LPCAT4/PRDX4/ATP5F1A
MOOTHA_PGC	MOOTHA_PGC	MOOTHA_PGC	203	0.424723	1.5056	0.000519035	0.0138072	0.0117479	1466	tags=56%, list=40%, signal=35%	TYMP/GK/PKM/PHLDA1/GLRX/HLA-DRA/NINJ1/ENO1/BEX3/GRSF1/MAP2K3/GATA3/PPM1G/PGAM1/GAPDH/TFRC/NSF/MTHFD2/NOP10/PFKP/STARD7/GSTO1/HSD17B10/MT2A/TIMM8B/CARHSP1/PSMB10/PSMA6/LRBA/GPI/PRDX3/NDUFA6/RANGAP1/COX8A/SAT1/PRDX2/PSMA5/SAR1B/ATP6V1D/NDUFV2/POLR2E/TPI1/ACO2/UBE2B/HADHB/LRRFIP2/MRPL40/NDUFB3/CMC2/CYC1/MTCH2/NFYC/MAT2B/CIAO1/VAMP8/IDH2/SDHB/SLC25A11/MRPS34/ATP5F1A/TUFM/UQCRC1/CIAO2B/PDHB/SDHA/SUMO1…			REACTOME_G2_M_CHECKPOINTS	REACTOME_G2_M_CHECKPOINTS	REACTOME_G2_M_CHECKPOINTS	61	0.541672	1.73753	0.000893615	0.0235114	0.020069	1264	tags=75%, list=35%, signal=50%	PSMB6/PSMB3/PSME2/PSMB9/PSMA2/PSMD8/PSMB8/PSMD1/MCM5/PSMB2/RPA1/PSMC4/PSMB10/PSMB1/PSMA6/MCM3/PSMD2/PSMB4/PSMA5/PSMC2/PSMC3/PSMD14/PSMD11/PSMC5/PSMD4/YWHAE/BABAM2/PSMD7/PSMA4/YWHAB/PSMD9/PSMC1/SUMO1/RPA3/PSMA1/UBE2N/PSMB7/PSME1/PSMC6/PSMF1/PSMA7/DBF4/PSMD13/BABAM1/UBC/PSMA3
WP_APOPTOSIS_MODULATION_AND_SIGNALING	WP_APOPTOSIS_MODULATION_AND_SIGNALING	WP_APOPTOSIS_MODULATION_AND_SIGNALING	37	0.615141	1.84618	0.000530679	0.0139595	0.0118775	598	tags=49%, list=16%, signal=41%	IL1R2/CRADD/TNFRSF1B/TRAF3/PMAIP1/CDKN2A/CFLAR/FAS/BCL2L1/BIRC3/CASP1/BAK1/TNFRSF25/HTRA2/PEA15/TNFSF10/IKBKB/TOLLIP			REACTOME_DEUBIQUITINATION	REACTOME_DEUBIQUITINATION	REACTOME_DEUBIQUITINATION	107	0.471668	1.59648	0.00089524	0.0235114	0.020069	1264	tags=63%, list=35%, signal=42%	STAM/OTUD5/TNIP2/TRAF3/GATA3/PSMB6/PSMB3/PSME2/TNIP1/BIRC3/PSMB9/PSMA2/PSMD8/STAMBPL1/VDAC1/PSMB8/PSMD1/PSMB2/PSMC4/PSMB10/PSMB1/PSMA6/PSMD2/PSMB4/PSMA5/PSMC2/PSMC3/JOSD2/PSMD14/PSMD11/ACTB/PSMC5/PSMD4/BABAM2/PSMD7/ADRM1/MAT2B/USP15/USP48/PSMA4/STAMBP/VCP/IKBKG/MDM2/OTUB1/DDB2/PSMD9/PSMC1/RHOA/PSMA1/YY1/OGT/TADA3/PSMB7/PSME1/PSMC6/PSMF1/USP22/PSMA7/UFD1/HIF1A/PSMD13/BABAM1/TFPT/UBC/USP47/PSMA3
REACTOME_SIGNALING_BY_THE_B_CELL_RECEPTOR_BCR	REACTOME_SIGNALING_BY_THE_B_CELL_RECEPTOR_BCR	REACTOME_SIGNALING_BY_THE_B_CELL_RECEPTOR_BCR	67	0.535248	1.7603	0.000550851	0.0143684	0.0122254	1085	tags=64%, list=30%, signal=46%	CD79B/FKBP1A/PSMB6/RASGRP1/PSMB3/PSME2/PSMB9/PSMA2/PSMD8/PSMB8/PSMD1/REL/PSMB2/PSMC4/PSMB10/SH3KBP1/PSMB1/PSMA6/PSMD2/PSMB4/PSMA5/PSMC2/GRB2/PSMC3/PSMD14/PSMD11/IKBKB/PSMC5/PSMD4/PSMD7/PSMA4/IKBKG/PSMD9/PSMC1/CUL1/PSMA1/NFKBIB/PSMB7/IGKV3-20/PSME1/PSMC6/PSMF1/PSMA7			CROONQUIST_STROMAL_STIMULATION_UP	CROONQUIST_STROMAL_STIMULATION_UP	CROONQUIST_STROMAL_STIMULATION_UP	17	-0.625713	-2.19619	0.000931906	0.0241483	0.0206126	222	tags=47%, list=6%, signal=44%	RGS2/FOS/NR4A2/IER2/FOSB/IER3/ID1/CCL4
FULCHER_INFLAMMATORY_RESPONSE_LECTIN_VS_LPS_UP	FULCHER_INFLAMMATORY_RESPONSE_LECTIN_VS_LPS_UP	FULCHER_INFLAMMATORY_RESPONSE_LECTIN_VS_LPS_UP	195	0.432626	1.53205	0.00055578	0.0143762	0.012232	827	tags=37%, list=23%, signal=31%	TNFRSF4/TNFRSF9/DUSP4/KCNN4/TBC1D4/SOX4/NDFIP2/CD82/MICAL2/CSF1/PMAIP1/NME1/RHBDD2/MAPKAPK3/STYXL1/CYTOR/IL2RG/RASGRP1/TRAF1/PHLDA2/IRF4/HNRNPLL/ISOC1/RGS1/BIRC3/NIBAN1/PHTF2/RAB11FIP1/AGTRAP/MTHFD2/MT1E/PHACTR2/GOT2/TIAM1/TBL1XR1/RHOC/UXS1/RANBP1/REL/LSP1/TAGLN2/YIF1A/SH3KBP1/CSK/RAC2/LMAN1/COMMD1/MOB3A/PEA15/PEF1/MRPL51/NDUFV2/RHOF/ADAM8/CNPY2/FOXN3/SUB1/RHOH/LAT/RAB27A/CMC2/AKR7A2/NFAT5/SLC25A…			ANDERSEN_LIVER_CANCER_KRT19_UP	ANDERSEN_LIVER_CANCER_KRT19_UP	ANDERSEN_LIVER_CANCER_KRT19_UP	27	-0.523658	-2.05402	0.000942865	0.0241483	0.0206126	358	tags=41%, list=10%, signal=37%	RPL27A/RPL10A/RPS14/APEX1/RPS25/RPL9/RPL35A/RPS3A/RPL3/RPS12/RPS18
QI_PLASMACYTOMA_UP	QI_PLASMACYTOMA_UP	QI_PLASMACYTOMA_UP	115	0.471775	1.62097	0.000574171	0.0147292	0.0125324	760	tags=40%, list=21%, signal=33%	IL1R2/IL21R/BATF/IL2RB/GNA15/CD82/GBP2/IL4R/FRMD4B/SLAMF1/CD7/FAS/IL2RG/TRAF1/CD4/PHLDA2/IFI35/RGS1/PFN1/CASP1/PSMB9/LTB/PSMB8/WDR1/ITGB1/LSP1/LGALS9/LASP1/ARL6IP5/RAC2/IRF1/GRB2/PTPN1/RELB/SH3BP1/TMOD3/STK17B/LAT/SH2D1A/BHLHE40/CAP1/TNFRSF14/GNG10/IL27RA/CAPN1/SP100			REACTOME_COSTIMULATION_BY_THE_CD28_FAMILY	REACTOME_COSTIMULATION_BY_THE_CD28_FAMILY	REACTOME_COSTIMULATION_BY_THE_CD28_FAMILY	36	0.618481	1.84042	0.000938337	0.0241483	0.0206126	714	tags=53%, list=20%, signal=43%	CTLA4/HLA-DQA1/HLA-DRB5/HLA-DQA2/ICOS/HLA-DQB1/HLA-DPA1/HLA-DRB1/HLA-DRA/CD4/HLA-DPB1/CD28/CSK/GRB2/PAK2/RAC1/PPP2CA/PTPN11/TNFRSF14
REACTOME_INNATE_IMMUNE_SYSTEM	REACTOME_INNATE_IMMUNE_SYSTEM	REACTOME_INNATE_IMMUNE_SYSTEM	384	0.384989	1.3987	0.00058159	0.0147972	0.0125903	1068	tags=43%, list=29%, signal=34%	DUSP4/CTSC/OTUD5/TNFRSF1B/PKM/ATOX1/TNIP2/TRAF3/CD58/CD59/PELI1/MAP2K3/ARPC1B/NCF4/MAPKAPK3/PGAM1/PSMB6/BCL2L1/RASGRP1/CD4/ORMDL3/PSMB3/PSME2/BST2/BIRC3/CASP1/COMMD3/PSMB9/TAB2/ISG15/HLA-A/PSMA2/PSMD8/CTNNB1/HERC5/RHOG/RAB10/PLPP5/CMTM6/CTSA/PSMB8/MAN2B1/PSMD1/PSMB2/NFKB2/UBE2L6/PIN1/PSMC4/MVP/PSMB10/TANK/IQGAP1/PSMB1/RAC2/PSMA6/GPI/PSMD2/TSPAN14/PSMB4/SURF4/PSMA5/ATP6V1D/PSMC2/CGAS/GRB2/ARSA/PSM…			WP_VITAMIN_D_RECEPTOR_PATHWAY	WP_VITAMIN_D_RECEPTOR_PATHWAY	WP_VITAMIN_D_RECEPTOR_PATHWAY	33	0.644238	1.88404	0.000952183	0.024187	0.0206457	418	tags=48%, list=12%, signal=43%	VDR/CTLA4/HLA-DQA1/HLA-DQA2/STAM/GADD45A/DUSP10/CDKN2A/HLA-DRB1/NINJ1/RASGRP1/S100A4/IRF4/PRDM1/LGALS9/FOXO1
ANDERSEN_LIVER_CANCER_KRT19_UP	ANDERSEN_LIVER_CANCER_KRT19_UP	ANDERSEN_LIVER_CANCER_KRT19_UP	27	-0.523658	-1.9939	0.000590457	0.0148871	0.0126667	358	tags=41%, list=10%, signal=37%	RPL27A/RPL10A/RPS14/APEX1/RPS25/RPL9/RPL35A/RPS3A/RPL3/RPS12/RPS18			QI_PLASMACYTOMA_UP	QI_PLASMACYTOMA_UP	QI_PLASMACYTOMA_UP	115	0.471775	1.60694	0.000984135	0.0247954	0.021165	760	tags=40%, list=21%, signal=33%	IL1R2/IL21R/BATF/IL2RB/GNA15/CD82/GBP2/IL4R/FRMD4B/SLAMF1/CD7/FAS/IL2RG/TRAF1/CD4/PHLDA2/IFI35/RGS1/PFN1/CASP1/PSMB9/LTB/PSMB8/WDR1/ITGB1/LSP1/LGALS9/LASP1/ARL6IP5/RAC2/IRF1/GRB2/PTPN1/RELB/SH3BP1/TMOD3/STK17B/LAT/SH2D1A/BHLHE40/CAP1/TNFRSF14/GNG10/IL27RA/CAPN1/SP100
BOSCO_INTERFERON_INDUCED_ANTIVIRAL_MODULE	BOSCO_INTERFERON_INDUCED_ANTIVIRAL_MODULE	BOSCO_INTERFERON_INDUCED_ANTIVIRAL_MODULE	27	0.651649	1.84314	0.000594715	0.0148871	0.0126667	659	tags=56%, list=18%, signal=46%	IFI6/EPSTI1/GBP4/MYO1G/IFI35/PARP12/MX1/APOBEC3G/XAF1/HERC5/CGAS/PML/TNFSF10/OASL/LAT			REACTOME_TRANSCRIPTIONAL_REGULATION_BY_RUNX2	REACTOME_TRANSCRIPTIONAL_REGULATION_BY_RUNX2	REACTOME_TRANSCRIPTIONAL_REGULATION_BY_RUNX2	58	0.550218	1.7516	0.00100209	0.0250442	0.0213773	1085	tags=71%, list=30%, signal=50%	STAT1/PSMB6/PSMB3/PSME2/PSMB9/PSMA2/PSMD8/PSMB8/PSMD1/PSMB2/PSMC4/PSMB10/PSMB1/PSMA6/PSMD2/PSMB4/MAF/PSMA5/PSMC2/PSMC3/PSMD14/PSMD11/PSMC5/PSMD4/PSMD7/PSMA4/PSMD9/NR3C1/PSMC1/CUL1/HDAC3/BAX/PSMA1/RBX1/PSMB7/LGALS3/PSME1/PSMC6/CDKN1A/PSMF1/PSMA7
MANNE_COVID19_COMBINED_COHORT_VS_HEALTHY_DONOR_PLATELETS_UP	MANNE_COVID19_COMBINED_COHORT_VS_HEALTHY_DONOR_PLATELETS_UP	MANNE_COVID19_COMBINED_COHORT_VS_HEALTHY_DONOR_PLATELETS_UP	45	0.581623	1.81391	0.000608894	0.0151201	0.012865	631	tags=36%, list=17%, signal=30%	TNFRSF18/MZB1/IFI6/MIIP/C4orf48/PARP12/LY6E/ISG15/XAF1/RNF213/SERPINH1/PFDN2/RELB/DPM2/NUDT14/JAK3			REACTOME_GENERATION_OF_SECOND_MESSENGER_MOLECULES	REACTOME_GENERATION_OF_SECOND_MESSENGER_MOLECULES	REACTOME_GENERATION_OF_SECOND_MESSENGER_MOLECULES	26	0.684099	1.92077	0.00104399	0.025735	0.021967	211	tags=35%, list=6%, signal=33%	HLA-DQA1/HLA-DRB5/HLA-DQA2/HLA-DQB1/HLA-DPA1/HLA-DRB1/HLA-DRA/CD4/HLA-DPB1
REACTOME_GENERATION_OF_SECOND_MESSENGER_MOLECULES	REACTOME_GENERATION_OF_SECOND_MESSENGER_MOLECULES	REACTOME_GENERATION_OF_SECOND_MESSENGER_MOLECULES	26	0.684099	1.93029	0.000626292	0.0154287	0.0131275	211	tags=35%, list=6%, signal=33%	HLA-DQA1/HLA-DRB5/HLA-DQA2/HLA-DQB1/HLA-DPA1/HLA-DRB1/HLA-DRA/CD4/HLA-DPB1			MULLIGHAN_MLL_SIGNATURE_1_UP	MULLIGHAN_MLL_SIGNATURE_1_UP	MULLIGHAN_MLL_SIGNATURE_1_UP	159	0.435753	1.52577	0.00104634	0.025735	0.021967	1040	tags=42%, list=29%, signal=31%	TBC1D8/SYNGR2/BATF/DNPH1/PKM/NINJ2/HTATIP2/IGFLR1/LGALS1/EFHD2/FAM53B/ENO1/SDF4/TPP1/LYST/ARPC1B/S100A4/UNC119/CASP1/NAGK/DCPS/SELPLG/CTSA/PSMB8/OAZ1/SLC16A3/COMMD4/FOSL2/TANK/ARL6IP5/RAC2/COX8A/GRB2/AK2/CD2BP2/PSMD11/ARPC2/MED8/TOLLIP/PPIF/ARPC4/ATP6V0E1/RAB27A/NDUFS7/AKR7A2/PYCARD/SDHB/SLC25A11/CAT/STAMBP/FLNA/UQCRC1/GRN/SNX17/CIAO2B/PPID/ITGB2/TRIM38/MICAL1/LMAN2/RNF167/TADA3/IL10RB/RHOT2/RRP7…
REACTOME_DEGRADATION_OF_GLI1_BY_THE_PROTEASOME	REACTOME_DEGRADATION_OF_GLI1_BY_THE_PROTEASOME	REACTOME_DEGRADATION_OF_GLI1_BY_THE_PROTEASOME	48	0.5527	1.73565	0.000631423	0.0154326	0.0131309	1085	tags=73%, list=30%, signal=52%	PSMB6/PSMB3/PSME2/PSMB9/PSMA2/PSMD8/PSMB8/PSMD1/PSMB2/PSMC4/PSMB10/PSMB1/PSMA6/PSMD2/PSMB4/PSMA5/PSMC2/NUMB/PSMC3/PSMD14/PSMD11/PSMC5/PSMD4/PSMD7/PSMA4/PSMD9/PSMC1/CUL1/PSMA1/RBX1/PSMB7/PSME1/PSMC6/PSMF1/PSMA7			GAVIN_PDE3B_TARGETS	GAVIN_PDE3B_TARGETS	GAVIN_PDE3B_TARGETS	11	0.832659	1.95768	0.00107197	0.0257436	0.0219744	172	tags=45%, list=5%, signal=43%	EBI3/IL2RA/ENTPD1/CTLA4/NCF4
BOSCO_ALLERGEN_INDUCED_TH2_ASSOCIATED_MODULE	BOSCO_ALLERGEN_INDUCED_TH2_ASSOCIATED_MODULE	BOSCO_ALLERGEN_INDUCED_TH2_ASSOCIATED_MODULE	62	0.549266	1.78955	0.000682521	0.0164228	0.0139734	302	tags=29%, list=8%, signal=27%	TNFRSF9/FOXP3/IL2RA/DUSP4/BATF/MIR155HG/MIR4435-2HG/NDFIP2/IL4R/CSF1/ENO1/CYTOR/BCL2L1/IRF4/TAB2/FURIN/TIAM1/NCOA3			REACTOME_DOWNSTREAM_SIGNALING_EVENTS_OF_B_CELL_RECEPTOR_BCR	REACTOME_DOWNSTREAM_SIGNALING_EVENTS_OF_B_CELL_RECEPTOR_BCR	REACTOME_DOWNSTREAM_SIGNALING_EVENTS_OF_B_CELL_RECEPTOR_BCR	58	0.548666	1.74665	0.00107992	0.0257436	0.0219744	1085	tags=67%, list=30%, signal=48%	FKBP1A/PSMB6/RASGRP1/PSMB3/PSME2/PSMB9/PSMA2/PSMD8/PSMB8/PSMD1/REL/PSMB2/PSMC4/PSMB10/PSMB1/PSMA6/PSMD2/PSMB4/PSMA5/PSMC2/PSMC3/PSMD14/PSMD11/IKBKB/PSMC5/PSMD4/PSMD7/PSMA4/IKBKG/PSMD9/PSMC1/CUL1/PSMA1/NFKBIB/PSMB7/PSME1/PSMC6/PSMF1/PSMA7
CHUNG_BLISTER_CYTOTOXICITY_UP	CHUNG_BLISTER_CYTOTOXICITY_UP	CHUNG_BLISTER_CYTOTOXICITY_UP	69	0.525353	1.72766	0.000678224	0.0164228	0.0139734	612	tags=41%, list=17%, signal=34%	ACP5/CTSC/TIGIT/SDC4/MIR155HG/GNA15/ATOX1/IGFLR1/DUSP16/SNX9/MT1E/CISD2/SNX5/MCM5/PSMB2/COX5A/SOD1/TMED9/SNAP47/PSMD2/PLIN2/SKA2/ZNF410/PSMD14/PPP1R7/ANAPC11/TPI1/HCFC1R1			REACTOME_SIGNALING_BY_NOTCH4	REACTOME_SIGNALING_BY_NOTCH4	REACTOME_SIGNALING_BY_NOTCH4	53	0.545025	1.71164	0.00107178	0.0257436	0.0219744	1085	tags=68%, list=30%, signal=48%	RBPJ/PSMB6/PSMB3/PSME2/PSMB9/PSMA2/PSMD8/PSMB8/PSMD1/PSMB2/PSMC4/PSMB10/PSMB1/PSMA6/PSMD2/PSMB4/PSMA5/PSMC2/PSMC3/PSMD14/PSMD11/PSMC5/PSMD4/PSMD7/PSMA4/PSMD9/PSMC1/CUL1/PSENEN/PSMA1/RBX1/PSMB7/PSME1/PSMC6/PSMF1/PSMA7
REACTOME_NEGATIVE_REGULATION_OF_NOTCH4_SIGNALING	REACTOME_NEGATIVE_REGULATION_OF_NOTCH4_SIGNALING	REACTOME_NEGATIVE_REGULATION_OF_NOTCH4_SIGNALING	48	0.54925	1.72482	0.000710971	0.0169758	0.0144439	1085	tags=71%, list=30%, signal=50%	PSMB6/PSMB3/PSME2/PSMB9/PSMA2/PSMD8/PSMB8/PSMD1/PSMB2/PSMC4/PSMB10/PSMB1/PSMA6/PSMD2/PSMB4/PSMA5/PSMC2/PSMC3/PSMD14/PSMD11/PSMC5/PSMD4/PSMD7/PSMA4/PSMD9/PSMC1/CUL1/PSMA1/RBX1/PSMB7/PSME1/PSMC6/PSMF1/PSMA7			REACTOME_ADAPTIVE_IMMUNE_SYSTEM	REACTOME_ADAPTIVE_IMMUNE_SYSTEM	REACTOME_ADAPTIVE_IMMUNE_SYSTEM	286	0.389518	1.41874	0.00105954	0.0257436	0.0219744	1121	tags=46%, list=31%, signal=35%	LAIR2/CTLA4/HLA-DQA1/HLA-DRB5/HLA-DQA2/CTSC/CD79B/NPDC1/HLA-DMA/ICOS/HLA-DQB1/CD74/HLA-DPA1/ASB2/HLA-DRB1/HLA-DRA/FKBP1A/NCF4/PSMB6/RASGRP1/CD4/HLA-DPB1/PSMB3/PSME2/PSMB9/TAB2/HLA-A/PSMA2/ACTR1A/PSMD8/HERC5/CTSA/PSMB8/CD28/PSMD1/REL/ITGB1/RNF213/PSMB2/UBE2L6/TAP1/AP1S2/PSMC4/PSMB10/SH3KBP1/PSMB1/CSK/PSMA6/PSMD2/UBE2F/PSMB4/TRIM69/PSMA5/SAR1B/PSMC2/GRB2/PSMC3/PAK2/AP2M1/PSMD14/ANAPC11/PSMD11/SEC61…
MCBRYAN_PUBERTAL_BREAST_4_5WK_UP	MCBRYAN_PUBERTAL_BREAST_4_5WK_UP	MCBRYAN_PUBERTAL_BREAST_4_5WK_UP	52	-0.413016	-1.8917	0.000718692	0.0170292	0.0144893	266	tags=33%, list=7%, signal=31%	PERP/IMPDH2/RPL22/JUN/RPL36A/RPL5/GZMA/FOS/TUBA4A/SPON2/RPS10/CEMIP2/KRT18/PLK2/AREG/MARCKSL1/PLAC8			REACTOME_REGULATION_OF_HMOX1_EXPRESSION_AND_ACTIVITY	REACTOME_REGULATION_OF_HMOX1_EXPRESSION_AND_ACTIVITY	REACTOME_REGULATION_OF_HMOX1_EXPRESSION_AND_ACTIVITY	51	0.578814	1.81314	0.00109378	0.025875	0.0220865	1085	tags=76%, list=30%, signal=54%	BACH1/PSMB6/PSMB3/PSME2/PSMB9/PSMA2/PSMD8/PSMB8/PSMD1/PSMB2/PSMC4/PSMB10/NFE2L2/PSMB1/PSMA6/PSMD2/PSMB4/PSMA5/PSMC2/PSMC3/PSMD14/PSMD11/HM13/PSMC5/PSMD4/PSMD7/PSMA4/PSMD9/PSMC1/CUL1/PSMA1/RBX1/PSMB7/PSME1/CSNK2B/PSMC6/CSNK2A1/PSMF1/PSMA7
LENAOUR_DENDRITIC_CELL_MATURATION_UP	LENAOUR_DENDRITIC_CELL_MATURATION_UP	LENAOUR_DENDRITIC_CELL_MATURATION_UP	40	0.592996	1.80391	0.000761481	0.0176391	0.0150083	335	tags=38%, list=9%, signal=34%	HLA-DQA1/CTSC/SOX4/HLA-DQB1/CSF1/CD74/HLA-DPA1/CD59/CCND2/TFRC/IRF4/HLA-DPB1/BIRC3/ABCG1/PFKP			PEREZ_TP53_TARGETS	PEREZ_TP53_TARGETS	PEREZ_TP53_TARGETS	138	0.445205	1.54475	0.00110635	0.025974	0.022171	803	tags=38%, list=22%, signal=31%	VDR/ETV7/ACP5/IL2RB/MAGEH1/ASB2/HS3ST3B1/C16orf87/FAM53B/CREB3L2/KDM2B/TOX2/CFLAR/NEDD9/GATA3/IRF4/ISOC1/UNC119/TPM4/CASP1/GLCCI1/MX1/AKTIP/ISG15/GNG2/XAF1/ABCG1/MAN2B1/RNF213/LGALS9/GNPTAB/TOX/TSPAN14/PLIN2/MAF/ARHGEF6/CGAS/IRF1/LRP10/TOLLIP/VAMP5/LTBP3/GLIPR2/ADRM1/USP15/ZNRD2/NAA60/MDM2/ITM2A/GRN/DEDD2/CRIP1
NAGASHIMA_NRG1_SIGNALING_UP	NAGASHIMA_NRG1_SIGNALING_UP	NAGASHIMA_NRG1_SIGNALING_UP	74	-0.346899	-1.71606	0.00075906	0.0176391	0.0150083	443	tags=43%, list=12%, signal=39%	AQP3/DUSP2/TIPARP/ATF3/CDC42EP3/PER1/DUSP1/MCL1/ZNF331/NR4A3/JUNB/TOB2/ZFP36/KLF10/NR4A1/RGS2/TUBB2A/JUN/GADD45B/FOS/CXCR4/NR4A2/SGK1/IER2/DDIT3/KLF2/FOSB/EGR1/IER3/ID1/MYC/AREG			ONDER_CDH1_SIGNALING_VIA_CTNNB1	ONDER_CDH1_SIGNALING_VIA_CTNNB1	ONDER_CDH1_SIGNALING_VIA_CTNNB1	15	0.77076	1.94043	0.00114741	0.0266061	0.0227106	224	tags=47%, list=6%, signal=44%	LMCD1/MAGEH1/CD82/MICAL2/PELI1/TFRC/BIRC3
JINESH_BLEBBISHIELD_TO_IMMUNE_CELL_FUSION_PBSHMS_DN	JINESH_BLEBBISHIELD_TO_IMMUNE_CELL_FUSION_PBSHMS_DN	JINESH_BLEBBISHIELD_TO_IMMUNE_CELL_FUSION_PBSHMS_DN	95	0.494552	1.67173	0.000760068	0.0176391	0.0150083	729	tags=39%, list=20%, signal=32%	CTSC/TBC1D4/OAS1/HLA-DMA/IFI6/EPSTI1/CD74/MYL6B/PMAIP1/HLA-DRA/UCP2/C17orf49/STAT1/IFI35/ANKRD10/MRPS6/CASP1/IRF9/MX1/ISG15/APOBEC3G/HOXB2/XAF1/FAM110A/UBE2L6/PLIN2/PRDX2/ARHGEF6/MRPL47/PDCL3/SH3BP1/TNFSF10/PGD/BHLHE40/BCKDHA/ANXA5/CAT			REACTOME_DNA_REPLICATION_PRE_INITIATION	REACTOME_DNA_REPLICATION_PRE_INITIATION	REACTOME_DNA_REPLICATION_PRE_INITIATION	53	0.543721	1.70754	0.00115044	0.0266061	0.0227106	1264	tags=75%, list=35%, signal=50%	PSMB6/PSMB3/PSME2/PSMB9/PSMA2/PSMD8/PSMB8/PSMD1/MCM5/PSMB2/RPA1/PSMC4/PSMB10/PSMB1/PSMA6/MCM3/PSMD2/PSMB4/PSMA5/PSMC2/PSMC3/PSMD14/PSMD11/PSMC5/PSMD4/PSMD7/PSMA4/PSMD9/PSMC1/RPA3/PSMA1/PSMB7/PSME1/PSMC6/PSMF1/PSMA7/DBF4/PSMD13/UBC/PSMA3
RUTELLA_RESPONSE_TO_HGF_VS_CSF2RB_AND_IL4_DN	RUTELLA_RESPONSE_TO_HGF_VS_CSF2RB_AND_IL4_DN	RUTELLA_RESPONSE_TO_HGF_VS_CSF2RB_AND_IL4_DN	117	0.473324	1.6275	0.000778769	0.0179059	0.0152353	354	tags=24%, list=10%, signal=22%	EBI3/TNFRSF4/IL1R2/VDR/IL21R/SDC4/TBC1D4/PTP4A3/LY75/TNIP2/CD58/CD59/RFTN1/SMS/SLAMF1/CFLAR/PELI1/GRSF1/TRAF1/IRF4/BIRC3/NIBAN1/RAB11FIP1/EED/NCOA3/ABCG1/OPTN/MCM5			SCHUETZ_BREAST_CANCER_DUCTAL_INVASIVE_UP	SCHUETZ_BREAST_CANCER_DUCTAL_INVASIVE_UP	SCHUETZ_BREAST_CANCER_DUCTAL_INVASIVE_UP	74	0.509335	1.66299	0.00122267	0.028067	0.0239576	248	tags=31%, list=7%, signal=30%	LMCD1/ENTPD1/GEM/HLA-DQA1/HLA-DMA/ACSL4/MICAL2/HLA-DQB1/LGALS1/CD74/HLA-DPA1/GLRX/HLA-DRB1/HLA-DRA/PAM/CCND2/FAS/S100A4/HLA-DPB1/RGS1/CASP1/SAMSN1/PSMB9
DUNNE_TARGETS_OF_AML1_MTG8_FUSION_UP	DUNNE_TARGETS_OF_AML1_MTG8_FUSION_UP	DUNNE_TARGETS_OF_AML1_MTG8_FUSION_UP	25	-0.518741	-1.89096	0.000804759	0.0183471	0.0156107	234	tags=32%, list=6%, signal=30%	BTG1/ITM2C/CXCR4/PTGER4/RASGRP2/NKG7/NUCB2/PLAC8			WP_APOPTOSIS_MODULATION_AND_SIGNALING	WP_APOPTOSIS_MODULATION_AND_SIGNALING	WP_APOPTOSIS_MODULATION_AND_SIGNALING	37	0.615141	1.84095	0.00123457	0.0281318	0.0240129	598	tags=49%, list=16%, signal=41%	IL1R2/CRADD/TNFRSF1B/TRAF3/PMAIP1/CDKN2A/CFLAR/FAS/BCL2L1/BIRC3/CASP1/BAK1/TNFRSF25/HTRA2/PEA15/TNFSF10/IKBKB/TOLLIP
BLANCO_MELO_BETA_INTERFERON_TREATED_BRONCHIAL_EPITHELIAL_CELLS_UP	BLANCO_MELO_BETA_INTERFERON_TREATED_BRONCHIAL_EPITHELIAL_CELLS_UP	BLANCO_MELO_BETA_INTERFERON_TREATED_BRONCHIAL_EPITHELIAL_CELLS_UP	96	0.484889	1.63776	0.000809779	0.0183471	0.0156107	662	tags=35%, list=18%, signal=30%	IL1R2/DUSP4/SDC4/GBP2/PHLDA1/CSF1/PMAIP1/BACH1/GLRX/GALM/CFLAR/FAS/TFRC/GBP5/TMEM140/SERPINB9/BIRC3/PARP12/IRF9/MX1/APOBEC3G/XAF1/STAT5A/PGM2L1/TAP1/IRF1/RELB/PARP9/PML/TNFSF10/LAP3/GSDMD/ADAR/RAB8B			TARTE_PLASMA_CELL_VS_PLASMABLAST_UP	TARTE_PLASMA_CELL_VS_PLASMABLAST_UP	TARTE_PLASMA_CELL_VS_PLASMABLAST_UP	83	-0.328258	-1.68394	0.00124609	0.0281871	0.0240601	405	tags=40%, list=11%, signal=36%	CBLB/DUSP1/IFITM3/ALOX5AP/RPL24/RPL28/TPT1/FTL/RPS15/RPL23A/RPL18A/RPLP1/RPLP0/NR4A1/SYPL1/RPL7A/RGS2/RPS14/RPS15A/SORL1/RPS2/GZMA/FOS/RPL39/RPL34/RPS21/BTG2/RPS18/CCR7/FOSB/EGR1/IL7R/SPINT2
REACTOME_G2_M_CHECKPOINTS	REACTOME_G2_M_CHECKPOINTS	REACTOME_G2_M_CHECKPOINTS	61	0.541672	1.75912	0.000847993	0.0190737	0.0162289	1264	tags=75%, list=35%, signal=50%	PSMB6/PSMB3/PSME2/PSMB9/PSMA2/PSMD8/PSMB8/PSMD1/MCM5/PSMB2/RPA1/PSMC4/PSMB10/PSMB1/PSMA6/MCM3/PSMD2/PSMB4/PSMA5/PSMC2/PSMC3/PSMD14/PSMD11/PSMC5/PSMD4/YWHAE/BABAM2/PSMD7/PSMA4/YWHAB/PSMD9/PSMC1/SUMO1/RPA3/PSMA1/UBE2N/PSMB7/PSME1/PSMC6/PSMF1/PSMA7/DBF4/PSMD13/BABAM1/UBC/PSMA3			REACTOME_MAPK_FAMILY_SIGNALING_CASCADES	REACTOME_MAPK_FAMILY_SIGNALING_CASCADES	REACTOME_MAPK_FAMILY_SIGNALING_CASCADES	121	0.460567	1.57828	0.00129752	0.0291378	0.0248716	1101	tags=56%, list=30%, signal=41%	IL2RA/DUSP4/IL2RB/DUSP10/DUSP16/PSMB6/IL2RG/BCL2L1/RASGRP1/PSMB3/PSME2/PSMB9/PSMA2/PSMD8/NCOA3/TYK2/PSMB8/PSMD1/PSMB2/PSMC4/PSMB10/PTPN7/FOXO1/IQGAP1/PSMB1/CSK/PSMA6/PSMD2/PEA15/PSMB4/PSMA5/PSMC2/GRB2/PSMC3/PAK2/PDE6D/PSMD14/PSMD11/ACTB/RAC1/PSMC5/PSMD4/HSPB1/RALGDS/JAK3/LAT/PPP2CA/PSMD7/PTPN11/PSMA4/RAP1A/YWHAB/PSMD9/PSMC1/LAMTOR2/JAK1/PSMA1/RBX1/ARAF/PSMB7/APBB1IP/LYPLA1/PSME1/PSMC6/PHB/PSMF1/P…
REACTOME_SCF_SKP2_MEDIATED_DEGRADATION_OF_P27_P21	REACTOME_SCF_SKP2_MEDIATED_DEGRADATION_OF_P27_P21	REACTOME_SCF_SKP2_MEDIATED_DEGRADATION_OF_P27_P21	48	0.543261	1.70601	0.000860123	0.0192074	0.0163427	1085	tags=71%, list=30%, signal=50%	PSMB6/PSMB3/PSME2/PSMB9/PSMA2/PSMD8/PSMB8/PSMD1/PSMB2/PSMC4/PSMB10/PSMB1/PSMA6/PSMD2/PSMB4/PSMA5/PSMC2/PSMC3/PSMD14/PSMD11/PSMC5/PSMD4/PSMD7/PSMA4/PSMD9/PSMC1/CUL1/PSMA1/PSMB7/PSME1/PSMC6/CDKN1A/PSMF1/PSMA7			REACTOME_SIGNALING_BY_THE_B_CELL_RECEPTOR_BCR	REACTOME_SIGNALING_BY_THE_B_CELL_RECEPTOR_BCR	REACTOME_SIGNALING_BY_THE_B_CELL_RECEPTOR_BCR	67	0.535248	1.7383	0.00131619	0.0293444	0.025048	1085	tags=64%, list=30%, signal=46%	CD79B/FKBP1A/PSMB6/RASGRP1/PSMB3/PSME2/PSMB9/PSMA2/PSMD8/PSMB8/PSMD1/REL/PSMB2/PSMC4/PSMB10/SH3KBP1/PSMB1/PSMA6/PSMD2/PSMB4/PSMA5/PSMC2/GRB2/PSMC3/PSMD14/PSMD11/IKBKB/PSMC5/PSMD4/PSMD7/PSMA4/IKBKG/PSMD9/PSMC1/CUL1/PSMA1/NFKBIB/PSMB7/IGKV3-20/PSME1/PSMC6/PSMF1/PSMA7
SASAKI_ADULT_T_CELL_LEUKEMIA	SASAKI_ADULT_T_CELL_LEUKEMIA	SASAKI_ADULT_T_CELL_LEUKEMIA	64	0.535676	1.7529	0.000911017	0.0201985	0.017186	723	tags=45%, list=20%, signal=37%	IL2RA/BATF/KCNN4/MYL6B/NME1/PTTG1/ARPC1B/STAT1/FAS/TFRC/IRF4/ISG15/PPP1CA/PSMB2/CHMP2A/RPA1/ARL6IP5/MCM3/POLR2E/TRIB2/PARP1/ANXA6/TUBB/VAMP5/JAK3/RECQL/LPCAT4/PRDX4/ATP5F1A			TURASHVILI_BREAST_DUCTAL_CARCINOMA_VS_DUCTAL_NORMAL_DN	TURASHVILI_BREAST_DUCTAL_CARCINOMA_VS_DUCTAL_NORMAL_DN	TURASHVILI_BREAST_DUCTAL_CARCINOMA_VS_DUCTAL_NORMAL_DN	21	-0.555854	-2.00933	0.0013544	0.0299467	0.0255621	136	tags=52%, list=4%, signal=51%	ATF3/PER1/DUSP1/FOS/NCOA7/FOSB/IGHA1/EGR1/JCHAIN/ANXA1/ZBTB16
ONDER_CDH1_SIGNALING_VIA_CTNNB1	ONDER_CDH1_SIGNALING_VIA_CTNNB1	ONDER_CDH1_SIGNALING_VIA_CTNNB1	15	0.77076	1.92688	0.000948222	0.0207562	0.0176605	224	tags=47%, list=6%, signal=44%	LMCD1/MAGEH1/CD82/MICAL2/PELI1/TFRC/BIRC3			MULLIGHAN_MLL_SIGNATURE_2_UP	MULLIGHAN_MLL_SIGNATURE_2_UP	MULLIGHAN_MLL_SIGNATURE_2_UP	165	0.433644	1.52203	0.00136253	0.0299467	0.0255621	1040	tags=44%, list=29%, signal=33%	SYNGR2/BATF/DNPH1/PKM/NINJ2/HTATIP2/IGFLR1/LGALS1/EFHD2/EML2/FAM53B/ENO1/SDF4/TPP1/S100A4/UNC119/CASP1/DCPS/SELPLG/CTSA/PSMB8/OAZ1/SLC16A3/AP1S2/COMMD4/FOSL2/ARL6IP5/IQGAP1/RAC2/PLIN3/RANGAP1/COX8A/ATP6V1D/GRB2/LRP10/AK2/CD2BP2/NSFL1C/IKBKB/ARPC2/MED8/TOLLIP/PLEKHB2/BLOC1S1/PPIF/ARPC4/ATP6V0E1/RER1/ARNTL/NDUFS7/AKR7A2/CIAO1/PYCARD/CAT/STAMBP/FLNA/UQCRC1/GRN/PI4KB/ITGAL/ITGB2/TRIM38/MICAL1/TMPO/RN…
LU_EZH2_TARGETS_UP	LU_EZH2_TARGETS_UP	LU_EZH2_TARGETS_UP	109	0.466778	1.59654	0.000949543	0.0207562	0.0176605	870	tags=42%, list=24%, signal=33%	SDC4/ATOX1/MICAL2/MYL6B/LMNA/PMVK/BEX3/C17orf49/MAPKAPK3/STYXL1/CYTOR/S100A4/IFI35/TPM4/BST2/VOPP1/PSMB9/ISG15/PHF19/EMC6/PSMB8/UBE2L6/AHSA1/PSMB10/CSK/SKA2/PSMC3/JOSD2/RHOF/PFKL/ACO2/OASL/PSMD4/HCFC1R1/WDR45/NME3/PRDX4/TRAPPC5/ZNRD2/MPG/AP1S1/MIEN1/SDHC/NOLC1/ELOB/SCAND1			BENNETT_SYSTEMIC_LUPUS_ERYTHEMATOSUS	BENNETT_SYSTEMIC_LUPUS_ERYTHEMATOSUS	BENNETT_SYSTEMIC_LUPUS_ERYTHEMATOSUS	13	0.756247	1.85685	0.00137564	0.030022	0.0256263	583	tags=77%, list=16%, signal=65%	OAS1/STAT1/IFI35/LY6E/MX1/ISG15/XAF1/TAP1/TNFSF10/OASL
REACTOME_PD_1_SIGNALING	REACTOME_PD_1_SIGNALING	REACTOME_PD_1_SIGNALING	18	0.754462	1.95704	0.000986223	0.0212586	0.018088	211	tags=50%, list=6%, signal=47%	HLA-DQA1/HLA-DRB5/HLA-DQA2/HLA-DQB1/HLA-DPA1/HLA-DRB1/HLA-DRA/CD4/HLA-DPB1			CHUNG_BLISTER_CYTOTOXICITY_UP	CHUNG_BLISTER_CYTOTOXICITY_UP	CHUNG_BLISTER_CYTOTOXICITY_UP	69	0.525353	1.70596	0.00143446	0.0310868	0.0265352	612	tags=41%, list=17%, signal=34%	ACP5/CTSC/TIGIT/SDC4/MIR155HG/GNA15/ATOX1/IGFLR1/DUSP16/SNX9/MT1E/CISD2/SNX5/MCM5/PSMB2/COX5A/SOD1/TMED9/SNAP47/PSMD2/PLIN2/SKA2/ZNF410/PSMD14/PPP1R7/ANAPC11/TPI1/HCFC1R1
REACTOME_SIGNALING_BY_NOTCH4	REACTOME_SIGNALING_BY_NOTCH4	REACTOME_SIGNALING_BY_NOTCH4	53	0.545025	1.73096	0.000981934	0.0212586	0.018088	1085	tags=68%, list=30%, signal=48%	RBPJ/PSMB6/PSMB3/PSME2/PSMB9/PSMA2/PSMD8/PSMB8/PSMD1/PSMB2/PSMC4/PSMB10/PSMB1/PSMA6/PSMD2/PSMB4/PSMA5/PSMC2/PSMC3/PSMD14/PSMD11/PSMC5/PSMD4/PSMD7/PSMA4/PSMD9/PSMC1/CUL1/PSENEN/PSMA1/RBX1/PSMB7/PSME1/PSMC6/PSMF1/PSMA7			MARSON_FOXP3_TARGETS_DN	MARSON_FOXP3_TARGETS_DN	MARSON_FOXP3_TARGETS_DN	30	-0.485943	-2.00174	0.00147004	0.0316365	0.0270045	289	tags=37%, list=8%, signal=34%	PDE3B/FOXP1/BTG1/MBP/RGS2/DENND2D/GADD45B/ZFP36L2/GPR171/THEMIS/MYC
REACTOME_TRANSCRIPTIONAL_REGULATION_BY_RUNX2	REACTOME_TRANSCRIPTIONAL_REGULATION_BY_RUNX2	REACTOME_TRANSCRIPTIONAL_REGULATION_BY_RUNX2	58	0.550218	1.77044	0.00102041	0.0217175	0.0184784	1085	tags=71%, list=30%, signal=50%	STAT1/PSMB6/PSMB3/PSME2/PSMB9/PSMA2/PSMD8/PSMB8/PSMD1/PSMB2/PSMC4/PSMB10/PSMB1/PSMA6/PSMD2/PSMB4/MAF/PSMA5/PSMC2/PSMC3/PSMD14/PSMD11/PSMC5/PSMD4/PSMD7/PSMA4/PSMD9/NR3C1/PSMC1/CUL1/HDAC3/BAX/PSMA1/RBX1/PSMB7/LGALS3/PSME1/PSMC6/CDKN1A/PSMF1/PSMA7			PELLICCIOTTA_HDAC_IN_ANTIGEN_PRESENTATION_DN	PELLICCIOTTA_HDAC_IN_ANTIGEN_PRESENTATION_DN	PELLICCIOTTA_HDAC_IN_ANTIGEN_PRESENTATION_DN	41	0.589774	1.7953	0.0015036	0.0317238	0.027079	1085	tags=71%, list=30%, signal=50%	PSMB6/PSME2/PSMB9/HLA-A/PSMA2/PSMD8/PDIA6/PSMB8/PSMB2/TAP1/PSMB10/PSMA6/PSMC2/PSMC3/PSMD14/PSMD11/PSMC5/HLA-B/PSMD7/PSMA4/PSMC1/HLA-C/PSMA1/TAP2/PSME1/PSMC6/DERL1/PSMF1/PSMA7
REACTOME_DNA_REPLICATION_PRE_INITIATION	REACTOME_DNA_REPLICATION_PRE_INITIATION	REACTOME_DNA_REPLICATION_PRE_INITIATION	53	0.543721	1.72682	0.00102151	0.0217175	0.0184784	1264	tags=75%, list=35%, signal=50%	PSMB6/PSMB3/PSME2/PSMB9/PSMA2/PSMD8/PSMB8/PSMD1/MCM5/PSMB2/RPA1/PSMC4/PSMB10/PSMB1/PSMA6/MCM3/PSMD2/PSMB4/PSMA5/PSMC2/PSMC3/PSMD14/PSMD11/PSMC5/PSMD4/PSMD7/PSMA4/PSMD9/PSMC1/RPA3/PSMA1/PSMB7/PSME1/PSMC6/PSMF1/PSMA7/DBF4/PSMD13/UBC/PSMA3			REACTOME_CLEC7A_DECTIN_1_SIGNALING	REACTOME_CLEC7A_DECTIN_1_SIGNALING	REACTOME_CLEC7A_DECTIN_1_SIGNALING	62	0.537576	1.72615	0.00150481	0.0317238	0.027079	1085	tags=66%, list=30%, signal=47%	PSMB6/PSMB3/PSME2/PSMB9/TAB2/PSMA2/PSMD8/PSMB8/PSMD1/PSMB2/NFKB2/PSMC4/PSMB10/PSMB1/PSMA6/PSMD2/PSMB4/PSMA5/PSMC2/PSMC3/RELB/PSMD14/PSMD11/IKBKB/PSMC5/PSMD4/PSMD7/PYCARD/PSMA4/IKBKG/PSMD9/PSMC1/CUL1/PSMA1/UBE2N/PSMB7/PSME1/PSMC6/UBE2D2/PSMF1/PSMA7
ENGELMANN_CANCER_PROGENITORS_DN	ENGELMANN_CANCER_PROGENITORS_DN	ENGELMANN_CANCER_PROGENITORS_DN	12	-0.676148	-2.07848	0.00104739	0.0221163	0.0188177	167	tags=58%, list=5%, signal=56%	GADD45B/TXNIP/SGK1/FAM102A/HSPA2/ID1/TFF3			BLANCO_MELO_BETA_INTERFERON_TREATED_BRONCHIAL_EPITHELIAL_CELLS_UP	BLANCO_MELO_BETA_INTERFERON_TREATED_BRONCHIAL_EPITHELIAL_CELLS_UP	BLANCO_MELO_BETA_INTERFERON_TREATED_BRONCHIAL_EPITHELIAL_CELLS_UP	96	0.484889	1.62545	0.00150248	0.0317238	0.027079	662	tags=35%, list=18%, signal=30%	IL1R2/DUSP4/SDC4/GBP2/PHLDA1/CSF1/PMAIP1/BACH1/GLRX/GALM/CFLAR/FAS/TFRC/GBP5/TMEM140/SERPINB9/BIRC3/PARP12/IRF9/MX1/APOBEC3G/XAF1/STAT5A/PGM2L1/TAP1/IRF1/RELB/PARP9/PML/TNFSF10/LAP3/GSDMD/ADAR/RAB8B
REACTOME_DOWNSTREAM_SIGNALING_EVENTS_OF_B_CELL_RECEPTOR_BCR	REACTOME_DOWNSTREAM_SIGNALING_EVENTS_OF_B_CELL_RECEPTOR_BCR	REACTOME_DOWNSTREAM_SIGNALING_EVENTS_OF_B_CELL_RECEPTOR_BCR	58	0.548666	1.76545	0.00107985	0.0226476	0.0192698	1085	tags=67%, list=30%, signal=48%	FKBP1A/PSMB6/RASGRP1/PSMB3/PSME2/PSMB9/PSMA2/PSMD8/PSMB8/PSMD1/REL/PSMB2/PSMC4/PSMB10/PSMB1/PSMA6/PSMD2/PSMB4/PSMA5/PSMC2/PSMC3/PSMD14/PSMD11/IKBKB/PSMC5/PSMD4/PSMD7/PSMA4/IKBKG/PSMD9/PSMC1/CUL1/PSMA1/NFKBIB/PSMB7/PSME1/PSMC6/PSMF1/PSMA7			KEGG_HEMATOPOIETIC_CELL_LINEAGE	KEGG_HEMATOPOIETIC_CELL_LINEAGE	KEGG_HEMATOPOIETIC_CELL_LINEAGE	24	0.668642	1.84962	0.00154274	0.032087	0.027389	197	tags=46%, list=5%, signal=44%	IL1R2/IL2RA/HLA-DRB5/IL4R/CSF1/HLA-DRB1/HLA-DRA/CD59/CD7/TFRC/CD4
AMIT_EGF_RESPONSE_60_MCF10A	AMIT_EGF_RESPONSE_60_MCF10A	AMIT_EGF_RESPONSE_60_MCF10A	17	-0.601827	-2.02807	0.00109673	0.0227387	0.0193473	334	tags=53%, list=9%, signal=48%	GLIPR1/JUNB/JUN/IER2/EGR1/IER3/PTGER4/ID1/PLK2			REACTOME_POST_TRANSLATIONAL_PROTEIN_MODIFICATION	REACTOME_POST_TRANSLATIONAL_PROTEIN_MODIFICATION	REACTOME_POST_TRANSLATIONAL_PROTEIN_MODIFICATION	402	0.370587	1.36324	0.00153708	0.032087	0.027389	1252	tags=45%, list=34%, signal=33%	VDR/CUL9/STAM/CTSC/OTUD5/TNIP2/TRAF3/RAB33A/LGALS1/CSF1/ASB2/CDKN2A/CD59/GATA3/HDAC7/PSMB6/B3GNT2/APLP2/PSMB3/PSME2/TNIP1/PARK7/BIRC3/NSF/COMMD3/NAGK/LY6E/PSMB9/CNIH1/HLA-A/PSMA2/ACTR1A/PSMD8/PDIA6/FURIN/RAB10/STAMBPL1/VDAC1/CTSA/COPZ1/MPDU1/PSMB8/PSMD1/COPE/PSMB2/MAN1A2/NFKB2/COMMD4/RPA1/PSMC4/ARF3/PSMB10/PSMB1/TMED9/PSMA6/LMAN1/COMMD1/PSMD2/UBE2F/PSMB4/RANGAP1/RAB9A/PSMA5/SAR1B/B4GALT3/PSMC2/RN…
REACTOME_MAPK_FAMILY_SIGNALING_CASCADES	REACTOME_MAPK_FAMILY_SIGNALING_CASCADES	REACTOME_MAPK_FAMILY_SIGNALING_CASCADES	121	0.460567	1.58737	0.00109884	0.0227387	0.0193473	1101	tags=56%, list=30%, signal=41%	IL2RA/DUSP4/IL2RB/DUSP10/DUSP16/PSMB6/IL2RG/BCL2L1/RASGRP1/PSMB3/PSME2/PSMB9/PSMA2/PSMD8/NCOA3/TYK2/PSMB8/PSMD1/PSMB2/PSMC4/PSMB10/PTPN7/FOXO1/IQGAP1/PSMB1/CSK/PSMA6/PSMD2/PEA15/PSMB4/PSMA5/PSMC2/GRB2/PSMC3/PAK2/PDE6D/PSMD14/PSMD11/ACTB/RAC1/PSMC5/PSMD4/HSPB1/RALGDS/JAK3/LAT/PPP2CA/PSMD7/PTPN11/PSMA4/RAP1A/YWHAB/PSMD9/PSMC1/LAMTOR2/JAK1/PSMA1/RBX1/ARAF/PSMB7/APBB1IP/LYPLA1/PSME1/PSMC6/PHB/PSMF1/P…			ZHENG_FOXP3_TARGETS_UP	ZHENG_FOXP3_TARGETS_UP	ZHENG_FOXP3_TARGETS_UP	17	0.717197	1.85002	0.00155608	0.0321485	0.0274416	286	tags=47%, list=8%, signal=44%	IL2RA/CTLA4/IKZF2/ICOS/FRMD4B/SNX9/PRDM1/CREM
REACTOME_CLEC7A_DECTIN_1_SIGNALING	REACTOME_CLEC7A_DECTIN_1_SIGNALING	REACTOME_CLEC7A_DECTIN_1_SIGNALING	62	0.537576	1.75146	0.00111883	0.0229991	0.0195689	1085	tags=66%, list=30%, signal=47%	PSMB6/PSMB3/PSME2/PSMB9/TAB2/PSMA2/PSMD8/PSMB8/PSMD1/PSMB2/NFKB2/PSMC4/PSMB10/PSMB1/PSMA6/PSMD2/PSMB4/PSMA5/PSMC2/PSMC3/RELB/PSMD14/PSMD11/IKBKB/PSMC5/PSMD4/PSMD7/PYCARD/PSMA4/IKBKG/PSMD9/PSMC1/CUL1/PSMA1/UBE2N/PSMB7/PSME1/PSMC6/UBE2D2/PSMF1/PSMA7			NAGASHIMA_NRG1_SIGNALING_UP	NAGASHIMA_NRG1_SIGNALING_UP	NAGASHIMA_NRG1_SIGNALING_UP	74	-0.346899	-1.67038	0.00156833	0.0321871	0.0274745	443	tags=43%, list=12%, signal=39%	AQP3/DUSP2/TIPARP/ATF3/CDC42EP3/PER1/DUSP1/MCL1/ZNF331/NR4A3/JUNB/TOB2/ZFP36/KLF10/NR4A1/RGS2/TUBB2A/JUN/GADD45B/FOS/CXCR4/NR4A2/SGK1/IER2/DDIT3/KLF2/FOSB/EGR1/IER3/ID1/MYC/AREG
REACTOME_REGULATION_OF_RUNX3_EXPRESSION_AND_ACTIVITY	REACTOME_REGULATION_OF_RUNX3_EXPRESSION_AND_ACTIVITY	REACTOME_REGULATION_OF_RUNX3_EXPRESSION_AND_ACTIVITY	47	0.568753	1.77608	0.0011717	0.0238439	0.0202877	1085	tags=72%, list=30%, signal=51%	CDKN2A/PSMB6/PSMB3/PSME2/PSMB9/PSMA2/PSMD8/PSMB8/PSMD1/PSMB2/PSMC4/PSMB10/PSMB1/PSMA6/PSMD2/PSMB4/PSMA5/PSMC2/PSMC3/PSMD14/PSMD11/PSMC5/PSMD4/PSMD7/PSMA4/MDM2/PSMD9/PSMC1/PSMA1/PSMB7/PSME1/PSMC6/PSMF1/PSMA7			TAKEDA_TARGETS_OF_NUP98_HOXA9_FUSION_6HR_UP	TAKEDA_TARGETS_OF_NUP98_HOXA9_FUSION_6HR_UP	TAKEDA_TARGETS_OF_NUP98_HOXA9_FUSION_6HR_UP	12	-0.707282	-2.19196	0.00158706	0.0323573	0.0276197	334	tags=50%, list=9%, signal=46%	GLIPR1/FKBP5/INPP4B/IL7R/CD69/JCHAIN
RUTELLA_RESPONSE_TO_HGF_DN	RUTELLA_RESPONSE_TO_HGF_DN	RUTELLA_RESPONSE_TO_HGF_DN	110	-0.295915	-1.46756	0.0011753	0.0238439	0.0202877	432	tags=29%, list=12%, signal=26%	CELF2/NKTR/GRPEL1/RNASET2/FYB1/RNF138/MAPRE2/MCL1/RPL28/SDR39U1/SLC2A3/ZFP36/KLF10/FYN/CYTH1/RPL22/BTG1/RGS2/PLAAT4/GADD45B/PNP/SORL1/CXCR4/NR4A2/TUBA4A/EGR1/RASGRP2/SPINT2/CD55/PTGER2/MARCKSL1/PLAC8			MARSHALL_VIRAL_INFECTION_RESPONSE_DN	MARSHALL_VIRAL_INFECTION_RESPONSE_DN	MARSHALL_VIRAL_INFECTION_RESPONSE_DN	16	-0.597779	-2.06275	0.00160497	0.0325086	0.0277489	223	tags=44%, list=6%, signal=41%	TOB1/GZMA/SGK1/KLF2/TCF7/KLRG1/TXK
MARSON_FOXP3_TARGETS_DN	MARSON_FOXP3_TARGETS_DN	MARSON_FOXP3_TARGETS_DN	30	-0.485943	-1.8995	0.00120625	0.0240585	0.0204703	289	tags=37%, list=8%, signal=34%	PDE3B/FOXP1/BTG1/MBP/RGS2/DENND2D/GADD45B/ZFP36L2/GPR171/THEMIS/MYC			LENAOUR_DENDRITIC_CELL_MATURATION_UP	LENAOUR_DENDRITIC_CELL_MATURATION_UP	LENAOUR_DENDRITIC_CELL_MATURATION_UP	40	0.592996	1.79624	0.00162826	0.032766	0.0279686	335	tags=38%, list=9%, signal=34%	HLA-DQA1/CTSC/SOX4/HLA-DQB1/CSF1/CD74/HLA-DPA1/CD59/CCND2/TFRC/IRF4/HLA-DPB1/BIRC3/ABCG1/PFKP
REACTOME_HEDGEHOG_LIGAND_BIOGENESIS	REACTOME_HEDGEHOG_LIGAND_BIOGENESIS	REACTOME_HEDGEHOG_LIGAND_BIOGENESIS	48	0.535916	1.68295	0.00120913	0.0240585	0.0204703	1264	tags=77%, list=35%, signal=51%	PSMB6/PSMB3/PSME2/PSMB9/PSMA2/PSMD8/PSMB8/PSMD1/PSMB2/PSMC4/PSMB10/PSMB1/PSMA6/PSMD2/PSMB4/PSMA5/PSMC2/PSMC3/PSMD14/PSMD11/PSMC5/PSMD4/PSMD7/PSMA4/VCP/PSMD9/PSMC1/PSMA1/PSMB7/PSME1/PSMC6/PSMF1/PSMA7/ERLEC1/PSMD13/UBC/PSMA3			KEGG_ALLOGRAFT_REJECTION	KEGG_ALLOGRAFT_REJECTION	KEGG_ALLOGRAFT_REJECTION	19	0.727835	1.93035	0.00173568	0.0343023	0.02928	332	tags=63%, list=9%, signal=58%	HLA-DQA1/HLA-DRB5/HLA-DQA2/HLA-DMA/HLA-DQB1/HLA-DPA1/HLA-DRB1/HLA-DRA/FAS/HLA-DPB1/HLA-A/CD28
DELYS_THYROID_CANCER_UP	DELYS_THYROID_CANCER_UP	DELYS_THYROID_CANCER_UP	103	0.487626	1.6598	0.0012001	0.0240585	0.0204703	319	tags=29%, list=9%, signal=27%	DUSP4/ENTPD1/SYNGR2/STAM/CTSC/KCNN4/SDC4/SOX4/PKM/PTP4A3/GBP2/LGALS1/CD58/PMAIP1/NINJ1/UCP2/CCND2/MAPKAPK3/STAT1/FAS/S100A4/PHLDA2/APLP2/PAPSS1/ACTN4/LY6E/PRDM1/TIAM1/SPOCK2/CTSA			REACTOME_ORC1_REMOVAL_FROM_CHROMATIN	REACTOME_ORC1_REMOVAL_FROM_CHROMATIN	REACTOME_ORC1_REMOVAL_FROM_CHROMATIN	48	0.568498	1.77631	0.00172257	0.0343023	0.02928	1085	tags=75%, list=30%, signal=53%	PSMB6/PSMB3/PSME2/PSMB9/PSMA2/PSMD8/PSMB8/PSMD1/MCM5/PSMB2/PSMC4/PSMB10/PSMB1/PSMA6/MCM3/PSMD2/PSMB4/PSMA5/PSMC2/PSMC3/PSMD14/PSMD11/PSMC5/PSMD4/PSMD7/PSMA4/PSMD9/PSMC1/CUL1/PSMA1/RBX1/PSMB7/PSME1/PSMC6/PSMF1/PSMA7
KEGG_HEMATOPOIETIC_CELL_LINEAGE	KEGG_HEMATOPOIETIC_CELL_LINEAGE	KEGG_HEMATOPOIETIC_CELL_LINEAGE	24	0.668642	1.84967	0.0012249	0.0242171	0.0206052	197	tags=46%, list=5%, signal=44%	IL1R2/IL2RA/HLA-DRB5/IL4R/CSF1/HLA-DRB1/HLA-DRA/CD59/CD7/TFRC/CD4			AMIT_EGF_RESPONSE_480_HELA	AMIT_EGF_RESPONSE_480_HELA	AMIT_EGF_RESPONSE_480_HELA	61	0.529289	1.69781	0.00173781	0.0343023	0.02928	669	tags=39%, list=18%, signal=33%	DUSP4/MICAL2/EFHD2/INPP1/SH2D2A/MAP2K3/NEDD9/BCL2L1/PHLDA2/LY6E/GABPB1/CTNNB1/RHOC/CHST11/NFKB2/SERPINH1/MT2A/TSPAN14/RANGAP1/GLRX3/CDV3/PPIF/LPCAT4/DIAPH1
MCLACHLAN_DENTAL_CARIES_UP	MCLACHLAN_DENTAL_CARIES_UP	MCLACHLAN_DENTAL_CARIES_UP	96	0.476812	1.61048	0.00126588	0.0247125	0.0210268	353	tags=31%, list=10%, signal=29%	TYMP/HLA-DQA1/MZB1/ACP5/CTSC/TNFRSF1B/PTP4A3/HLA-DMA/IGFLR1/HLA-DQB1/NAMPT/CD74/PIM2/CD27/HLA-DPA1/GLRX/HLA-DRB1/HLA-DRA/UCP2/ARPC1B/NCF4/CD4/IRF4/HLA-DPB1/BIRC3/SAMSN1/MTHFD2/LTB/MAN2B1/LSP1			ONO_AML1_TARGETS_UP	ONO_AML1_TARGETS_UP	ONO_AML1_TARGETS_UP	10	-0.728351	-2.09988	0.00178073	0.0349271	0.0298133	222	tags=60%, list=6%, signal=56%	RGS2/JUN/GADD45B/GZMA/FOS/NKG7
REACTOME_POST_TRANSLATIONAL_PROTEIN_MODIFICATION	REACTOME_POST_TRANSLATIONAL_PROTEIN_MODIFICATION	REACTOME_POST_TRANSLATIONAL_PROTEIN_MODIFICATION	402	0.370587	1.34825	0.00126096	0.0247125	0.0210268	1252	tags=45%, list=34%, signal=33%	VDR/CUL9/STAM/CTSC/OTUD5/TNIP2/TRAF3/RAB33A/LGALS1/CSF1/ASB2/CDKN2A/CD59/GATA3/HDAC7/PSMB6/B3GNT2/APLP2/PSMB3/PSME2/TNIP1/PARK7/BIRC3/NSF/COMMD3/NAGK/LY6E/PSMB9/CNIH1/HLA-A/PSMA2/ACTR1A/PSMD8/PDIA6/FURIN/RAB10/STAMBPL1/VDAC1/CTSA/COPZ1/MPDU1/PSMB8/PSMD1/COPE/PSMB2/MAN1A2/NFKB2/COMMD4/RPA1/PSMC4/ARF3/PSMB10/PSMB1/TMED9/PSMA6/LMAN1/COMMD1/PSMD2/UBE2F/PSMB4/RANGAP1/RAB9A/PSMA5/SAR1B/B4GALT3/PSMC2/RN…			BHATI_G2M_ARREST_BY_2METHOXYESTRADIOL_DN	BHATI_G2M_ARREST_BY_2METHOXYESTRADIOL_DN	BHATI_G2M_ARREST_BY_2METHOXYESTRADIOL_DN	36	-0.439094	-1.88033	0.00188077	0.0366573	0.0312902	382	tags=39%, list=11%, signal=35%	ABHD14B/EIF2S3/ATF4/ZFAND1/RPL10A/RPL26/RPL31/RPL12/DENND2D/RPL36A/RPS2/RPL3/NOP53/RPL34
PEREZ_TP53_TARGETS	PEREZ_TP53_TARGETS	PEREZ_TP53_TARGETS	138	0.445205	1.55083	0.00129621	0.0251464	0.0213959	803	tags=38%, list=22%, signal=31%	VDR/ETV7/ACP5/IL2RB/MAGEH1/ASB2/HS3ST3B1/C16orf87/FAM53B/CREB3L2/KDM2B/TOX2/CFLAR/NEDD9/GATA3/IRF4/ISOC1/UNC119/TPM4/CASP1/GLCCI1/MX1/AKTIP/ISG15/GNG2/XAF1/ABCG1/MAN2B1/RNF213/LGALS9/GNPTAB/TOX/TSPAN14/PLIN2/MAF/ARHGEF6/CGAS/IRF1/LRP10/TOLLIP/VAMP5/LTBP3/GLIPR2/ADRM1/USP15/ZNRD2/NAA60/MDM2/ITM2A/GRN/DEDD2/CRIP1			RUTELLA_RESPONSE_TO_HGF_DN	RUTELLA_RESPONSE_TO_HGF_DN	RUTELLA_RESPONSE_TO_HGF_DN	110	-0.295915	-1.59171	0.00190724	0.0369409	0.0315323	432	tags=29%, list=12%, signal=26%	CELF2/NKTR/GRPEL1/RNASET2/FYB1/RNF138/MAPRE2/MCL1/RPL28/SDR39U1/SLC2A3/ZFP36/KLF10/FYN/CYTH1/RPL22/BTG1/RGS2/PLAAT4/GADD45B/PNP/SORL1/CXCR4/NR4A2/TUBA4A/EGR1/RASGRP2/SPINT2/CD55/PTGER2/MARCKSL1/PLAC8
LIM_MAMMARY_STEM_CELL_UP	LIM_MAMMARY_STEM_CELL_UP	LIM_MAMMARY_STEM_CELL_UP	52	0.54888	1.73477	0.00130481	0.025156	0.0214041	409	tags=29%, list=11%, signal=26%	COL9A2/HACD1/GEM/CD70/MICAL2/LIMA1/LGALS1/BACH1/CCND2/FAS/PRDM1/ITGB1/FBLN7/SERPINH1/TOX			TARTE_PLASMA_CELL_VS_PLASMABLAST_DN	TARTE_PLASMA_CELL_VS_PLASMABLAST_DN	TARTE_PLASMA_CELL_VS_PLASMABLAST_DN	178	0.41697	1.47084	0.00199336	0.0383691	0.0327513	1180	tags=48%, list=32%, signal=34%	ENTPD1/CRADD/CD70/IL2RB/LGALS1/CD58/NME1/CCND2/MAPKAPK3/FAS/TFRC/PSME2/CASP1/EED/MTHFD2/PSMA2/BAK1/VDAC1/PSMB8/PFKP/ITGB1/LSP1/GET3/PSMB2/HSD17B10/CLIC1/RPA1/MVP/IQGAP1/MCM3/GPI/GSPT1/ZNF410/PSMA5/FDFT1/NDUFV2/PTPN1/PAK2/TBCB/PSMD14/SUMO2/HSPA4/TOP1/ANXA6/PSMC5/PSMD4/PPIF/RECQL/HPRT1/RAB27A/IDH2/SDHB/FDPS/HUWE1/FLNA/TXN/LIMS1/ANP32A/SUMO1/CYTIP/RRM1/CORO1A/PSMA1/ZMAT2/BAG1/PGK1/PAPOLA/TMPO/CCT6A/…
WANG_PROSTATE_CANCER_ANDROGEN_INDEPENDENT	WANG_PROSTATE_CANCER_ANDROGEN_INDEPENDENT	WANG_PROSTATE_CANCER_ANDROGEN_INDEPENDENT	19	-0.561182	-1.93748	0.0013297	0.0254776	0.0216777	355	tags=42%, list=10%, signal=38%	MCL1/ID2/NR4A3/TOMM7/RPLP2/RPS14/RPL13/BTG2			DUNNE_TARGETS_OF_AML1_MTG8_FUSION_UP	DUNNE_TARGETS_OF_AML1_MTG8_FUSION_UP	DUNNE_TARGETS_OF_AML1_MTG8_FUSION_UP	25	-0.518741	-2.00504	0.00204768	0.039119	0.0333914	234	tags=32%, list=6%, signal=30%	BTG1/ITM2C/CXCR4/PTGER4/RASGRP2/NKG7/NUCB2/PLAC8
HOLLEMAN_ASPARAGINASE_RESISTANCE_B_ALL_UP	HOLLEMAN_ASPARAGINASE_RESISTANCE_B_ALL_UP	HOLLEMAN_ASPARAGINASE_RESISTANCE_B_ALL_UP	22	-0.53462	-1.92869	0.00136324	0.0259602	0.0220883	298	tags=55%, list=8%, signal=50%	RPL4/RPL6/RPLP0/EEF1G/RPL7A/RPL11/RPL3/NOP53/RPL5/RPS3/RPS5/EEF1B2			HOLLEMAN_ASPARAGINASE_RESISTANCE_B_ALL_UP	HOLLEMAN_ASPARAGINASE_RESISTANCE_B_ALL_UP	HOLLEMAN_ASPARAGINASE_RESISTANCE_B_ALL_UP	22	-0.53462	-1.98342	0.00206354	0.039119	0.0333914	298	tags=55%, list=8%, signal=50%	RPL4/RPL6/RPLP0/EEF1G/RPL7A/RPL11/RPL3/NOP53/RPL5/RPS3/RPS5/EEF1B2
AMIT_EGF_RESPONSE_480_HELA	AMIT_EGF_RESPONSE_480_HELA	AMIT_EGF_RESPONSE_480_HELA	61	0.529289	1.7189	0.00137323	0.0259909	0.0221145	669	tags=39%, list=18%, signal=33%	DUSP4/MICAL2/EFHD2/INPP1/SH2D2A/MAP2K3/NEDD9/BCL2L1/PHLDA2/LY6E/GABPB1/CTNNB1/RHOC/CHST11/NFKB2/SERPINH1/MT2A/TSPAN14/RANGAP1/GLRX3/CDV3/PPIF/LPCAT4/DIAPH1			MCLACHLAN_DENTAL_CARIES_UP	MCLACHLAN_DENTAL_CARIES_UP	MCLACHLAN_DENTAL_CARIES_UP	96	0.476812	1.59837	0.00207019	0.039119	0.0333914	353	tags=31%, list=10%, signal=29%	TYMP/HLA-DQA1/MZB1/ACP5/CTSC/TNFRSF1B/PTP4A3/HLA-DMA/IGFLR1/HLA-DQB1/NAMPT/CD74/PIM2/CD27/HLA-DPA1/GLRX/HLA-DRB1/HLA-DRA/UCP2/ARPC1B/NCF4/CD4/IRF4/HLA-DPB1/BIRC3/SAMSN1/MTHFD2/LTB/MAN2B1/LSP1
VANHARANTA_UTERINE_FIBROID_DN	VANHARANTA_UTERINE_FIBROID_DN	VANHARANTA_UTERINE_FIBROID_DN	19	-0.558353	-1.92772	0.00139931	0.0260667	0.022179	190	tags=47%, list=5%, signal=45%	PLAAT4/GADD45B/NR4A2/IER2/ODC1/KLF2/EGR1/CITED2/ABLIM1			BOYLAN_MULTIPLE_MYELOMA_PCA1_UP	BOYLAN_MULTIPLE_MYELOMA_PCA1_UP	BOYLAN_MULTIPLE_MYELOMA_PCA1_UP	26	-0.49305	-1.91041	0.00214757	0.0398522	0.0340173	41	tags=38%, list=1%, signal=38%	FYB1/IFITM3/EIF2S3/SELENOM/GIMAP4/NKG7/JCHAIN/ZBTB16/CCL5/CTSW
MULLIGHAN_MLL_SIGNATURE_1_UP	MULLIGHAN_MLL_SIGNATURE_1_UP	MULLIGHAN_MLL_SIGNATURE_1_UP	159	0.435753	1.52852	0.00140243	0.0260667	0.022179	1040	tags=42%, list=29%, signal=31%	TBC1D8/SYNGR2/BATF/DNPH1/PKM/NINJ2/HTATIP2/IGFLR1/LGALS1/EFHD2/FAM53B/ENO1/SDF4/TPP1/LYST/ARPC1B/S100A4/UNC119/CASP1/NAGK/DCPS/SELPLG/CTSA/PSMB8/OAZ1/SLC16A3/COMMD4/FOSL2/TANK/ARL6IP5/RAC2/COX8A/GRB2/AK2/CD2BP2/PSMD11/ARPC2/MED8/TOLLIP/PPIF/ARPC4/ATP6V0E1/RAB27A/NDUFS7/AKR7A2/PYCARD/SDHB/SLC25A11/CAT/STAMBP/FLNA/UQCRC1/GRN/SNX17/CIAO2B/PPID/ITGB2/TRIM38/MICAL1/LMAN2/RNF167/TADA3/IL10RB/RHOT2/RRP7…			DACOSTA_UV_RESPONSE_VIA_ERCC3_COMMON_UP	DACOSTA_UV_RESPONSE_VIA_ERCC3_COMMON_UP	DACOSTA_UV_RESPONSE_VIA_ERCC3_COMMON_UP	36	-0.43607	-1.86738	0.00213294	0.0398522	0.0340173	577	tags=53%, list=16%, signal=45%	TMEM109/TBCC/TSPYL2/TFAM/BRD2/ATF3/ERCC5/EIF2S3/PNRC1/NXF1/TUBB4B/TNFSF9/BTG1/TOB1/RGS2/HEXIM1/RHOB/TUBA4A/GLUL
TARTE_PLASMA_CELL_VS_PLASMABLAST_DN	TARTE_PLASMA_CELL_VS_PLASMABLAST_DN	TARTE_PLASMA_CELL_VS_PLASMABLAST_DN	178	0.41697	1.47454	0.0013968	0.0260667	0.022179	1180	tags=48%, list=32%, signal=34%	ENTPD1/CRADD/CD70/IL2RB/LGALS1/CD58/NME1/CCND2/MAPKAPK3/FAS/TFRC/PSME2/CASP1/EED/MTHFD2/PSMA2/BAK1/VDAC1/PSMB8/PFKP/ITGB1/LSP1/GET3/PSMB2/HSD17B10/CLIC1/RPA1/MVP/IQGAP1/MCM3/GPI/GSPT1/ZNF410/PSMA5/FDFT1/NDUFV2/PTPN1/PAK2/TBCB/PSMD14/SUMO2/HSPA4/TOP1/ANXA6/PSMC5/PSMD4/PPIF/RECQL/HPRT1/RAB27A/IDH2/SDHB/FDPS/HUWE1/FLNA/TXN/LIMS1/ANP32A/SUMO1/CYTIP/RRM1/CORO1A/PSMA1/ZMAT2/BAG1/PGK1/PAPOLA/TMPO/CCT6A/…			REACTOME_CELL_CYCLE_CHECKPOINTS	REACTOME_CELL_CYCLE_CHECKPOINTS	REACTOME_CELL_CYCLE_CHECKPOINTS	101	0.468875	1.57754	0.00214396	0.0398522	0.0340173	1227	tags=58%, list=34%, signal=40%	CDKN2A/PSMB6/PSMB3/PSME2/PSMB9/PSMA2/PSMD8/PSMB8/PSMD1/CLIP1/MCM5/PSMB2/RPA1/PSMC4/PSMB10/PMF1/PSMB1/PSMA6/MCM3/PSMD2/PSMB4/RANGAP1/SKA2/PSMA5/PSMC2/PSMC3/PSMD14/ANAPC11/PSMD11/PSMC5/PSMD4/YWHAE/BABAM2/PPP2CA/PSMD7/SEC13/PSMA4/YWHAB/MDM2/PSMD9/PSMC1/SUMO1/RPA3/PSMA1/UBE2N/NUDC/PSMB7/BUB3/PSME1/PSMC6/CDKN1A/PSMF1/PSMA7/PPP2R1A/DBF4/PPP2R5E/PSMD13/BABAM1/UBC
REACTOME_C_TYPE_LECTIN_RECEPTORS_CLRS	REACTOME_C_TYPE_LECTIN_RECEPTORS_CLRS	REACTOME_C_TYPE_LECTIN_RECEPTORS_CLRS	69	0.50922	1.67461	0.00145982	0.0269719	0.0229492	1085	tags=62%, list=30%, signal=45%	PSMB6/PSMB3/PSME2/PSMB9/TAB2/PSMA2/PSMD8/PSMB8/PSMD1/PSMB2/NFKB2/PSMC4/PSMB10/PSMB1/PSMA6/PSMD2/PSMB4/PSMA5/PSMC2/PSMC3/PAK2/RELB/PSMD14/PSMD11/IKBKB/PSMC5/PSMD4/PSMD7/PYCARD/PSMA4/IKBKG/PSMD9/PSMC1/CUL1/ICAM3/PSMA1/UBE2N/PSMB7/PSME1/PSMC6/UBE2D2/PSMF1/PSMA7			JAZAG_TGFB1_SIGNALING_VIA_SMAD4_DN	JAZAG_TGFB1_SIGNALING_VIA_SMAD4_DN	JAZAG_TGFB1_SIGNALING_VIA_SMAD4_DN	18	0.66523	1.74088	0.00216589	0.0399529	0.0341033	209	tags=28%, list=6%, signal=26%	SYNGR2/LTA/POU2F2/PHLDA1/UNC119
SCHUETZ_BREAST_CANCER_DUCTAL_INVASIVE_UP	SCHUETZ_BREAST_CANCER_DUCTAL_INVASIVE_UP	SCHUETZ_BREAST_CANCER_DUCTAL_INVASIVE_UP	74	0.509335	1.68832	0.00149535	0.0271702	0.0231179	248	tags=31%, list=7%, signal=30%	LMCD1/ENTPD1/GEM/HLA-DQA1/HLA-DMA/ACSL4/MICAL2/HLA-DQB1/LGALS1/CD74/HLA-DPA1/GLRX/HLA-DRB1/HLA-DRA/PAM/CCND2/FAS/S100A4/HLA-DPB1/RGS1/CASP1/SAMSN1/PSMB9			AMIT_EGF_RESPONSE_60_MCF10A	AMIT_EGF_RESPONSE_60_MCF10A	AMIT_EGF_RESPONSE_60_MCF10A	17	-0.601827	-2.11235	0.00220429	0.0404207	0.0345026	334	tags=53%, list=9%, signal=48%	GLIPR1/JUNB/JUN/IER2/EGR1/IER3/PTGER4/ID1/PLK2
TARTE_PLASMA_CELL_VS_PLASMABLAST_UP	TARTE_PLASMA_CELL_VS_PLASMABLAST_UP	TARTE_PLASMA_CELL_VS_PLASMABLAST_UP	83	-0.328258	-1.61936	0.00148968	0.0271702	0.0231179	405	tags=40%, list=11%, signal=36%	CBLB/DUSP1/IFITM3/ALOX5AP/RPL24/RPL28/TPT1/FTL/RPS15/RPL23A/RPL18A/RPLP1/RPLP0/NR4A1/SYPL1/RPL7A/RGS2/RPS14/RPS15A/SORL1/RPS2/GZMA/FOS/RPL39/RPL34/RPS21/BTG2/RPS18/CCR7/FOSB/EGR1/IL7R/SPINT2			PID_CD8_TCR_DOWNSTREAM_PATHWAY	PID_CD8_TCR_DOWNSTREAM_PATHWAY	PID_CD8_TCR_DOWNSTREAM_PATHWAY	26	0.658508	1.84892	0.00246189	0.0446164	0.0380839	49	tags=19%, list=1%, signal=19%	TNFRSF18/TNFRSF4/TNFRSF9/IL2RA/IL2RB
MULLIGHAN_MLL_SIGNATURE_2_UP	MULLIGHAN_MLL_SIGNATURE_2_UP	MULLIGHAN_MLL_SIGNATURE_2_UP	165	0.433644	1.5251	0.00149681	0.0271702	0.0231179	1040	tags=44%, list=29%, signal=33%	SYNGR2/BATF/DNPH1/PKM/NINJ2/HTATIP2/IGFLR1/LGALS1/EFHD2/EML2/FAM53B/ENO1/SDF4/TPP1/S100A4/UNC119/CASP1/DCPS/SELPLG/CTSA/PSMB8/OAZ1/SLC16A3/AP1S2/COMMD4/FOSL2/ARL6IP5/IQGAP1/RAC2/PLIN3/RANGAP1/COX8A/ATP6V1D/GRB2/LRP10/AK2/CD2BP2/NSFL1C/IKBKB/ARPC2/MED8/TOLLIP/PLEKHB2/BLOC1S1/PPIF/ARPC4/ATP6V0E1/RER1/ARNTL/NDUFS7/AKR7A2/CIAO1/PYCARD/CAT/STAMBP/FLNA/UQCRC1/GRN/PI4KB/ITGAL/ITGB2/TRIM38/MICAL1/TMPO/RN…			REACTOME_DEGRADATION_OF_DVL	REACTOME_DEGRADATION_OF_DVL	REACTOME_DEGRADATION_OF_DVL	44	0.567339	1.74991	0.00245704	0.0446164	0.0380839	1085	tags=75%, list=30%, signal=53%	PSMB6/PSMB3/PSME2/PSMB9/PSMA2/PSMD8/PSMB8/PSMD1/PSMB2/PSMC4/PSMB10/PSMB1/PSMA6/PSMD2/PSMB4/PSMA5/PSMC2/PSMC3/PSMD14/PSMD11/PSMC5/PSMD4/PSMD7/PSMA4/PSMD9/PSMC1/PSMA1/RBX1/PSMB7/PSME1/PSMC6/PSMF1/PSMA7
KEGG_ANTIGEN_PROCESSING_AND_PRESENTATION	KEGG_ANTIGEN_PROCESSING_AND_PRESENTATION	KEGG_ANTIGEN_PROCESSING_AND_PRESENTATION	40	0.576374	1.75334	0.00155075	0.0279857	0.0238118	264	tags=35%, list=7%, signal=33%	HLA-DQA1/HLA-DRB5/HLA-DQA2/LTA/HLA-DMA/HLA-DQB1/CD74/HLA-DPA1/HLA-DRB1/HLA-DRA/CD4/HLA-DPB1/PSME2/HLA-A			REACTOME_SWITCHING_OF_ORIGINS_TO_A_POST_REPLICATIVE_STATE	REACTOME_SWITCHING_OF_ORIGINS_TO_A_POST_REPLICATIVE_STATE	REACTOME_SWITCHING_OF_ORIGINS_TO_A_POST_REPLICATIVE_STATE	55	0.538658	1.69936	0.00250452	0.045125	0.0385181	1085	tags=67%, list=30%, signal=48%	PSMB6/PSMB3/PSME2/PSMB9/PSMA2/PSMD8/PSMB8/PSMD1/MCM5/PSMB2/PSMC4/PSMB10/PSMB1/PSMA6/MCM3/PSMD2/PSMB4/PSMA5/PSMC2/PSMC3/PSMD14/ANAPC11/PSMD11/PSMC5/PSMD4/PSMD7/PSMA4/PSMD9/PSMC1/CUL1/PSMA1/RBX1/PSMB7/PSME1/PSMC6/PSMF1/PSMA7
TURASHVILI_BREAST_DUCTAL_CARCINOMA_VS_DUCTAL_NORMAL_DN	TURASHVILI_BREAST_DUCTAL_CARCINOMA_VS_DUCTAL_NORMAL_DN	TURASHVILI_BREAST_DUCTAL_CARCINOMA_VS_DUCTAL_NORMAL_DN	21	-0.555854	-2.01039	0.00159223	0.0281637	0.0239633	136	tags=52%, list=4%, signal=51%	ATF3/PER1/DUSP1/FOS/NCOA7/FOSB/IGHA1/EGR1/JCHAIN/ANXA1/ZBTB16			REACTOME_DECTIN_1_MEDIATED_NONCANONICAL_NF_KB_SIGNALING	REACTOME_DECTIN_1_MEDIATED_NONCANONICAL_NF_KB_SIGNALING	REACTOME_DECTIN_1_MEDIATED_NONCANONICAL_NF_KB_SIGNALING	49	0.554814	1.73225	0.00252063	0.0451527	0.0385417	1085	tags=71%, list=30%, signal=51%	PSMB6/PSMB3/PSME2/PSMB9/PSMA2/PSMD8/PSMB8/PSMD1/PSMB2/NFKB2/PSMC4/PSMB10/PSMB1/PSMA6/PSMD2/PSMB4/PSMA5/PSMC2/PSMC3/RELB/PSMD14/PSMD11/PSMC5/PSMD4/PSMD7/PSMA4/PSMD9/PSMC1/CUL1/PSMA1/PSMB7/PSME1/PSMC6/PSMF1/PSMA7
PID_CD8_TCR_DOWNSTREAM_PATHWAY	PID_CD8_TCR_DOWNSTREAM_PATHWAY	PID_CD8_TCR_DOWNSTREAM_PATHWAY	26	0.658508	1.85808	0.00159726	0.0281637	0.0239633	49	tags=19%, list=1%, signal=19%	TNFRSF18/TNFRSF4/TNFRSF9/IL2RA/IL2RB			BOSCO_INTERFERON_INDUCED_ANTIVIRAL_MODULE	BOSCO_INTERFERON_INDUCED_ANTIVIRAL_MODULE	BOSCO_INTERFERON_INDUCED_ANTIVIRAL_MODULE	27	0.651649	1.83911	0.00258734	0.0460815	0.0393345	659	tags=56%, list=18%, signal=46%	IFI6/EPSTI1/GBP4/MYO1G/IFI35/PARP12/MX1/APOBEC3G/XAF1/HERC5/CGAS/PML/TNFSF10/OASL/LAT
REACTOME_INTERFERON_ALPHA_BETA_SIGNALING	REACTOME_INTERFERON_ALPHA_BETA_SIGNALING	REACTOME_INTERFERON_ALPHA_BETA_SIGNALING	39	0.57182	1.72791	0.00157623	0.0281637	0.0239633	703	tags=54%, list=19%, signal=44%	OAS1/IFI6/GBP2/STAT1/IRF4/IFI35/BST2/IRF9/MX1/ISG15/HLA-A/XAF1/TYK2/PSMB8/IRF1/PTPN1/IFNAR2/OASL/HLA-B/ADAR/PTPN11			REACTOME_REGULATION_OF_RUNX3_EXPRESSION_AND_ACTIVITY	REACTOME_REGULATION_OF_RUNX3_EXPRESSION_AND_ACTIVITY	REACTOME_REGULATION_OF_RUNX3_EXPRESSION_AND_ACTIVITY	47	0.568753	1.77156	0.0026028	0.0460919	0.0393434	1085	tags=72%, list=30%, signal=51%	CDKN2A/PSMB6/PSMB3/PSME2/PSMB9/PSMA2/PSMD8/PSMB8/PSMD1/PSMB2/PSMC4/PSMB10/PSMB1/PSMA6/PSMD2/PSMB4/PSMA5/PSMC2/PSMC3/PSMD14/PSMD11/PSMC5/PSMD4/PSMD7/PSMA4/MDM2/PSMD9/PSMC1/PSMA1/PSMB7/PSME1/PSMC6/PSMF1/PSMA7
REACTOME_DEUBIQUITINATION	REACTOME_DEUBIQUITINATION	REACTOME_DEUBIQUITINATION	107	0.471668	1.61057	0.00160599	0.0281637	0.0239633	1264	tags=63%, list=35%, signal=42%	STAM/OTUD5/TNIP2/TRAF3/GATA3/PSMB6/PSMB3/PSME2/TNIP1/BIRC3/PSMB9/PSMA2/PSMD8/STAMBPL1/VDAC1/PSMB8/PSMD1/PSMB2/PSMC4/PSMB10/PSMB1/PSMA6/PSMD2/PSMB4/PSMA5/PSMC2/PSMC3/JOSD2/PSMD14/PSMD11/ACTB/PSMC5/PSMD4/BABAM2/PSMD7/ADRM1/MAT2B/USP15/USP48/PSMA4/STAMBP/VCP/IKBKG/MDM2/OTUB1/DDB2/PSMD9/PSMC1/RHOA/PSMA1/YY1/OGT/TADA3/PSMB7/PSME1/PSMC6/PSMF1/USP22/PSMA7/UFD1/HIF1A/PSMD13/BABAM1/TFPT/UBC/USP47/PSMA3			IRITANI_MAD1_TARGETS_DN	IRITANI_MAD1_TARGETS_DN	IRITANI_MAD1_TARGETS_DN	27	-0.487511	-1.91224	0.00266646	0.0464233	0.0396263	307	tags=37%, list=8%, signal=34%	RPL10A/RPL18/GAS5/RPL22/EEF1G/AHCY/RPL12/APEX1/RPL13/RPL5
REACTOME_CELL_CYCLE_CHECKPOINTS	REACTOME_CELL_CYCLE_CHECKPOINTS	REACTOME_CELL_CYCLE_CHECKPOINTS	101	0.468875	1.59318	0.00157969	0.0281637	0.0239633	1227	tags=58%, list=34%, signal=40%	CDKN2A/PSMB6/PSMB3/PSME2/PSMB9/PSMA2/PSMD8/PSMB8/PSMD1/CLIP1/MCM5/PSMB2/RPA1/PSMC4/PSMB10/PMF1/PSMB1/PSMA6/MCM3/PSMD2/PSMB4/RANGAP1/SKA2/PSMA5/PSMC2/PSMC3/PSMD14/ANAPC11/PSMD11/PSMC5/PSMD4/YWHAE/BABAM2/PPP2CA/PSMD7/SEC13/PSMA4/YWHAB/MDM2/PSMD9/PSMC1/SUMO1/RPA3/PSMA1/UBE2N/NUDC/PSMB7/BUB3/PSME1/PSMC6/CDKN1A/PSMF1/PSMA7/PPP2R1A/DBF4/PPP2R5E/PSMD13/BABAM1/UBC			REACTOME_INTERFERON_ALPHA_BETA_SIGNALING	REACTOME_INTERFERON_ALPHA_BETA_SIGNALING	REACTOME_INTERFERON_ALPHA_BETA_SIGNALING	39	0.57182	1.72454	0.0026628	0.0464233	0.0396263	703	tags=54%, list=19%, signal=44%	OAS1/IFI6/GBP2/STAT1/IRF4/IFI35/BST2/IRF9/MX1/ISG15/HLA-A/XAF1/TYK2/PSMB8/IRF1/PTPN1/IFNAR2/OASL/HLA-B/ADAR/PTPN11
JECHLINGER_EPITHELIAL_TO_MESENCHYMAL_TRANSITION_DN	JECHLINGER_EPITHELIAL_TO_MESENCHYMAL_TRANSITION_DN	JECHLINGER_EPITHELIAL_TO_MESENCHYMAL_TRANSITION_DN	25	-0.49918	-1.81965	0.00165134	0.0286355	0.0243646	431	tags=56%, list=12%, signal=50%	ATF3/DUSP1/ATP1A1/ID2/ZFP36/KLF10/NR4A1/FOS/SGK1/BTG2/KLF2/EGR1/ID1/PLK2			REACTOME_SYNTHESIS_OF_DNA	REACTOME_SYNTHESIS_OF_DNA	REACTOME_SYNTHESIS_OF_DNA	64	0.511459	1.64939	0.00263701	0.0464233	0.0396263	1085	tags=61%, list=30%, signal=44%	PSMB6/PSMB3/PSME2/PSMB9/PSMA2/PSMD8/PSMB8/PSMD1/MCM5/PSMB2/RPA1/PSMC4/PSMB10/PSMB1/PSMA6/MCM3/PSMD2/PSMB4/PSMA5/PSMC2/PSMC3/PSMD14/ANAPC11/PSMD11/PSMC5/PSMD4/PSMD7/PSMA4/PSMD9/PSMC1/CUL1/RPA3/PSMA1/RBX1/PSMB7/PSME1/PSMC6/PSMF1/PSMA7
PEDERSEN_TARGETS_OF_611CTF_ISOFORM_OF_ERBB2	PEDERSEN_TARGETS_OF_611CTF_ISOFORM_OF_ERBB2	PEDERSEN_TARGETS_OF_611CTF_ISOFORM_OF_ERBB2	14	0.713844	1.74	0.00164894	0.0286355	0.0243646	347	tags=36%, list=10%, signal=32%	IL1R2/VDR/CD59/LYST/ITGB1			REACTOME_REGULATION_OF_PTEN_STABILITY_AND_ACTIVITY	REACTOME_REGULATION_OF_PTEN_STABILITY_AND_ACTIVITY	REACTOME_REGULATION_OF_PTEN_STABILITY_AND_ACTIVITY	48	0.55743	1.74172	0.00271038	0.0469244	0.040054	1085	tags=71%, list=30%, signal=50%	PSMB6/PSMB3/PSME2/PSMB9/PSMA2/PSMD8/PSMB8/PSMD1/PSMB2/PSMC4/PSMB10/PSMB1/PSMA6/PSMD2/PSMB4/PSMA5/PSMC2/PSMC3/PSMD14/PSMD11/PSMC5/PSMD4/PSMD7/PSMA4/PSMD9/PSMC1/PSMA1/PSMB7/PSME1/CSNK2B/PSMC6/CSNK2A1/PSMF1/PSMA7
DELYS_THYROID_CANCER_DN	DELYS_THYROID_CANCER_DN	DELYS_THYROID_CANCER_DN	35	-0.467662	-1.95575	0.00166637	0.0287356	0.0244499	515	tags=49%, list=14%, signal=42%	TRAPPC6A/TNFAIP8/TSC22D3/PRKCQ/SLC38A1/IPCEF1/PRKACB/SYNE1/TOB1/JUN/FOS/IER2/ZFP36L2/FOSB/EGR1/CITED2/NUCB2			WP_METABOLIC_REPROGRAMMING_IN_COLON_CANCER	WP_METABOLIC_REPROGRAMMING_IN_COLON_CANCER	WP_METABOLIC_REPROGRAMMING_IN_COLON_CANCER	26	0.651035	1.82793	0.00276159	0.0475454	0.0405841	949	tags=69%, list=26%, signal=52%	PKM/ENO1/PGAM1/GAPDH/SHMT2/GOT2/SLC16A3/GPI/PFKL/ACO2/PGD/GLUD1/TALDO1/IDH2/SDHB/PDHB/PGK1/LDHA
REACTOME_DECTIN_1_MEDIATED_NONCANONICAL_NF_KB_SIGNALING	REACTOME_DECTIN_1_MEDIATED_NONCANONICAL_NF_KB_SIGNALING	REACTOME_DECTIN_1_MEDIATED_NONCANONICAL_NF_KB_SIGNALING	49	0.554814	1.74756	0.00168329	0.0288671	0.0245617	1085	tags=71%, list=30%, signal=51%	PSMB6/PSMB3/PSME2/PSMB9/PSMA2/PSMD8/PSMB8/PSMD1/PSMB2/NFKB2/PSMC4/PSMB10/PSMB1/PSMA6/PSMD2/PSMB4/PSMA5/PSMC2/PSMC3/RELB/PSMD14/PSMD11/PSMC5/PSMD4/PSMD7/PSMA4/PSMD9/PSMC1/CUL1/PSMA1/PSMB7/PSME1/PSMC6/PSMF1/PSMA7			ONDER_CDH1_TARGETS_2_DN	ONDER_CDH1_TARGETS_2_DN	ONDER_CDH1_TARGETS_2_DN	66	0.506114	1.64387	0.00279693	0.0478878	0.0408764	233	tags=30%, list=6%, signal=29%	IL1R2/VDR/CTSC/KCNN4/SDC4/TBC1D4/GNA15/CD82/IL4R/LY75/DUSP10/LIMA1/MAST4/FRMD4B/CCND2/PELI1/TFRC/BIRC3/PARP12/CASP1
MARSHALL_VIRAL_INFECTION_RESPONSE_DN	MARSHALL_VIRAL_INFECTION_RESPONSE_DN	MARSHALL_VIRAL_INFECTION_RESPONSE_DN	16	-0.597779	-1.97667	0.0017456	0.0297711	0.0253309	223	tags=44%, list=6%, signal=41%	TOB1/GZMA/SGK1/KLF2/TCF7/KLRG1/TXK			REACTOME_MHC_CLASS_II_ANTIGEN_PRESENTATION	REACTOME_MHC_CLASS_II_ANTIGEN_PRESENTATION	REACTOME_MHC_CLASS_II_ANTIGEN_PRESENTATION	53	0.523752	1.64483	0.00286559	0.0487937	0.0416496	881	tags=47%, list=24%, signal=36%	HLA-DQA1/HLA-DRB5/HLA-DQA2/CTSC/HLA-DMA/HLA-DQB1/CD74/HLA-DPA1/HLA-DRB1/HLA-DRA/HLA-DPB1/ACTR1A/CTSA/AP1S2/SAR1B/AP2M1/SEC13/CLTC/AP1S1/DCTN2/RAB7A/AP2S1/CAPZA2/ARF1/DCTN1
REACTOME_ADAPTIVE_IMMUNE_SYSTEM	REACTOME_ADAPTIVE_IMMUNE_SYSTEM	REACTOME_ADAPTIVE_IMMUNE_SYSTEM	286	0.389518	1.40222	0.00179479	0.0304429	0.0259024	1121	tags=46%, list=31%, signal=35%	LAIR2/CTLA4/HLA-DQA1/HLA-DRB5/HLA-DQA2/CTSC/CD79B/NPDC1/HLA-DMA/ICOS/HLA-DQB1/CD74/HLA-DPA1/ASB2/HLA-DRB1/HLA-DRA/FKBP1A/NCF4/PSMB6/RASGRP1/CD4/HLA-DPB1/PSMB3/PSME2/PSMB9/TAB2/HLA-A/PSMA2/ACTR1A/PSMD8/HERC5/CTSA/PSMB8/CD28/PSMD1/REL/ITGB1/RNF213/PSMB2/UBE2L6/TAP1/AP1S2/PSMC4/PSMB10/SH3KBP1/PSMB1/CSK/PSMA6/PSMD2/UBE2F/PSMB4/TRIM69/PSMA5/SAR1B/PSMC2/GRB2/PSMC3/PAK2/AP2M1/PSMD14/ANAPC11/PSMD11/SEC61…			KEGG_ANTIGEN_PROCESSING_AND_PRESENTATION	KEGG_ANTIGEN_PROCESSING_AND_PRESENTATION	KEGG_ANTIGEN_PROCESSING_AND_PRESENTATION	40	0.576374	1.74588	0.00294737	0.049107	0.041917	264	tags=35%, list=7%, signal=33%	HLA-DQA1/HLA-DRB5/HLA-DQA2/LTA/HLA-DMA/HLA-DQB1/CD74/HLA-DPA1/HLA-DRB1/HLA-DRA/CD4/HLA-DPB1/PSME2/HLA-A
REACTOME_HEDGEHOG_ON_STATE	REACTOME_HEDGEHOG_ON_STATE	REACTOME_HEDGEHOG_ON_STATE	50	0.560379	1.76838	0.0018367	0.0309817	0.0263609	1085	tags=72%, list=30%, signal=51%	PSMB6/PSMB3/PSME2/PSMB9/PSMA2/PSMD8/PSMB8/PSMD1/PSMB2/PSMC4/PSMB10/PSMB1/PSMA6/PSMD2/PSMB4/PSMA5/PSMC2/NUMB/PSMC3/PSMD14/PSMD11/PSMC5/PSMD4/PSMD7/PSMA4/PSMD9/PSMC1/PSMA1/CDC73/RBX1/PSMB7/CSNK1A1/PSME1/PSMC6/PSMF1/PSMA7			REACTOME_DEGRADATION_OF_GLI1_BY_THE_PROTEASOME	REACTOME_DEGRADATION_OF_GLI1_BY_THE_PROTEASOME	REACTOME_DEGRADATION_OF_GLI1_BY_THE_PROTEASOME	48	0.5527	1.72694	0.00290822	0.049107	0.041917	1085	tags=73%, list=30%, signal=52%	PSMB6/PSMB3/PSME2/PSMB9/PSMA2/PSMD8/PSMB8/PSMD1/PSMB2/PSMC4/PSMB10/PSMB1/PSMA6/PSMD2/PSMB4/PSMA5/PSMC2/NUMB/PSMC3/PSMD14/PSMD11/PSMC5/PSMD4/PSMD7/PSMA4/PSMD9/PSMC1/CUL1/PSMA1/RBX1/PSMB7/PSME1/PSMC6/PSMF1/PSMA7
REACTOME_ANTIGEN_PROCESSING_CROSS_PRESENTATION	REACTOME_ANTIGEN_PROCESSING_CROSS_PRESENTATION	REACTOME_ANTIGEN_PROCESSING_CROSS_PRESENTATION	69	0.502735	1.65328	0.00184652	0.0309817	0.0263609	1275	tags=70%, list=35%, signal=46%	NCF4/PSMB6/PSMB3/PSME2/PSMB9/HLA-A/PSMA2/PSMD8/PSMB8/PSMD1/PSMB2/TAP1/PSMC4/PSMB10/PSMB1/PSMA6/PSMD2/PSMB4/PSMA5/PSMC2/PSMC3/PSMD14/PSMD11/SEC61B/IKBKB/PSMC5/PSMD4/HLA-B/PSMD7/VAMP8/PSMA4/IKBKG/PSMD9/PSMC1/HLA-C/B2M/PSMA1/PSMB7/TAP2/PSME1/PSMC6/PSMF1/PSMA7/PSMD13/HLA-F/UBC/PSMA3/STX4			LU_EZH2_TARGETS_UP	LU_EZH2_TARGETS_UP	LU_EZH2_TARGETS_UP	109	0.466778	1.5836	0.00292284	0.049107	0.041917	870	tags=42%, list=24%, signal=33%	SDC4/ATOX1/MICAL2/MYL6B/LMNA/PMVK/BEX3/C17orf49/MAPKAPK3/STYXL1/CYTOR/S100A4/IFI35/TPM4/BST2/VOPP1/PSMB9/ISG15/PHF19/EMC6/PSMB8/UBE2L6/AHSA1/PSMB10/CSK/SKA2/PSMC3/JOSD2/RHOF/PFKL/ACO2/OASL/PSMD4/HCFC1R1/WDR45/NME3/PRDX4/TRAPPC5/ZNRD2/MPG/AP1S1/MIEN1/SDHC/NOLC1/ELOB/SCAND1
REACTOME_ASYMMETRIC_LOCALIZATION_OF_PCP_PROTEINS	REACTOME_ASYMMETRIC_LOCALIZATION_OF_PCP_PROTEINS	REACTOME_ASYMMETRIC_LOCALIZATION_OF_PCP_PROTEINS	43	0.564525	1.74469	0.00188293	0.0310884	0.0264517	1085	tags=74%, list=30%, signal=53%	PSMB6/PSMB3/PSME2/PSMB9/PSMA2/PSMD8/PSMB8/PSMD1/PSMB2/PSMC4/PSMB10/PSMB1/PSMA6/PSMD2/PSMB4/PSMA5/PSMC2/PSMC3/PSMD14/PSMD11/PSMC5/PSMD4/PSMD7/PSMA4/PSMD9/PSMC1/PSMA1/PSMB7/PSME1/PSMC6/PSMF1/PSMA7			VERHAAK_GLIOBLASTOMA_MESENCHYMAL	VERHAAK_GLIOBLASTOMA_MESENCHYMAL	VERHAAK_GLIOBLASTOMA_MESENCHYMAL	85	0.477	1.58039	0.00293595	0.049107	0.041917	892	tags=49%, list=25%, signal=38%	VDR/TYMP/SYNGR2/BATF/CTSC/TNFRSF1B/GNA15/IL4R/LY75/LGALS1/UCP2/ARPC1B/NCF4/S100A4/CD4/CASP1/RAB11FIP1/SQOR/FURIN/RHOG/FMNL1/MAN2B1/SLC16A3/CLIC1/MVP/IQGAP1/RAC2/SAT1/EMP3/RELB/VAMP5/RAB27A/TIMP1/SP100/GRN/MGAT1/CYTIP/ICAM3/LRRFIP1/ITGB2/TRIM38/TCIRG1
REACTOME_CDT1_ASSOCIATION_WITH_THE_CDC6_ORC_ORIGIN_COMPLEX	REACTOME_CDT1_ASSOCIATION_WITH_THE_CDC6_ORC_ORIGIN_COMPLEX	REACTOME_CDT1_ASSOCIATION_WITH_THE_CDC6_ORC_ORIGIN_COMPLEX	43	0.564525	1.74469	0.00188293	0.0310884	0.0264517	1085	tags=74%, list=30%, signal=53%	PSMB6/PSMB3/PSME2/PSMB9/PSMA2/PSMD8/PSMB8/PSMD1/PSMB2/PSMC4/PSMB10/PSMB1/PSMA6/PSMD2/PSMB4/PSMA5/PSMC2/PSMC3/PSMD14/PSMD11/PSMC5/PSMD4/PSMD7/PSMA4/PSMD9/PSMC1/PSMA1/PSMB7/PSME1/PSMC6/PSMF1/PSMA7			REACTOME_APC_C_MEDIATED_DEGRADATION_OF_CELL_CYCLE_PROTEINS	REACTOME_APC_C_MEDIATED_DEGRADATION_OF_CELL_CYCLE_PROTEINS	REACTOME_APC_C_MEDIATED_DEGRADATION_OF_CELL_CYCLE_PROTEINS	55	0.535241	1.68857	0.0029778	0.0493488	0.0421234	1085	tags=65%, list=30%, signal=47%	PTTG1/PSMB6/PSMB3/PSME2/PSMB9/PSMA2/PSMD8/PSMB8/PSMD1/PSMB2/PSMC4/PSMB10/PSMB1/PSMA6/PSMD2/PSMB4/PSMA5/PSMC2/PSMC3/PSMD14/ANAPC11/PSMD11/PSMC5/PSMD4/PSMD7/PSMA4/PSMD9/PSMC1/CUL1/PSMA1/PSMB7/BUB3/PSME1/PSMC6/PSMF1/PSMA7
REACTOME_DEGRADATION_OF_AXIN	REACTOME_DEGRADATION_OF_AXIN	REACTOME_DEGRADATION_OF_AXIN	43	0.564525	1.74469	0.00188293	0.0310884	0.0264517	1085	tags=74%, list=30%, signal=53%	PSMB6/PSMB3/PSME2/PSMB9/PSMA2/PSMD8/PSMB8/PSMD1/PSMB2/PSMC4/PSMB10/PSMB1/PSMA6/PSMD2/PSMB4/PSMA5/PSMC2/PSMC3/PSMD14/PSMD11/PSMC5/PSMD4/PSMD7/PSMA4/PSMD9/PSMC1/PSMA1/PSMB7/PSME1/PSMC6/PSMF1/PSMA7			REACTOME_ASYMMETRIC_LOCALIZATION_OF_PCP_PROTEINS	REACTOME_ASYMMETRIC_LOCALIZATION_OF_PCP_PROTEINS	REACTOME_ASYMMETRIC_LOCALIZATION_OF_PCP_PROTEINS	43	0.564525	1.73478	0.00303271	0.0494651	0.0422227	1085	tags=74%, list=30%, signal=53%	PSMB6/PSMB3/PSME2/PSMB9/PSMA2/PSMD8/PSMB8/PSMD1/PSMB2/PSMC4/PSMB10/PSMB1/PSMA6/PSMD2/PSMB4/PSMA5/PSMC2/PSMC3/PSMD14/PSMD11/PSMC5/PSMD4/PSMD7/PSMA4/PSMD9/PSMC1/PSMA1/PSMB7/PSME1/PSMC6/PSMF1/PSMA7
ONO_AML1_TARGETS_UP	ONO_AML1_TARGETS_UP	ONO_AML1_TARGETS_UP	10	-0.728351	-2.01155	0.00193135	0.0317191	0.0269883	222	tags=60%, list=6%, signal=56%	RGS2/JUN/GADD45B/GZMA/FOS/NKG7			REACTOME_CDT1_ASSOCIATION_WITH_THE_CDC6_ORC_ORIGIN_COMPLEX	REACTOME_CDT1_ASSOCIATION_WITH_THE_CDC6_ORC_ORIGIN_COMPLEX	REACTOME_CDT1_ASSOCIATION_WITH_THE_CDC6_ORC_ORIGIN_COMPLEX	43	0.564525	1.73478	0.00303271	0.0494651	0.0422227	1085	tags=74%, list=30%, signal=53%	PSMB6/PSMB3/PSME2/PSMB9/PSMA2/PSMD8/PSMB8/PSMD1/PSMB2/PSMC4/PSMB10/PSMB1/PSMA6/PSMD2/PSMB4/PSMA5/PSMC2/PSMC3/PSMD14/PSMD11/PSMC5/PSMD4/PSMD7/PSMA4/PSMD9/PSMC1/PSMA1/PSMB7/PSME1/PSMC6/PSMF1/PSMA7
IRITANI_MAD1_TARGETS_DN	IRITANI_MAD1_TARGETS_DN	IRITANI_MAD1_TARGETS_DN	27	-0.487511	-1.85626	0.00196737	0.0321406	0.027347	307	tags=37%, list=8%, signal=34%	RPL10A/RPL18/GAS5/RPL22/EEF1G/AHCY/RPL12/APEX1/RPL13/RPL5			REACTOME_DEGRADATION_OF_AXIN	REACTOME_DEGRADATION_OF_AXIN	REACTOME_DEGRADATION_OF_AXIN	43	0.564525	1.73478	0.00303271	0.0494651	0.0422227	1085	tags=74%, list=30%, signal=53%	PSMB6/PSMB3/PSME2/PSMB9/PSMA2/PSMD8/PSMB8/PSMD1/PSMB2/PSMC4/PSMB10/PSMB1/PSMA6/PSMD2/PSMB4/PSMA5/PSMC2/PSMC3/PSMD14/PSMD11/PSMC5/PSMD4/PSMD7/PSMA4/PSMD9/PSMC1/PSMA1/PSMB7/PSME1/PSMC6/PSMF1/PSMA7
WP_METABOLIC_REPROGRAMMING_IN_COLON_CANCER	WP_METABOLIC_REPROGRAMMING_IN_COLON_CANCER	WP_METABOLIC_REPROGRAMMING_IN_COLON_CANCER	26	0.651035	1.837	0.00204152	0.032947	0.0280331	949	tags=69%, list=26%, signal=52%	PKM/ENO1/PGAM1/GAPDH/SHMT2/GOT2/SLC16A3/GPI/PFKL/ACO2/PGD/GLUD1/TALDO1/IDH2/SDHB/PDHB/PGK1/LDHA
MIKKELSEN_IPS_LCP_WITH_H3K4ME3	MIKKELSEN_IPS_LCP_WITH_H3K4ME3	MIKKELSEN_IPS_LCP_WITH_H3K4ME3	25	0.646355	1.8085	0.00204858	0.032947	0.0280331	285	tags=32%, list=8%, signal=30%	EBI3/KCNN4/GLRX/IFI35/SERPINB9/TNIP1/XAF1/SELPLG
JAATINEN_HEMATOPOIETIC_STEM_CELL_UP	JAATINEN_HEMATOPOIETIC_STEM_CELL_UP	JAATINEN_HEMATOPOIETIC_STEM_CELL_UP	33	0.591707	1.72496	0.0020439	0.032947	0.0280331	354	tags=39%, list=10%, signal=36%	HACD1/MZB1/MIR155HG/GNA15/MAST4/FRMD4B/PAM/NME1/KDM5B/CCDC6/MSI2/CDK6/MCM5
BOYLAN_MULTIPLE_MYELOMA_PCA1_UP	BOYLAN_MULTIPLE_MYELOMA_PCA1_UP	BOYLAN_MULTIPLE_MYELOMA_PCA1_UP	26	-0.49305	-1.81236	0.00210665	0.0333625	0.0283866	41	tags=38%, list=1%, signal=38%	FYB1/IFITM3/EIF2S3/SELENOM/GIMAP4/NKG7/JCHAIN/ZBTB16/CCL5/CTSW
KLEIN_PRIMARY_EFFUSION_LYMPHOMA_UP	KLEIN_PRIMARY_EFFUSION_LYMPHOMA_UP	KLEIN_PRIMARY_EFFUSION_LYMPHOMA_UP	19	0.66416	1.74927	0.00209742	0.0333625	0.0283866	438	tags=42%, list=12%, signal=37%	VDR/IL2RB/PTP4A3/PAM/IRF4/PRDM1/SELPLG/GPI
REACTOME_SWITCHING_OF_ORIGINS_TO_A_POST_REPLICATIVE_STATE	REACTOME_SWITCHING_OF_ORIGINS_TO_A_POST_REPLICATIVE_STATE	REACTOME_SWITCHING_OF_ORIGINS_TO_A_POST_REPLICATIVE_STATE	55	0.538658	1.71529	0.00209071	0.0333625	0.0283866	1085	tags=67%, list=30%, signal=48%	PSMB6/PSMB3/PSME2/PSMB9/PSMA2/PSMD8/PSMB8/PSMD1/MCM5/PSMB2/PSMC4/PSMB10/PSMB1/PSMA6/MCM3/PSMD2/PSMB4/PSMA5/PSMC2/PSMC3/PSMD14/ANAPC11/PSMD11/PSMC5/PSMD4/PSMD7/PSMA4/PSMD9/PSMC1/CUL1/PSMA1/RBX1/PSMB7/PSME1/PSMC6/PSMF1/PSMA7
REACTOME_MHC_CLASS_II_ANTIGEN_PRESENTATION	REACTOME_MHC_CLASS_II_ANTIGEN_PRESENTATION	REACTOME_MHC_CLASS_II_ANTIGEN_PRESENTATION	53	0.523752	1.6634	0.00213283	0.0336056	0.0285935	881	tags=47%, list=24%, signal=36%	HLA-DQA1/HLA-DRB5/HLA-DQA2/CTSC/HLA-DMA/HLA-DQB1/CD74/HLA-DPA1/HLA-DRB1/HLA-DRA/HLA-DPB1/ACTR1A/CTSA/AP1S2/SAR1B/AP2M1/SEC13/CLTC/AP1S1/DCTN2/RAB7A/AP2S1/CAPZA2/ARF1/DCTN1
TAKEDA_TARGETS_OF_NUP98_HOXA9_FUSION_10D_UP	TAKEDA_TARGETS_OF_NUP98_HOXA9_FUSION_10D_UP	TAKEDA_TARGETS_OF_NUP98_HOXA9_FUSION_10D_UP	39	0.560768	1.69451	0.0021461	0.0336439	0.028626	416	tags=46%, list=11%, signal=41%	DUSP4/GEM/MIR155HG/SOX4/OAS1/IFI6/EPSTI1/ASB2/HS3ST3B1/STAT1/LY6E/MX1/ISG15/XAF1/HERC5/LSP1/TOX/SLC5A3
REACTOME_DEGRADATION_OF_DVL	REACTOME_DEGRADATION_OF_DVL	REACTOME_DEGRADATION_OF_DVL	44	0.567339	1.76135	0.00219157	0.0338807	0.0288275	1085	tags=75%, list=30%, signal=53%	PSMB6/PSMB3/PSME2/PSMB9/PSMA2/PSMD8/PSMB8/PSMD1/PSMB2/PSMC4/PSMB10/PSMB1/PSMA6/PSMD2/PSMB4/PSMA5/PSMC2/PSMC3/PSMD14/PSMD11/PSMC5/PSMD4/PSMD7/PSMA4/PSMD9/PSMC1/PSMA1/RBX1/PSMB7/PSME1/PSMC6/PSMF1/PSMA7
GAURNIER_PSMD4_TARGETS	GAURNIER_PSMD4_TARGETS	GAURNIER_PSMD4_TARGETS	27	0.615047	1.73961	0.00218982	0.0338807	0.0288275	364	tags=48%, list=10%, signal=44%	IL1R2/HLA-DQA1/IL21R/HLA-DRB5/HLA-DMA/HLA-DQB1/HLA-DPA1/HLA-DRB1/HLA-DRA/HLA-DPB1/HLA-A/IL12RB1/NFKB2
REACTOME_STABILIZATION_OF_P53	REACTOME_STABILIZATION_OF_P53	REACTOME_STABILIZATION_OF_P53	47	0.553169	1.72742	0.00219395	0.0338807	0.0288275	1085	tags=72%, list=30%, signal=51%	CDKN2A/PSMB6/PSMB3/PSME2/PSMB9/PSMA2/PSMD8/PSMB8/PSMD1/PSMB2/PSMC4/PSMB10/PSMB1/PSMA6/PSMD2/PSMB4/PSMA5/PSMC2/PSMC3/PSMD14/PSMD11/PSMC5/PSMD4/PSMD7/PSMA4/MDM2/PSMD9/PSMC1/PSMA1/PSMB7/PSME1/PSMC6/PSMF1/PSMA7
EINAV_INTERFERON_SIGNATURE_IN_CANCER	EINAV_INTERFERON_SIGNATURE_IN_CANCER	EINAV_INTERFERON_SIGNATURE_IN_CANCER	18	0.72693	1.88562	0.00224795	0.0344061	0.0292746	365	tags=61%, list=10%, signal=55%	OAS1/IFI6/STAT1/IFI35/BST2/LY6E/IRF9/MX1/ISG15/APOBEC3G/UBE2L6
ZHENG_FOXP3_TARGETS_UP	ZHENG_FOXP3_TARGETS_UP	ZHENG_FOXP3_TARGETS_UP	17	0.717197	1.82863	0.00225014	0.0344061	0.0292746	286	tags=47%, list=8%, signal=44%	IL2RA/CTLA4/IKZF2/ICOS/FRMD4B/SNX9/PRDM1/CREM
REACTOME_FCERI_MEDIATED_NF_KB_ACTIVATION	REACTOME_FCERI_MEDIATED_NF_KB_ACTIVATION	REACTOME_FCERI_MEDIATED_NF_KB_ACTIVATION	59	0.522024	1.68723	0.00227515	0.0346179	0.0294548	1085	tags=68%, list=30%, signal=48%	PSMB6/RASGRP1/PSMB3/PSME2/PSMB9/TAB2/PSMA2/PSMD8/PSMB8/PSMD1/PSMB2/PSMC4/PSMB10/PSMB1/PSMA6/PSMD2/PSMB4/PSMA5/PSMC2/PSMC3/PSMD14/PSMD11/IKBKB/PSMC5/PSMD4/PSMD7/PSMA4/IKBKG/PSMD9/PSMC1/CUL1/PSMA1/UBE2N/PSMB7/IGKV3-20/PSME1/PSMC6/UBE2D2/PSMF1/PSMA7
REACTOME_REGULATION_OF_RUNX2_EXPRESSION_AND_ACTIVITY	REACTOME_REGULATION_OF_RUNX2_EXPRESSION_AND_ACTIVITY	REACTOME_REGULATION_OF_RUNX2_EXPRESSION_AND_ACTIVITY	50	0.554172	1.74879	0.00229476	0.034746	0.0295638	1085	tags=72%, list=30%, signal=51%	STAT1/PSMB6/PSMB3/PSME2/PSMB9/PSMA2/PSMD8/PSMB8/PSMD1/PSMB2/PSMC4/PSMB10/PSMB1/PSMA6/PSMD2/PSMB4/PSMA5/PSMC2/PSMC3/PSMD14/PSMD11/PSMC5/PSMD4/PSMD7/PSMA4/PSMD9/NR3C1/PSMC1/CUL1/PSMA1/RBX1/PSMB7/PSME1/PSMC6/PSMF1/PSMA7
REACTOME_APC_C_MEDIATED_DEGRADATION_OF_CELL_CYCLE_PROTEINS	REACTOME_APC_C_MEDIATED_DEGRADATION_OF_CELL_CYCLE_PROTEINS	REACTOME_APC_C_MEDIATED_DEGRADATION_OF_CELL_CYCLE_PROTEINS	55	0.535241	1.7044	0.00232965	0.035103	0.0298676	1085	tags=65%, list=30%, signal=47%	PTTG1/PSMB6/PSMB3/PSME2/PSMB9/PSMA2/PSMD8/PSMB8/PSMD1/PSMB2/PSMC4/PSMB10/PSMB1/PSMA6/PSMD2/PSMB4/PSMA5/PSMC2/PSMC3/PSMD14/ANAPC11/PSMD11/PSMC5/PSMD4/PSMD7/PSMA4/PSMD9/PSMC1/CUL1/PSMA1/PSMB7/BUB3/PSME1/PSMC6/PSMF1/PSMA7
REACTOME_G1_S_DNA_DAMAGE_CHECKPOINTS	REACTOME_G1_S_DNA_DAMAGE_CHECKPOINTS	REACTOME_G1_S_DNA_DAMAGE_CHECKPOINTS	49	0.54618	1.72036	0.00234224	0.0351223	0.0298839	1085	tags=71%, list=30%, signal=51%	CDKN2A/PSMB6/PSMB3/PSME2/PSMB9/PSMA2/PSMD8/PSMB8/PSMD1/PSMB2/PSMC4/PSMB10/PSMB1/PSMA6/PSMD2/PSMB4/PSMA5/PSMC2/PSMC3/PSMD14/PSMD11/PSMC5/PSMD4/PSMD7/PSMA4/MDM2/PSMD9/PSMC1/PSMA1/PSMB7/PSME1/PSMC6/CDKN1A/PSMF1/PSMA7
KLEIN_PRIMARY_EFFUSION_LYMPHOMA_DN	KLEIN_PRIMARY_EFFUSION_LYMPHOMA_DN	KLEIN_PRIMARY_EFFUSION_LYMPHOMA_DN	26	0.644793	1.81938	0.00240241	0.0358514	0.0305043	224	tags=31%, list=6%, signal=29%	POU2F2/CD79B/HLA-DMA/HLA-DQB1/CD27/CCDC6/NCF4/BIRC3
REACTOME_APC_C_CDH1_MEDIATED_DEGRADATION_OF_CDC20_AND_OTHER_APC_C_CDH1_TARGETED_PROTEINS_IN_LATE_MITOSIS_EARLY_G1	REACTOME_APC_C_CDH1_MEDIATED_DEGRADATION_OF_CDC20_AND_OTHER_APC_C_CDH1_TARGETED_PROTEINS_IN_LATE_MITOSIS_EARLY_G1	REACTOME_APC_C_CDH1_MEDIATED_DEGRADATION_OF_CDC20_AND_OTHER_APC_C_CDH1_TARGETED_PROTEINS_IN_LATE_MITOSIS_EARLY_G1	51	0.539833	1.70574	0.00257134	0.0381888	0.0324931	1085	tags=67%, list=30%, signal=47%	PTTG1/PSMB6/PSMB3/PSME2/PSMB9/PSMA2/PSMD8/PSMB8/PSMD1/PSMB2/PSMC4/PSMB10/PSMB1/PSMA6/PSMD2/PSMB4/PSMA5/PSMC2/PSMC3/PSMD14/ANAPC11/PSMD11/PSMC5/PSMD4/PSMD7/PSMA4/PSMD9/PSMC1/PSMA1/PSMB7/PSME1/PSMC6/PSMF1/PSMA7
REACTOME_SYNTHESIS_OF_DNA	REACTOME_SYNTHESIS_OF_DNA	REACTOME_SYNTHESIS_OF_DNA	64	0.511459	1.67365	0.00258974	0.0382789	0.0325698	1085	tags=61%, list=30%, signal=44%	PSMB6/PSMB3/PSME2/PSMB9/PSMA2/PSMD8/PSMB8/PSMD1/MCM5/PSMB2/RPA1/PSMC4/PSMB10/PSMB1/PSMA6/MCM3/PSMD2/PSMB4/PSMA5/PSMC2/PSMC3/PSMD14/ANAPC11/PSMD11/PSMC5/PSMD4/PSMD7/PSMA4/PSMD9/PSMC1/CUL1/RPA3/PSMA1/RBX1/PSMB7/PSME1/PSMC6/PSMF1/PSMA7
BIOCARTA_MHC_PATHWAY	BIOCARTA_MHC_PATHWAY	BIOCARTA_MHC_PATHWAY	12	0.789156	1.84671	0.00262475	0.0386124	0.0328536	368	tags=75%, list=10%, signal=68%	HLA-DRB5/CD74/HLA-DRB1/HLA-DRA/PSMB6/PSMB9/HLA-A/PSMB8/TAP1
REACTOME_DEFECTIVE_CFTR_CAUSES_CYSTIC_FIBROSIS	REACTOME_DEFECTIVE_CFTR_CAUSES_CYSTIC_FIBROSIS	REACTOME_DEFECTIVE_CFTR_CAUSES_CYSTIC_FIBROSIS	49	0.542237	1.70794	0.00266254	0.0389836	0.0331693	1416	tags=86%, list=39%, signal=53%	PSMB6/PSMB3/PSME2/PSMB9/PSMA2/PSMD8/PSMB8/PSMD1/PSMB2/PSMC4/PSMB10/PSMB1/PSMA6/PSMD2/PSMB4/PSMA5/PSMC2/PSMC3/PSMD14/PSMD11/PSMC5/PSMD4/PSMD7/PSMA4/VCP/PSMD9/PSMC1/PSMA1/PSMB7/PSME1/PSMC6/DERL1/PSMF1/PSMA7/ERLEC1/PSMD13/UBC/PSMA3/OS9/RNF5/PSMB5/DERL2
ZHAN_MULTIPLE_MYELOMA_LB_UP	ZHAN_MULTIPLE_MYELOMA_LB_UP	ZHAN_MULTIPLE_MYELOMA_LB_UP	10	0.808399	1.83094	0.00272816	0.0397569	0.0338273	347	tags=70%, list=10%, signal=63%	COL9A2/NAMPT/MAST4/ARID5B/CFLAR/RASGRP1/ITGB1
MOREAUX_MULTIPLE_MYELOMA_BY_TACI_UP	MOREAUX_MULTIPLE_MYELOMA_BY_TACI_UP	MOREAUX_MULTIPLE_MYELOMA_BY_TACI_UP	53	0.517248	1.64274	0.00281053	0.0407659	0.0346858	583	tags=36%, list=16%, signal=31%	VDR/LAIR2/ETV7/POU2F2/GNA15/LIMA1/MAST4/LMNA/MAP2K3/MEF2D/RAB11FIP1/GNG2/FURIN/MRPL28/MOB3A/PML/ACTB/RAB11B/OASL
BHATI_G2M_ARREST_BY_2METHOXYESTRADIOL_DN	BHATI_G2M_ARREST_BY_2METHOXYESTRADIOL_DN	BHATI_G2M_ARREST_BY_2METHOXYESTRADIOL_DN	36	-0.439094	-1.83366	0.00287758	0.0411614	0.0350223	382	tags=39%, list=11%, signal=35%	ABHD14B/EIF2S3/ATF4/ZFAND1/RPL10A/RPL26/RPL31/RPL12/DENND2D/RPL36A/RPS2/RPL3/NOP53/RPL34
BURTON_ADIPOGENESIS_PEAK_AT_2HR	BURTON_ADIPOGENESIS_PEAK_AT_2HR	BURTON_ADIPOGENESIS_PEAK_AT_2HR	25	-0.483047	-1.76085	0.00287646	0.0411614	0.0350223	398	tags=52%, list=11%, signal=47%	DUSP1/SLC20A1/JUNB/ZFP36/NR4A1/RGS2/RHOB/FOS/NR4A2/BTG2/FOSB/IER3/MYC
TORCHIA_TARGETS_OF_EWSR1_FLI1_FUSION_UP	TORCHIA_TARGETS_OF_EWSR1_FLI1_FUSION_UP	TORCHIA_TARGETS_OF_EWSR1_FLI1_FUSION_UP	60	0.506639	1.64163	0.00285341	0.0411614	0.0350223	931	tags=50%, list=26%, signal=38%	TNFRSF18/DUSP10/CD59/SLAMF1/LYST/KDM5B/PHLDA2/SERPINB9/VOPP1/CREM/NCOA3/OPTN/PGM2L1/FDFT1/GRB2/ARSA/EMP3/PVT1/FERMT3/GRAMD2B/FUOM/DIAPH1/SLC25A11/SP100/GRN/RSU1/CYTIP/ST8SIA4/RAB11A/DEF6
REACTOME_ABC_TRANSPORTER_DISORDERS	REACTOME_ABC_TRANSPORTER_DISORDERS	REACTOME_ABC_TRANSPORTER_DISORDERS	50	0.543537	1.71523	0.00305301	0.0432756	0.0368212	1416	tags=86%, list=39%, signal=53%	PSMB6/PSMB3/PSME2/PSMB9/PSMA2/PSMD8/PSMB8/PSMD1/PSMB2/PSMC4/PSMB10/PSMB1/PSMA6/PSMD2/PSMB4/PSMA5/PSMC2/PSMC3/PSMD14/PSMD11/PSMC5/PSMD4/PSMD7/PSMA4/VCP/PSMD9/PSMC1/PSMA1/PSMB7/PSME1/PSMC6/DERL1/PSMF1/PSMA7/LMBRD1/ERLEC1/PSMD13/UBC/PSMA3/OS9/RNF5/PSMB5/DERL2
VERHAAK_GLIOBLASTOMA_MESENCHYMAL	VERHAAK_GLIOBLASTOMA_MESENCHYMAL	VERHAAK_GLIOBLASTOMA_MESENCHYMAL	85	0.477	1.6032	0.00306721	0.0432756	0.0368212	892	tags=49%, list=25%, signal=38%	VDR/TYMP/SYNGR2/BATF/CTSC/TNFRSF1B/GNA15/IL4R/LY75/LGALS1/UCP2/ARPC1B/NCF4/S100A4/CD4/CASP1/RAB11FIP1/SQOR/FURIN/RHOG/FMNL1/MAN2B1/SLC16A3/CLIC1/MVP/IQGAP1/RAC2/SAT1/EMP3/RELB/VAMP5/RAB27A/TIMP1/SP100/GRN/MGAT1/CYTIP/ICAM3/LRRFIP1/ITGB2/TRIM38/TCIRG1
REACTOME_CELLULAR_RESPONSE_TO_CHEMICAL_STRESS	REACTOME_CELLULAR_RESPONSE_TO_CHEMICAL_STRESS	REACTOME_CELLULAR_RESPONSE_TO_CHEMICAL_STRESS	99	0.464235	1.57309	0.00306721	0.0432756	0.0368212	1085	tags=57%, list=30%, signal=41%	ATOX1/BACH1/NCF4/PSMB6/PSMB3/PSME2/PSMB9/PSMA2/PSMD8/TBL1XR1/PSMB8/PSMD1/COX20/PSMB2/COX5A/PSMC4/PSMB10/SOD1/NFE2L2/PSMB1/PSMA6/PRDX3/PSMD2/PSMB4/COX8A/PRDX2/PSMA5/PSMC2/PSMC3/PSMD14/PSMD11/HM13/PSMC5/PSMD4/STAT3/PSMD7/CAT/PSMA4/TXN/PSMD9/PSMC1/CUL1/HDAC3/PRDX5/PSMA1/TXN2/COX6A1/RBX1/PSMB7/COX5B/PSME1/CSNK2B/PSMC6/CSNK2A1/PSMF1/PSMA7
REACTOME_REGULATION_OF_RAS_BY_GAPS	REACTOME_REGULATION_OF_RAS_BY_GAPS	REACTOME_REGULATION_OF_RAS_BY_GAPS	47	0.538276	1.68091	0.00324058	0.0453097	0.038552	1085	tags=70%, list=30%, signal=50%	PSMB6/PSMB3/PSME2/PSMB9/PSMA2/PSMD8/PSMB8/PSMD1/PSMB2/PSMC4/PSMB10/PSMB1/PSMA6/PSMD2/PSMB4/PSMA5/PSMC2/PSMC3/PSMD14/PSMD11/PSMC5/PSMD4/PSMD7/PSMA4/PSMD9/PSMC1/PSMA1/RBX1/PSMB7/PSME1/PSMC6/PSMF1/PSMA7
REACTOME_RUNX1_REGULATES_TRANSCRIPTION_OF_GENES_INVOLVED_IN_DIFFERENTIATION_OF_HSCS	REACTOME_RUNX1_REGULATES_TRANSCRIPTION_OF_GENES_INVOLVED_IN_DIFFERENTIATION_OF_HSCS	REACTOME_RUNX1_REGULATES_TRANSCRIPTION_OF_GENES_INVOLVED_IN_DIFFERENTIATION_OF_HSCS	47	0.537486	1.67844	0.00324058	0.0453097	0.038552	1085	tags=70%, list=30%, signal=50%	GATA3/PSMB6/PSMB3/PSME2/PSMB9/PSMA2/PSMD8/PSMB8/PSMD1/PSMB2/PSMC4/PSMB10/PSMB1/PSMA6/PSMD2/PSMB4/PSMA5/PSMC2/PSMC3/PSMD14/PSMD11/PSMC5/PSMD4/PSMD7/PSMA4/PSMD9/PSMC1/PSMA1/PSMB7/PSME1/PSMC6/PSMF1/PSMA7
DACOSTA_UV_RESPONSE_VIA_ERCC3_COMMON_UP	DACOSTA_UV_RESPONSE_VIA_ERCC3_COMMON_UP	DACOSTA_UV_RESPONSE_VIA_ERCC3_COMMON_UP	36	-0.43607	-1.82103	0.00330388	0.0459877	0.0391288	577	tags=53%, list=16%, signal=45%	TMEM109/TBCC/TSPYL2/TFAM/BRD2/ATF3/ERCC5/EIF2S3/PNRC1/NXF1/TUBB4B/TNFSF9/BTG1/TOB1/RGS2/HEXIM1/RHOB/TUBA4A/GLUL
LINDGREN_BLADDER_CANCER_CLUSTER_1_DN	LINDGREN_BLADDER_CANCER_CLUSTER_1_DN	LINDGREN_BLADDER_CANCER_CLUSTER_1_DN	93	0.457162	1.54274	0.00338946	0.0469683	0.0399632	707	tags=38%, list=19%, signal=31%	IL2RA/GEM/SYNGR2/LGALS1/PTTG1/CREB3L2/PELI1/SH2D2A/IL32/NEDD9/COX17/IL2RG/TFRC/S100A4/BIRC3/MTHFD2/SNX5/RPS27L/VDAC1/CTSA/PHF19/MCM5/PAFAH1B3/NFKB2/TAGLN2/SH3KBP1/PEA15/PSMB4/PSMD11/FERMT3/ANXA6/PREX1/AKR7A2/IDH2/SEC13
BENNETT_SYSTEMIC_LUPUS_ERYTHEMATOSUS	BENNETT_SYSTEMIC_LUPUS_ERYTHEMATOSUS	BENNETT_SYSTEMIC_LUPUS_ERYTHEMATOSUS	13	0.756247	1.81134	0.00347649	0.0478578	0.04072	583	tags=77%, list=16%, signal=65%	OAS1/STAT1/IFI35/LY6E/MX1/ISG15/XAF1/TAP1/TNFSF10/OASL
REACTOME_ABC_FAMILY_PROTEINS_MEDIATED_TRANSPORT	REACTOME_ABC_FAMILY_PROTEINS_MEDIATED_TRANSPORT	REACTOME_ABC_FAMILY_PROTEINS_MEDIATED_TRANSPORT	54	0.531192	1.69231	0.00348449	0.0478578	0.04072	1434	tags=83%, list=39%, signal=51%	PSMB6/PSMB3/PSME2/PSMB9/PSMA2/PSMD8/ABCG1/PSMB8/PSMD1/PSMB2/PSMC4/PSMB10/PSMB1/PSMA6/PSMD2/PSMB4/PSMA5/PSMC2/PSMC3/PSMD14/PSMD11/PSMC5/PSMD4/PSMD7/PSMA4/VCP/PSMD9/PSMC1/PSMA1/PSMB7/PSME1/EIF2S1/PSMC6/DERL1/PSMF1/PSMA7/ERLEC1/PSMD13/UBC/PSMA3/OS9/RNF5/PSMB5/DERL2/ABCF1
WP_MEASLES_VIRUS_INFECTION	WP_MEASLES_VIRUS_INFECTION	WP_MEASLES_VIRUS_INFECTION	67	0.491028	1.61487	0.00354098	0.0484193	0.0411978	656	tags=39%, list=18%, signal=32%	IL2RA/IL2RB/OAS1/TRAF3/SLAMF1/CCND2/STAT1/FAS/IL2RG/BCL2L1/IRF9/MX1/TAB2/BAK1/TYK2/CDK6/CD28/STAT5A/NFKB2/RAB9A/IFNAR2/TBK1/IKBKB/JAK3/STAT3/ADAR
TAVOR_CEBPA_TARGETS_UP	TAVOR_CEBPA_TARGETS_UP	TAVOR_CEBPA_TARGETS_UP	17	-0.554837	-1.86973	0.00361088	0.0491586	0.0418268	334	tags=59%, list=9%, signal=54%	GLIPR1/ID2/BTG1/RGS2/DYNLT3/CXCR4/BCL2A1/BTG2/SPINT2/ANXA1
WU_CELL_MIGRATION	WU_CELL_MIGRATION	WU_CELL_MIGRATION	43	-0.394502	-1.73154	0.00364395	0.0493546	0.0419936	266	tags=30%, list=7%, signal=28%	PERP/FYN/DYNLT3/TXNIP/CRYBG1/TUBA4A/KRT18/PTGER4/FKBP11/CD55/GLUL/SH3YL1/PLAC8
REACTOME_DNA_REPLICATION	REACTOME_DNA_REPLICATION	REACTOME_DNA_REPLICATION	67	0.489457	1.6097	0.00365707	0.0493546	0.0419936	1288	tags=66%, list=35%, signal=43%	PSMB6/PSMB3/PSME2/PSMB9/PSMA2/PSMD8/PSMB8/PSMD1/MCM5/PSMB2/RPA1/PSMC4/PSMB10/PSMB1/PSMA6/MCM3/PSMD2/PSMB4/PSMA5/PSMC2/PSMC3/PSMD14/ANAPC11/PSMD11/PSMC5/PSMD4/PSMD7/PSMA4/PSMD9/PSMC1/CUL1/RPA3/PSMA1/RBX1/PSMB7/PSME1/PSMC6/PSMF1/PSMA7/DBF4/PSMD13/UBC/PSMA3/POLD4
