# Supplementary material for: Multi‐omics profiling identifies TNFRSF18 as a novel marker of exhausted CD8⁺ T cells and reveals tumour‐immune dynamics in colorectal cancer
Source: Clin Transl Med. 2025 Aug 6;15(8):e70425. doi: 10.1002/ctm2.70425 (PMC12328248; doi:10.1002/ctm2.70425)
Supplement: Supplementary file 16 — Supporting Information [file CTM2-15-e70425-s007.xlsx]

## Sheet: Supplementary Table 6
Supplementary Table 6: Sequencing results of the immune repertoire
CD8 T cell
Colone Type	Single (0 <X<= 1)	Small (1<X<= 5)	Medium (5 <X<= 20)	Large (20<X<= 100)					Colone Type	TNFRSF18+	TNFRSF18-
TNFRSF18+	103	116	226	207	652				Single (0 <X<= 1)	103	1219
	0.157975	0.177914	0.346626	0.317485	1				Small (1<X<= 5)	116	1298
									Medium (5 <X<= 20)	226	1692
TNFRSF18-	1219	1298	1692	1377	5586				Large (20<X<= 100)	207	1377
	0.218224	0.232367	0.3029	0.246509	1				Colone Type	CXCL13+	CXCL13-
									Single (0 <X<= 1)	108	1214
									Small (1<X<= 5)	138	1276
CXCL13+	108	138	339	180	765				Medium (5 <X<= 20)	339	1579
	0.141176	0.180392	0.443137	0.235294	1				Large (20<X<= 100)	180	1404
CXCL13-	1214	1276	1579	1404	5473
	0.221816	0.233145	0.288507	0.256532	1
CD4 T cell
Colone Type	Single (0 <X<= 1)	Small (1<X<= 5)	Medium (5 <X<= 20)	Large (20<X<= 100)					Colone Type	TNFRSF18+	TNFRSF18-
TNFRSF18+	1587	787	326	221	2921				Single (0 <X<= 1)	1587	4922
	0.543307	0.269428	0.111606	0.075659	1				Small (1<X<= 5)	787	1469
									Medium (5 <X<= 20)	326	1347
TNFRSF18-	4922	1469	1347	1584	9322				Large (20<X<= 100)	221	1584
	0.527998	0.157584	0.144497	0.169921	1				Colone Type	CXCL13+	CXCL13-
									Single (0 <X<= 1)	295	6214
									Small (1<X<= 5)	132	2124
CXCL13+	295	132	74	87	588				Medium (5 <X<= 20)	74	1596
	0.501701	0.22449	0.12585	0.147959	1				Large (20<X<= 100)	87	1718
CXCL13-	6214	2124	1596	1718	11652
	0.533299	0.182286	0.136972	0.147442	1
