# Supplementary material for: Multi‐omics profiling identifies TNFRSF18 as a novel marker of exhausted CD8⁺ T cells and reveals tumour‐immune dynamics in colorectal cancer
Source: Clin Transl Med. 2025 Aug 6;15(8):e70425. doi: 10.1002/ctm2.70425 (PMC12328248; doi:10.1002/ctm2.70425)
Supplement: Supplementary file 17 — Supporting Information [file CTM2-15-e70425-s015.xlsx]

## Sheet: Supplementary Table 7
Supplementary Table 7: Copykat prediction results in single-cell sequencing data
cell.names	copykat.pred
changai-AAACCTGAGGAGTTTA	diploid
changai-AAACGGGCACGGATAG	diploid
changai-AAAGATGAGCCAGGAT	diploid
changai-AAAGATGTCCGTTGTC	diploid
changai-AAAGCAATCCTTTACA	diploid
changai-AAAGCAATCTGATTCT	diploid
changai-AAAGTAGAGATGAGAG	diploid
changai-AAAGTAGCACACTGCG	diploid
changai-AAAGTAGCAGGTTTCA	diploid
changai-AAAGTAGGTAGCTAAA	diploid
changai-AAATGCCCACAGTCGC	diploid
changai-AACACGTCATAAAGGT	diploid
changai-AACCGCGGTCCATGAT	diploid
changai-AACCGCGTCGCTAGCG	diploid
changai-AACTCAGAGACTGGGT	diploid
changai-AACTCAGAGTGAACAT	diploid
changai-AACTCAGCACTGCCAG	diploid
changai-AACTCAGTCACTTATC	diploid
changai-AACTCCCCATGCCACG	diploid
changai-AACTCCCGTCATGCAT	diploid
changai-AACTCTTCAAGTACCT	diploid
changai-AACTCTTGTTTGCATG	diploid
changai-AACTGGTAGCGAAGGG	diploid
changai-AAGACCTAGTGGCACA	diploid
changai-AAGGAGCAGACTAGAT	diploid
changai-AAGTCTGCATACGCTA	diploid
changai-AAGTCTGGTGTTTGTG	diploid
changai-AATCCAGCAACACCCG	diploid
changai-AATCCAGTCCAAACTG	diploid
changai-AATCCAGTCGTTACGA	diploid
changai-ACACCAAAGGCGACAT	diploid
changai-ACACCAATCGTTACGA	diploid
changai-ACAGCCGAGACAGACC	diploid
changai-ACAGCCGTCACAATGC	diploid
changai-ACAGCCGTCCTGTAGA	diploid
changai-ACAGCTAAGTGGACGT	diploid
changai-ACAGCTAGTGCGGTAA	diploid
changai-ACATACGCAGTTTACG	diploid
changai-ACATACGCATTAGGCT	diploid
changai-ACATGGTCATCGGAAG	diploid
changai-ACCAGTAGTTAAGTAG	diploid
changai-ACCAGTATCAACACAC	diploid
changai-ACCCACTGTCATATCG	diploid
changai-ACCTTTACACAGGTTT	diploid
changai-ACGATACCACTTAAGC	diploid
changai-ACGATACCAGTGACAG	diploid
changai-ACGATACCATGCGCAC	diploid
changai-ACGATGTAGCGCTCCA	diploid
changai-ACGATGTGTGGCAAAC	diploid
changai-ACGCAGCTCACCGGGT	diploid
changai-ACGCCGAAGTGCCAGA	diploid
changai-ACGCCGACAACGCACC	diploid
changai-ACGCCGACAATCTGCA	diploid
changai-ACGCCGACATACGCTA	diploid
changai-ACGCCGATCAGCACAT	diploid
changai-ACGCCGATCCAGTAGT	diploid
changai-ACGGAGACACAGACTT	diploid
changai-ACTATCTAGCGTGAAC	diploid
changai-ACTATCTGTGTTAAGA	diploid
changai-ACTGAACTCTTGTATC	diploid
changai-ACTGAGTGTTACGCGC	diploid
changai-ACTGATGAGGAACTGC	diploid
changai-ACTGATGCAACACGCC	diploid
changai-ACTGATGTCTGCTGTC	diploid
changai-ACTGCTCAGACGCTTT	diploid
changai-ACTTACTTCCCGGATG	diploid
changai-ACTTACTTCTTGTACT	diploid
changai-ACTTGTTCAAGGACAC	diploid
changai-AGAATAGGTCACAAGG	diploid
changai-AGAATAGTCGAATGCT	diploid
changai-AGACGTTCATGCCTTC	diploid
changai-AGACGTTTCGCGGATC	diploid
changai-AGAGCGATCTTGGGTA	diploid
changai-AGATCTGTCTTCGGTC	diploid
changai-AGCAGCCAGGCAAAGA	diploid
changai-AGCAGCCCACTGCCAG	diploid
changai-AGCAGCCGTACCGGCT	diploid
changai-AGCCTAAAGAGTAATC	diploid
changai-AGCCTAAGTGGCGAAT	diploid
changai-AGCCTAATCTCCCTGA	diploid
changai-AGCGGTCCAGTACACT	diploid
changai-AGCGTATAGGTTACCT	diploid
changai-AGCGTCGTCGAGAACG	diploid
changai-AGCTTGAAGATCGGGT	diploid
changai-AGCTTGACAGCCTTGG	diploid
changai-AGGCCACGTAGTACCT	diploid
changai-AGGCCGTAGGCGCTCT	diploid
changai-AGGCCGTAGTTTCCTT	diploid
changai-AGGCCGTCACATGACT	diploid
changai-AGGGAGTTCAGCTCGG	diploid
changai-AGGGATGTCTTCAACT	diploid
changai-AGGGTGAAGTTACCCA	diploid
changai-AGGGTGATCTCTGTCG	diploid
changai-AGGTCCGAGGACAGAA	diploid
changai-AGGTCCGTCCACGACG	diploid
changai-AGTAGTCTCCTGCTTG	diploid
changai-AGTAGTCTCTAACGGT	diploid
changai-AGTCTTTCAAGTTCTG	diploid
changai-AGTCTTTCATGGTTGT	aneuploid
changai-AGTGGGACATGACGGA	diploid
changai-AGTGGGAGTGACTACT	diploid
changai-AGTGTCACAAAGCAAT	diploid
changai-ATAACGCGTTAAAGTG	diploid
changai-ATAACGCTCCCTCAGT	diploid
changai-ATAAGAGCACGGTTTA	diploid
changai-ATAAGAGCATTCACTT	diploid
changai-ATAGACCCACTTAAGC	diploid
changai-ATAGACCGTAAGAGAG	diploid
changai-ATCACGAAGAGTTGGC	diploid
changai-ATCACGACAACTTGAC	diploid
changai-ATCATGGGTAGCCTAT	diploid
changai-ATCCACCCACTGCCAG	diploid
changai-ATCCGAAGTGTGACCC	diploid
changai-ATCCGAAGTTAGTGGG	diploid
changai-ATGAGGGCACCATCCT	diploid
changai-ATGAGGGGTCTCGTTC	diploid
changai-ATGAGGGTCCATGCTC	diploid
changai-ATGCGATAGTCATCCA	diploid
changai-ATGCGATGTCTCAACA	diploid
changai-ATGGGAGAGCTCCTTC	diploid
changai-ATGGGAGGTATAATGG	diploid
changai-ATGTGTGAGTGCTGCC	diploid
changai-ATGTGTGGTAATCACC	diploid
changai-ATTATCCAGAGGTACC	diploid
changai-ATTGGACAGACAAAGG	diploid
changai-ATTGGACAGATGCGAC	diploid
changai-ATTTCTGAGCTAGTCT	diploid
changai-CAACCTCAGAGTACCG	diploid
changai-CAACTAGAGGGTGTGT	diploid
changai-CAACTAGGTCCAGTGC	diploid
changai-CACAAACAGAGGTTGC	diploid
changai-CACAAACCAATGAAAC	diploid
changai-CACACCTAGCGGCTTC	diploid
changai-CACACTCCAGGGTACA	diploid
changai-CACACTCGTCTAGAGG	diploid
changai-CACACTCGTTAGTGGG	diploid
changai-CACAGGCCAAGCGCTC	diploid
changai-CACAGGCTCACAGGCC	diploid
changai-CACAGTATCGTCTGCT	diploid
changai-CACATTTCAAGGACAC	diploid
changai-CACATTTGTCATACTG	diploid
changai-CACCACTCAGTACACT	diploid
changai-CACCAGGGTACAGACG	diploid
changai-CACCAGGTCAACACGT	diploid
changai-CACCTTGAGTTGCAGG	aneuploid
changai-CACCTTGTCCAGGGCT	diploid
changai-CAGAATCCATATGGTC	diploid
changai-CAGAATCTCGTTTATC	diploid
changai-CAGAGAGTCCAGTAGT	diploid
changai-CAGCAGCAGGCACATG	diploid
changai-CAGCAGCCATTTCACT	diploid
changai-CAGCAGCGTCCCGACA	diploid
changai-CAGCCGACAATGGACG	diploid
changai-CAGCCGAGTCTAAACC	diploid
changai-CAGCCGAGTGCAACTT	diploid
changai-CAGCGACGTATATGAG	diploid
changai-CAGCTAAGTCCTCTTG	diploid
changai-CAGCTAATCTGCGACG	diploid
changai-CAGGTGCAGGAGCGTT	diploid
changai-CAGTAACGTACCGGCT	diploid
changai-CAGTCCTCAATTGCTG	diploid
changai-CAGTCCTTCAGCGACC	diploid
changai-CAGTCCTTCTTCAACT	diploid
changai-CATATGGGTACTTGAC	diploid
changai-CATCAGACAGAGCCAA	diploid
changai-CATCAGACAGGGTTAG	diploid
changai-CATCAGATCTGTCTCG	diploid
changai-CATCGAACAGATGAGC	diploid
changai-CATCGAAGTCGAGATG	diploid
changai-CATCGAAGTCGCGAAA	diploid
changai-CATCGGGGTTCCACGG	diploid
changai-CATGCCTCATGTCCTC	diploid
changai-CATTATCAGCCCTAAT	diploid
changai-CATTCGCTCCTTCAAT	diploid
changai-CCAATCCTCGGTTAAC	diploid
changai-CCACCTACAAGTACCT	diploid
changai-CCACCTATCCTTCAAT	diploid
changai-CCACGGAAGATTACCC	diploid
changai-CCACTACGTTACCGAT	diploid
changai-CCATGTCCACGGACAA	diploid
changai-CCATGTCGTGAAGGCT	diploid
changai-CCATGTCGTGGACGAT	diploid
changai-CCATTCGAGCGAGAAA	diploid
changai-CCATTCGAGGGATCTG	diploid
changai-CCATTCGTCCTATGTT	diploid
changai-CCCAATCGTGTGAAAT	diploid
changai-CCCAGTTAGCCGTCGT	diploid
changai-CCCAGTTTCGGATGTT	diploid
changai-CCCATACCAGATTGCT	diploid
changai-CCCATACCATTACGAC	diploid
changai-CCCTCCTCAAGCGAGT	diploid
changai-CCGGTAGTCATCACCC	diploid
changai-CCGGTAGTCCCAGGTG	diploid
changai-CCGTACTGTAAGTTCC	diploid
changai-CCGTACTGTAGATTAG	diploid
changai-CCGTACTGTGTGGCTC	diploid
changai-CCGTACTTCTACTTAC	diploid
changai-CCTAAAGCAAGGGTCA	diploid
changai-CCTAAAGCACTGCCAG	diploid
changai-CCTAAAGTCCCAAGTA	diploid
changai-CCTACACGTCAACTGT	diploid
changai-CCTAGCTTCTAACTGG	diploid
changai-CCTATTAGTAAGCACG	diploid
changai-CCTATTAGTTTCCACC	diploid
changai-CCTCAGTTCGAGAGCA	diploid
changai-CCTCTGAGTTATGCGT	diploid
changai-CCTTCCCTCATCGGAT	diploid
changai-CCTTCGACATAGGATA	diploid
changai-CCTTTCTAGCCCAACC	diploid
changai-CCTTTCTGTTGCGTTA	diploid
changai-CGAACATCATTCGACA	diploid
changai-CGAACATGTGAAATCA	diploid
changai-CGAATGTAGAGGGATA	diploid
changai-CGAATGTGTGTTGAGG	diploid
changai-CGACCTTCAAGAGTCG	diploid
changai-CGACCTTTCTCCTATA	diploid
changai-CGACTTCAGTATGACA	diploid
changai-CGAGAAGCAAACTGTC	diploid
changai-CGAGAAGCAGATTGCT	diploid
changai-CGAGAAGTCGTACCGG	diploid
changai-CGAGCACCAGGTCCAC	diploid
changai-CGAGCCAAGATGCCAG	diploid
changai-CGAGCCAGTTAGATGA	diploid
changai-CGATGGCCATATGGTC	diploid
changai-CGATGTAAGACAGACC	diploid
changai-CGATTGACATGAAGTA	diploid
changai-CGCCAAGAGTGCCATT	diploid
changai-CGCCAAGCACTCTGTC	diploid
changai-CGCCAAGCAGATTGCT	diploid
changai-CGCCAAGGTAGCTCCG	diploid
changai-CGCGGTACATGCCCGA	diploid
changai-CGCTTCAGTCTCAACA	diploid
changai-CGGACACAGACTACAA	diploid
changai-CGGACTGCACTTCTGC	diploid
changai-CGGAGTCAGGAATCGC	diploid
changai-CGGAGTCCACTTAACG	diploid
changai-CGGCTAGCATATACGC	diploid
changai-CGGCTAGTCGCATGAT	diploid
changai-CGGCTAGTCTGGGCCA	diploid
changai-CGTCACTAGCGTCTAT	diploid
changai-CGTCACTGTAGAAGGA	diploid
changai-CGTCAGGCATGCATGT	diploid
changai-CGTCTACGTAGCGTCC	diploid
changai-CGTCTACGTCGGGTCT	diploid
changai-CGTGTAATCCCTCAGT	diploid
changai-CGTGTAATCTGAAAGA	diploid
changai-CGTGTCTCAAACCTAC	diploid
changai-CGTGTCTCAGTCAGAG	diploid
changai-CGTGTCTGTGTAATGA	diploid
changai-CGTTAGAGTCGAATCT	diploid
changai-CTAACTTTCTGTCTCG	diploid
changai-CTAAGACGTTACAGAA	diploid
changai-CTAATGGCAGGACGTA	diploid
changai-CTACATTAGTTTCCTT	diploid
changai-CTACATTGTCAGGACA	diploid
changai-CTACCCAGTGGTGTAG	diploid
changai-CTACGTCGTCACTTCC	diploid
changai-CTAGAGTTCGGCGCTA	diploid
changai-CTAGCCTAGAAGATTC	diploid
changai-CTAGCCTAGATGTAAC	diploid
changai-CTAGCCTCAGACTCGC	diploid
changai-CTAGTGAAGGATGTAT	diploid
changai-CTAGTGACAAACCTAC	diploid
changai-CTCAGAACATCCGTGG	diploid
changai-CTCAGAAGTAGAGTGC	diploid
changai-CTCAGAATCGGCGCAT	diploid
changai-CTCCTAGAGTTGAGAT	diploid
changai-CTCCTAGCAGCTGCTG	diploid
changai-CTCCTAGGTTGGTTTG	diploid
changai-CTCGGGACAAGGTGTG	diploid
changai-CTCGGGAGTCAATACC	diploid
changai-CTCGTACAGATCCGAG	diploid
changai-CTCGTACGTCGACTGC	diploid
changai-CTCGTACTCTACTATC	diploid
changai-CTCGTCAAGCTACCTA	diploid
changai-CTCGTCAAGTGCCAGA	diploid
changai-CTCGTCAGTCCATGAT	diploid
changai-CTCGTCAGTCCCTACT	diploid
changai-CTCGTCAGTTTCGCTC	diploid
changai-CTCGTCATCACTGGGC	diploid
changai-CTGATAGGTGAGTGAC	diploid
changai-CTGATAGGTGTAACGG	diploid
changai-CTGATCCGTGATGATA	diploid
changai-CTGCCTACAATAGCAA	diploid
changai-CTGCCTACATTATCTC	diploid
changai-CTGCCTAGTCTTCTCG	diploid
changai-CTGCCTATCTTGAGGT	diploid
changai-CTGCGGAGTGCCTTGG	diploid
changai-CTGCTGTAGCGTGAGT	diploid
changai-CTGCTGTGTCTACCTC	diploid
changai-CTGCTGTGTTGATTCG	diploid
changai-CTGGTCTAGAGTGAGA	diploid
changai-CTGGTCTGTACAGCAG	diploid
changai-CTGTGCTGTAAGGGCT	diploid
changai-CTGTTTACAACGCACC	diploid
changai-CTGTTTACAAGACGTG	diploid
changai-CTTACCGCAAGCTGAG	diploid
changai-CTTAGGAAGGCATTGG	diploid
changai-CTTCTCTAGAATCTCC	diploid
changai-CTTCTCTAGCACAGGT	diploid
changai-CTTCTCTAGGCCATAG	diploid
changai-CTTCTCTGTATGAATG	diploid
changai-CTTGGCTCATAACCTG	diploid
changai-CTTGGCTGTAGCGCTC	diploid
changai-CTTTGCGGTAATAGCA	diploid
changai-GAAACTCGTTAGTGGG	diploid
changai-GAAATGAAGTTCGATC	diploid
changai-GAAATGACAGAGCCAA	diploid
changai-GAACATCTCGCAAGCC	diploid
changai-GAACCTAAGAAAGTGG	diploid
changai-GAACCTACAGCCTATA	diploid
changai-GAACCTATCCTGTACC	diploid
changai-GAAGCAGCATCCTAGA	diploid
changai-GAAGCAGGTCTAGTCA	diploid
changai-GAATAAGAGAAGAAGC	diploid
changai-GAATGAAGTGACTACT	diploid
changai-GACACGCAGGAGTAGA	diploid
changai-GACAGAGCATCATCCC	diploid
changai-GACAGAGGTCGGGTCT	diploid
changai-GACCTGGTCGCATGAT	diploid
changai-GACGCGTGTAAATGAC	diploid
changai-GACGGCTCAATACGCT	diploid
changai-GACGGCTCACTTAAGC	diploid
changai-GACGGCTGTCCATCCT	diploid
changai-GACGTGCCAACGATCT	diploid
changai-GACGTTAAGCCATCGC	diploid
changai-GACGTTAAGTCCCACG	diploid
changai-GACTGCGGTCACCTAA	diploid
changai-GAGCAGACAGATGGGT	diploid
changai-GATCAGTAGTACATGA	diploid
changai-GATCTAGCAGTGGGAT	diploid
changai-GATGAGGAGAGCAATT	diploid
changai-GATGAGGCATGGGAAC	diploid
changai-GATGAGGGTAGGCTGA	diploid
changai-GATGAGGGTTTGGGCC	diploid
changai-GATGCTATCTTGTCAT	diploid
changai-GATTCAGCAAGTTAAG	diploid
changai-GCAAACTCAACTTGAC	diploid
changai-GCAAACTCACCGATAT	diploid
changai-GCAAACTGTAGAAGGA	diploid
changai-GCAATCAGTTAAGTAG	diploid
changai-GCACATACACGCGAAA	diploid
changai-GCACATAGTTCATGGT	diploid
changai-GCACATATCATGTCCC	diploid
changai-GCAGCCATCATGTCCC	diploid
changai-GCAGTTACAGTAAGAT	diploid
changai-GCATACACACAAGCCC	diploid
changai-GCATGATCAAAGTGCG	diploid
changai-GCATGATTCCTCCTAG	diploid
changai-GCATGTACATGTTGAC	diploid
changai-GCCAAATAGTCGAGTG	diploid
changai-GCCTCTACACATGACT	diploid
changai-GCCTCTACAGTTCATG	diploid
changai-GCGACCAAGTCTCGGC	diploid
changai-GCGACCATCACTATTC	diploid
changai-GCGCAACCAGCCTGTG	diploid
changai-GCGCAGTGTTACGGAG	diploid
changai-GCGCCAACAGCTGCAC	diploid
changai-GCGCGATGTACAGTGG	diploid
changai-GCTCCTAAGGTGACCA	diploid
changai-GCTCCTATCGCCATAA	diploid
changai-GCTCCTATCTGATACG	diploid
changai-GCTCTGTAGATGGGTC	diploid
changai-GCTGCAGAGATCACGG	diploid
changai-GCTGCAGCACCCATTC	diploid
changai-GCTGCGAGTCTGATCA	diploid
changai-GCTGCGATCCTATTCA	diploid
changai-GCTGCTTAGGGTTCCC	diploid
changai-GCTGGGTGTGAAAGAG	diploid
changai-GCTTGAACAGCCTTGG	diploid
changai-GCTTGAAGTAAGAGAG	diploid
changai-GCTTGAAGTTTGACTG	diploid
changai-GGAACTTTCCCACTTG	diploid
changai-GGAATAAAGTGCAAGC	diploid
changai-GGAATAATCGAACGGA	diploid
changai-GGACAAGTCCTCATTA	diploid
changai-GGACAGATCCCTAACC	diploid
changai-GGACGTCTCTTGGGTA	diploid
changai-GGAGCAACACCTGGTG	diploid
changai-GGATTACTCTAACTTC	diploid
changai-GGCAATTAGATCCTGT	diploid
changai-GGCAATTCAAGGCTCC	diploid
changai-GGCCGATCACGAAGCA	diploid
changai-GGCGACTTCCCTTGCA	diploid
changai-GGCGTGTGTGTGCCTG	diploid
changai-GGCTCGACACGGTAGA	diploid
changai-GGCTGGTTCGGCTTGG	diploid
changai-GGGAATGTCGGTTCGG	diploid
changai-GGGAGATAGGAGCGAG	diploid
changai-GGGATGAAGCAGGTCA	diploid
changai-GGGATGATCTCCTATA	diploid
changai-GGGCATCGTATGGTTC	diploid
changai-GGGTCTGAGGCCCGTT	diploid
changai-GGGTCTGCAGTTCCCT	diploid
changai-GGGTTGCTCGTCTGAA	diploid
changai-GGTATTGGTACACCGC	diploid
changai-GGTGAAGTCGACAGCC	diploid
changai-GGTGCGTAGGCCCTTG	diploid
changai-GGTGCGTGTTCCACAA	diploid
changai-GTACTCCAGGCAGTCA	diploid
changai-GTACTCCAGTGTCCCG	diploid
changai-GTACTCCCAATCCAAC	diploid
changai-GTACTCCCAGCGAACA	diploid
changai-GTACTCCTCAACACTG	diploid
changai-GTACTTTCACACTGCG	diploid
changai-GTACTTTCATCATCCC	diploid
changai-GTAGGCCGTGCACGAA	diploid
changai-GTATTCTTCCAAGCCG	diploid
changai-GTCACAACAGACTCGC	diploid
changai-GTCACAAGTTTCCACC	diploid
changai-GTCCTCACATGCCCGA	diploid
changai-GTCGGGTAGCACACAG	diploid
changai-GTCGGGTAGGACAGCT	diploid
changai-GTCGGGTAGGACCACA	diploid
changai-GTCGGGTAGTATGACA	diploid
changai-GTCGTAAAGTGGTAAT	diploid
changai-GTCGTAACACAACTGT	diploid
changai-GTGAAGGCATCATCCC	diploid
changai-GTGCATAAGGTTACCT	diploid
changai-GTGCATATCAATCTCT	diploid
changai-GTGCGGTGTTTGGGCC	diploid
changai-GTGGGTCTCTTAGCCC	diploid
changai-GTGTGCGAGTGCAAGC	diploid
changai-GTGTTAGGTAAGTTCC	diploid
changai-GTTACAGTCCTACAGA	diploid
changai-GTTCATTGTAAATACG	diploid
changai-GTTCGGGAGGAATTAC	diploid
changai-GTTCTCGAGATGTAAC	diploid
changai-TAAACCGGTGGTAACG	diploid
changai-TAAGAGAGTCGCGAAA	diploid
changai-TAAGAGATCGGATGGA	diploid
changai-TAAGCGTCAGATTGCT	diploid
changai-TAAGCGTGTACGCACC	diploid
changai-TAAGTGCAGAAGGCCT	diploid
changai-TAAGTGCAGCAGCCTC	diploid
changai-TACACGACAAGCGAGT	diploid
changai-TACACGAGTCATCGGC	diploid
changai-TACAGTGAGGATGGAA	diploid
changai-TACCTATGTCACTGGC	diploid
changai-TACCTATGTGCGCTTG	diploid
changai-TACCTATTCCGCAGTG	diploid
changai-TACCTTAAGATACACA	diploid
changai-TACCTTAAGGGTGTTG	diploid
changai-TACCTTACACCACCAG	diploid
changai-TACGGATAGCGGCTTC	diploid
changai-TACGGATAGGCCCGTT	diploid
changai-TACGGGCTCTTTAGGG	diploid
changai-TACGGTAGTCCAGTGC	diploid
changai-TACGGTAGTTTCGCTC	diploid
changai-TACTCATAGACAAGCC	diploid
changai-TACTCATTCAACACAC	diploid
changai-TACTCGCAGCGAGAAA	diploid
changai-TACTCGCCAAGGTTCT	diploid
changai-TACTCGCTCACGAAGG	diploid
changai-TACTTACGTCGCATAT	diploid
changai-TACTTGTAGCAGCGTA	diploid
changai-TAGACCAAGGCCCTCA	diploid
changai-TAGACCAGTTACCGAT	diploid
changai-TAGAGCTCACGGTGTC	diploid
changai-TAGCCGGAGACCTAGG	diploid
changai-TAGCCGGAGTGTTGAA	diploid
changai-TAGCCGGTCCTCGCAT	diploid
changai-TAGGCATGTCTCGTTC	diploid
changai-TAGTTGGAGTGGTCCC	diploid
changai-TAGTTGGCAAAGAATC	diploid
changai-TATGCCCAGTGTACTC	diploid
changai-TATTACCAGCACACAG	diploid
changai-TATTACCCAGGGAGAG	diploid
changai-TCAACGAAGCCATCGC	diploid
changai-TCAACGAGTGGCAAAC	diploid
changai-TCAATCTTCCTTGGTC	diploid
changai-TCACAAGGTATGAAAC	diploid
changai-TCACAAGGTCTCCACT	diploid
changai-TCACGAACAGCGAACA	diploid
changai-TCAGCAAAGATGAGAG	diploid
changai-TCAGCAACAAAGCAAT	diploid
changai-TCAGCAATCCAAGTAC	diploid
changai-TCAGCTCAGAAGATTC	diploid
changai-TCAGCTCGTGAGGGAG	diploid
changai-TCAGCTCGTTCGTTGA	diploid
changai-TCAGCTCTCCGTACAA	diploid
changai-TCAGGTAAGAGTAAGG	diploid
changai-TCAGGTACACATGTGT	diploid
changai-TCAGGTACAGCTTAAC	diploid
changai-TCATTTGAGTTGTCGT	diploid
changai-TCATTTGCACATCCAA	diploid
changai-TCCACACGTGCGAAAC	diploid
changai-TCCACACGTTGTCTTT	diploid
changai-TCCCGATAGTGGAGTC	diploid
changai-TCGCGAGAGTGGTAGC	diploid
changai-TCGCGTTCAGGTCCAC	diploid
changai-TCGCGTTTCCTCGCAT	diploid
changai-TCGGGACCACGAAGCA	diploid
changai-TCGTAGAAGCGATATA	diploid
changai-TCGTAGAGTCTACCTC	diploid
changai-TCTATTGCAAAGAATC	diploid
changai-TCTATTGGTGCTGTAT	diploid
changai-TCTCATAAGGGCTTCC	diploid
changai-TCTCATACATGGTCAT	diploid
changai-TCTCATAGTAGCCTAT	diploid
changai-TCTCATATCCTTGGTC	diploid
changai-TCTCTAAGTGCGCTTG	diploid
changai-TCTCTAATCGGTCTAA	diploid
changai-TCTGAGAAGACCTTTG	diploid
changai-TCTGGAAAGATAGTCA	diploid
changai-TCTTCGGAGAGGTACC	diploid
changai-TCTTCGGGTCGACTAT	diploid
changai-TCTTCGGGTGACAAAT	diploid
changai-TCTTTCCGTCGACTGC	diploid
changai-TGAAAGACACAGATTC	diploid
changai-TGAAAGACAGGTGGAT	diploid
changai-TGAAAGAGTAAGTTCC	diploid
changai-TGAAAGATCGGCGCAT	diploid
changai-TGACTAGTCAATCTCT	diploid
changai-TGACTTTCAGCTTCGG	diploid
changai-TGACTTTTCTGCCCTA	diploid
changai-TGAGAGGCAACACCTA	diploid
changai-TGAGCATCACAGGCCT	diploid
changai-TGAGCCGCAAGCCTAT	diploid
changai-TGAGCCGCATCGGGTC	diploid
changai-TGAGCCGGTGGGTCAA	diploid
changai-TGCACCTAGGGAACGG	diploid
changai-TGCCAAAAGCTGTCTA	diploid
changai-TGCCCATTCCGCATAA	diploid
changai-TGCCCTACAGTTCATG	diploid
changai-TGCCCTAGTGCATCTA	diploid
changai-TGCCCTATCCGTCAAA	diploid
changai-TGCGCAGCACAGGAGT	diploid
changai-TGCGGGTGTCAATACC	diploid
changai-TGCGGGTGTTGTGGAG	diploid
changai-TGCGGGTTCAAACAAG	diploid
changai-TGCGTGGGTCTCCATC	diploid
changai-TGCGTGGTCACCCGAG	diploid
changai-TGGCGCAGTCAACTGT	diploid
changai-TGGTTAGAGGCTAGAC	diploid
changai-TGGTTAGCAGTATGCT	diploid
changai-TGGTTCCTCGGAAATA	diploid
changai-TGTCCCAAGTCATGCT	diploid
changai-TGTCCCACAATCGAAA	diploid
changai-TGTCCCATCAGCATGT	diploid
changai-TGTGGTATCGCGTTTC	diploid
changai-TGTGTTTCAAGGTTTC	diploid
changai-TTAGGACAGCGATTCT	diploid
changai-TTAGGCAAGCGCTTAT	diploid
changai-TTAGGCACAGACGCAA	diploid
changai-TTAGTTCCATGTCCTC	diploid
changai-TTAGTTCTCAACTCTT	diploid
changai-TTAGTTCTCATATCGG	diploid
changai-TTATGCTGTGCCTTGG	diploid
changai-TTATGCTTCGGCTTGG	diploid
changai-TTCGAAGAGTTTCCTT	diploid
changai-TTCGGTCAGATAGTCA	diploid
changai-TTCGGTCCAGAAGCAC	diploid
changai-TTCGGTCCATTGGGCC	diploid
changai-TTCTACAGTTGCGTTA	diploid
changai-TTCTACATCGCGCCAA	diploid
changai-TTCTACATCTATCCTA	diploid
changai-TTCTCAACAAAGCGGT	diploid
changai-TTCTCAAGTTAGAACA	diploid
changai-TTCTCCTGTCAACATC	diploid
changai-TTGAACGTCAACACCA	diploid
changai-TTGACTTCAGCATGAG	diploid
changai-TTGGCAAGTTACGTCA	diploid
changai-TTTACTGGTACACCGC	diploid
changai-TTTATGCGTGCGCTTG	diploid
changai-TTTCCTCAGTCTCGGC	diploid
changai-TTTCCTCCACGAGAGT	diploid
changai-TTTCCTCGTAGCAAAT	diploid
changai-TTTGCGCGTGAGGGAG	diploid
changai-TTTGCGCTCGTAGGTT	diploid
changai-TTTGGTTCAAACTGTC	diploid
changai-TTTGGTTCAACTGCGC	diploid
changai-TTTGGTTCAGTGGGAT	diploid
changai-TTTGTCATCCTAAGTG	diploid
aipang-AACGTTGCACTCAGGC	diploid
aipang-ACATACGAGGAGCGTT	diploid
aipang-ACTTTCATCTAACGGT	diploid
aipang-AGAGCGAAGGCTCTTA	diploid
aipang-AGCCTAAAGACCACGA	diploid
aipang-ATTGGACTCCAAAGTC	diploid
aipang-CAAGATCAGATCGGGT	diploid
aipang-CACATTTGTTTGTGTG	diploid
aipang-CAGAATCGTTGTGGCC	diploid
aipang-CAGCAGCTCCGTTGCT	diploid
aipang-CCTACCAAGACCCACC	diploid
aipang-CGTCACTAGTGTTGAA	diploid
aipang-CTGAAACCAATAGCGG	diploid
aipang-GAAACTCCACACAGAG	diploid
aipang-GCAGTTAGTCTTGATG	diploid
aipang-GCATGCGCATCAGTAC	diploid
aipang-GGGCATCTCAGCTTAG	diploid
aipang-TAGAGCTGTCGCTTCT	diploid
aipang-TCAGATGTCAACGGCC	diploid
aipang-TGCACCTTCAGGCCCA	diploid
aipang-TTAGGCATCTGAGGGA	diploid
changN-AAACGGGGTGATAAAC	diploid
changN-AACTCCCTCATGTCCC	diploid
changN-ACCTTTAGTCGGCTCA	diploid
changN-ACTGTCCTCCTATGTT	diploid
changN-ACTTGTTCAATCCGAT	diploid
changN-AGTGAGGCAAGGTTCT	diploid
changN-AGTGGGAGTTAGATGA	diploid
changN-ATTCTACGTCCAAGTT	diploid
changN-CACAGTAAGGACAGCT	diploid
changN-CAGAGAGAGGGAAACA	diploid
changN-CAGTCCTAGAGGGCTT	diploid
changN-CATATGGAGCCCTAAT	diploid
changN-CGACTTCTCTGAGTGT	diploid
changN-CGTAGCGCAAAGCGGT	diploid
changN-CGTGTAACAAACAACA	diploid
changN-CTCTGGTAGGTAGCCA	diploid
changN-CTGAAGTTCGGAATCT	diploid
changN-CTGCTGTCATGCTGGC	diploid
changN-CTGTGCTCAGACTCGC	diploid
changN-GAAACTCCAGATTGCT	diploid
changN-GAGTCCGCACCAGCAC	diploid
changN-GATCGATGTTAAGATG	diploid
changN-GATTCAGCACGTCAGC	diploid
changN-GCACATATCCTTCAAT	diploid
changN-GCATGCGCAAGTTGTC	diploid
changN-GCGCAGTGTATTACCG	diploid
changN-GCTGGGTTCTGCCAGG	diploid
changN-GGGTCTGTCTATGTGG	diploid
changN-GTACTTTCATTGGTAC	diploid
changN-TAGAGCTGTCGCGAAA	diploid
changN-TAGCCGGGTACAAGTA	diploid
changN-TCATTACTCTATGTGG	diploid
changN-TCGCGTTTCGACAGCC	diploid
changN-TCGGGACTCAGTCCCT	diploid
changN-TGAGAGGTCTCCCTGA	diploid
changN-TGAGCCGTCACTCTTA	diploid
changN-TGCTACCGTCCCGACA	diploid
changN-TGGCCAGGTAGTACCT	diploid
CA-AAACCTGAGAGTAATC	diploid
CA-AAACCTGGTTCACCTC	diploid
CA-AAACCTGTCATGGTCA	diploid
CA-AAAGATGTCATATCGG	diploid
CA-AAAGATGTCGGCATCG	diploid
CA-AAAGATGTCTATCGCC	diploid
CA-AAAGCAACACAACTGT	diploid
CA-AAAGCAACAGTACACT	diploid
CA-AAAGCAATCAACCAAC	diploid
CA-AAAGTAGGTATTCGTG	diploid
CA-AAAGTAGGTTTCCACC	diploid
CA-AAATGCCTCTTGACGA	diploid
CA-AACACGTCATAGGATA	diploid
CA-AACCATGTCGGAAATA	diploid
CA-AACGTTGCACCGTTGG	diploid
CA-AACTGGTGTCGTCTTC	diploid
CA-AAGACCTGTAATCGTC	diploid
CA-AAGACCTTCAAGGCTT	diploid
CA-AAGCCGCAGATCCTGT	diploid
CA-AAGCCGCAGGCCGAAT	diploid
CA-AAGCCGCCATTCCTCG	diploid
CA-AAGCCGCGTCTCAACA	diploid
CA-AAGGTTCGTCTGATCA	diploid
CA-AAGTCTGGTTACCGAT	diploid
CA-AATCCAGCACTCAGGC	diploid
CA-AATCCAGCATGATCCA	diploid
CA-AATCCAGTCAGGATCT	diploid
CA-ACACCAATCCTTAATC	diploid
CA-ACACCGGAGCTTTGGT	diploid
CA-ACACCGGGTCGTTGTA	diploid
CA-ACAGCTAAGTCGTACT	diploid
CA-ACATACGAGATGTGTA	diploid
CA-ACATACGTCTGTGCAA	diploid
CA-ACATCAGCAGACAAGC	diploid
CA-ACATGGTAGTGTGGCA	diploid
CA-ACATGGTCATATGGTC	diploid
CA-ACGATACTCGTAGGAG	diploid
CA-ACGATGTCAGCCAATT	diploid
CA-ACGATGTGTCTGCAAT	diploid
CA-ACGATGTTCACTATTC	diploid
CA-ACGCAGCAGCCACGCT	diploid
CA-ACGCCGAGTTACAGAA	diploid
CA-ACGTCAACAATAACGA	diploid
CA-ACTATCTGTTAAAGTG	diploid
CA-ACTGAACAGGGTATCG	diploid
CA-ACTGAACCATCGGGTC	diploid
CA-ACTGATGCAAATTGCC	diploid
CA-ACTTACTCAATCGGTT	diploid
CA-AGAATAGTCTACCAGA	diploid
CA-AGACGTTTCTTGCCGT	diploid
CA-AGAGCTTTCTTAGCCC	diploid
CA-AGAGTGGGTTTGGCGC	diploid
CA-AGATTGCAGCCTTGAT	diploid
CA-AGATTGCCACCATGTA	diploid
CA-AGCAGCCGTCGAAAGC	diploid
CA-AGCAGCCTCGCCGTGA	diploid
CA-AGCATACAGCTTATCG	diploid
CA-AGCCTAAAGATCCTGT	diploid
CA-AGCGGTCGTCTAACGT	diploid
CA-AGCGTCGTCCTCCTAG	diploid
CA-AGCTCCTAGATCGGGT	diploid
CA-AGCTCTCTCCTTGGTC	diploid
CA-AGCTTGAAGTGTACTC	diploid
CA-AGGCCACCACGTCAGC	diploid
CA-AGGCCGTAGCTAGGCA	diploid
CA-AGGCCGTTCCGGGTGT	diploid
CA-AGGCCGTTCTGTTGAG	diploid
CA-AGGTCCGTCTTACCTA	diploid
CA-AGTAGTCGTCGGATCC	diploid
CA-AGTGAGGGTGGTCCGT	diploid
CA-AGTTGGTGTGTTTGTG	diploid
CA-ATAAGAGAGTCAAGCG	diploid
CA-ATAAGAGTCGGATGGA	diploid
CA-ATAGACCAGGCCCTCA	diploid
CA-ATCACGATCCCGACTT	diploid
CA-ATCATCTCAGGCGATA	diploid
CA-ATCATGGAGGGAGTAA	diploid
CA-ATCCACCTCAAACCAC	diploid
CA-ATCGAGTTCTTAACCT	diploid
CA-ATCTACTTCACCGTAA	diploid
CA-ATCTGCCAGGTAAACT	diploid
CA-ATGCGATAGCTGTCTA	diploid
CA-ATGCGATGTATGAATG	diploid
CA-ATGCGATGTGAACCTT	diploid
CA-ATGTGTGCAAGTACCT	diploid
CA-ATGTGTGTCTGCTTGC	diploid
CA-ATTACTCCACTGCCAG	diploid
CA-ATTACTCCATACGCTA	diploid
CA-ATTCTACTCTAACTCT	diploid
CA-ATTGGTGTCGATAGAA	diploid
CA-ATTTCTGAGAAGGTTT	diploid
CA-CAACCTCGTAAGTGGC	diploid
CA-CAACCTCTCCCTCAGT	diploid
CA-CAACCTCTCTTGGGTA	diploid
CA-CAAGAAACATTATCTC	diploid
CA-CAAGAAAGTCTGCAAT	diploid
CA-CAAGATCCAGTCGTGC	diploid
CA-CAAGGCCAGCCACTAT	diploid
CA-CAAGGCCAGTGCCAGA	diploid
CA-CAAGGCCTCAACTCTT	diploid
CA-CAAGGCCTCCTGCAGG	diploid
CA-CAAGTTGAGCCCGAAA	diploid
CA-CAAGTTGGTTCATGGT	diploid
CA-CACACTCGTCTGCGGT	diploid
CA-CACACTCGTGCGATAG	diploid
CA-CACAGGCCAGGGTATG	diploid
CA-CACCAGGAGTTCCACA	diploid
CA-CACCAGGGTTCACCTC	diploid
CA-CACCTTGAGGCCCTCA	diploid
CA-CACCTTGCAGTACACT	diploid
CA-CACTCCAGTTCTGGTA	diploid
CA-CAGAATCCACGGATAG	diploid
CA-CAGCAGCGTAAGGGCT	diploid
CA-CAGCATACAACCGCCA	diploid
CA-CAGCGACAGTGCGATG	diploid
CA-CAGCTAACAAGTCTGT	diploid
CA-CAGCTAACAGGTCCAC	diploid
CA-CAGCTGGGTAACGACG	diploid
CA-CAGCTGGTCTCTGTCG	diploid
CA-CAGGTGCCAATCCGAT	diploid
CA-CAGTCCTGTGTTTGGT	diploid
CA-CATCAGAGTCTCCACT	diploid
CA-CATCCACTCGGCGCTA	diploid
CA-CATCGAAGTAGTGAAT	diploid
CA-CATCGGGCAAAGGCGT	diploid
CA-CATCGGGGTGCCTTGG	diploid
CA-CATGCCTAGCCAGTTT	diploid
CA-CATGCCTAGTCCCACG	diploid
CA-CATGGCGAGATGTTAG	diploid
CA-CATTCGCGTTACCAGT	diploid
CA-CCACCTAGTGCCTGTG	diploid
CA-CCACGGATCTCAAGTG	diploid
CA-CCAGCGACAGCCAGAA	diploid
CA-CCAGCGACATATGCTG	diploid
CA-CCATTCGTCCTAGTGA	diploid
CA-CCCAATCTCCTGCCAT	diploid
CA-CCCATACGTTTGTTTC	diploid
CA-CCCTCCTCATTGGGCC	diploid
CA-CCGTTCATCGTTGCCT	diploid
CA-CCTAAAGGTCGAAAGC	diploid
CA-CCTAAAGGTGCACCAC	diploid
CA-CCTACACTCCTATTCA	diploid
CA-CCTACACTCCTTAATC	diploid
CA-CCTACCATCACCCTCA	diploid
CA-CCTCAGTAGATGTGGC	diploid
CA-CCTTACGGTGCGAAAC	diploid
CA-CCTTACGTCACTGGGC	diploid
CA-CCTTCGACATAGTAAG	diploid
CA-CGAACATAGGGAGTAA	diploid
CA-CGACCTTAGCAGGTCA	diploid
CA-CGACTTCAGAATGTTG	diploid
CA-CGACTTCTCCACGACG	diploid
CA-CGAGAAGAGCCAGGAT	diploid
CA-CGAGCCAAGCGATGAC	diploid
CA-CGAGCCACAGGGTATG	diploid
CA-CGATCGGAGCAACGGT	diploid
CA-CGATGTACACATGGGA	diploid
CA-CGCCAAGAGAGGGATA	diploid
CA-CGCCAAGCATTCTTAC	diploid
CA-CGCCAAGTCGAACTGT	diploid
CA-CGCGGTAAGGACATTA	diploid
CA-CGCGGTACAACTGGCC	diploid
CA-CGCGGTAGTAGCAAAT	diploid
CA-CGCTGGAAGTTAACGA	diploid
CA-CGCTGGACAAAGGTGC	diploid
CA-CGCTGGACACCAGATT	diploid
CA-CGGACACAGCACCGTC	diploid
CA-CGGACTGTCCCATTTA	diploid
CA-CGGACTGTCCTGCTTG	diploid
CA-CGTAGGCAGCTGCGAA	diploid
CA-CGTCAGGCACAGATTC	diploid
CA-CGTCAGGCACCAGATT	diploid
CA-CGTCCATAGTCGATAA	diploid
CA-CGTCTACAGCGTTTAC	diploid
CA-CGTTCTGTCTTGTATC	diploid
CA-CTAAGACTCGCATGAT	diploid
CA-CTACACCTCCGCAAGC	diploid
CA-CTACCCATCCGTCATC	diploid
CA-CTACGTCAGCCGTCGT	diploid
CA-CTACGTCTCCGAACGC	diploid
CA-CTAGCCTAGGCTACGA	diploid
CA-CTAGCCTTCAGGTTCA	diploid
CA-CTAGTGAGTCTTGATG	diploid
CA-CTCACACAGACTAGAT	diploid
CA-CTCACACAGCTAACAA	diploid
CA-CTCCTAGTCTCTGTCG	diploid
CA-CTCCTAGTCTGAAAGA	diploid
CA-CTCGAAAAGGCCCGTT	diploid
CA-CTCGAAAAGTACGCCC	diploid
CA-CTCGGAGCAAATCCGT	diploid
CA-CTCGGGAGTACTTGAC	diploid
CA-CTCGTACCATACGCTA	diploid
CA-CTCGTCAAGACCTAGG	diploid
CA-CTCGTCACAACGCACC	diploid
CA-CTCGTCACACAGCGTC	diploid
CA-CTCTAATAGTCGCCGT	diploid
CA-CTCTAATAGTTAGGTA	diploid
CA-CTCTAATTCCTATTCA	diploid
CA-CTCTACGCACGGATAG	diploid
CA-CTCTACGCATTTCACT	diploid
CA-CTCTACGTCAACACCA	diploid
CA-CTGATCCCAGGGATTG	diploid
CA-CTGTGCTCACACTGCG	diploid
CA-CTTACCGAGCTTTGGT	diploid
CA-CTTCTCTTCACCATAG	diploid
CA-CTTGGCTCATCGGGTC	diploid
CA-GAAATGAAGACATAAC	diploid
CA-GAATAAGCAAGAAAGG	diploid
CA-GAATAAGGTTATGCGT	diploid
CA-GAATGAAGTCGGCTCA	diploid
CA-GAATGAATCTTGAGGT	diploid
CA-GACGCGTCAAATCCGT	diploid
CA-GACGCGTTCAACGCTA	diploid
CA-GACGTGCTCCAGAAGG	diploid
CA-GACTAACTCTACTCAT	diploid
CA-GACTGCGCACGGTTTA	diploid
CA-GATCGTAAGCTAAGAT	diploid
CA-GATCGTATCTTGTACT	diploid
CA-GATCTAGCAATAGCGG	diploid
CA-GATCTAGTCTGGTATG	diploid
CA-GATGAAATCACTCCTG	diploid
CA-GATGCTACAGTCGATT	diploid
CA-GCAAACTAGAAACGAG	diploid
CA-GCAAACTAGCTAGTCT	diploid
CA-GCAAACTCACTTACGA	diploid
CA-GCAATCACAAGTAGTA	diploid
CA-GCAATCATCAACACTG	diploid
CA-GCACTCTGTGCACTTA	diploid
CA-GCACTCTTCAGTTTGG	diploid
CA-GCCAAATGTCCTAGCG	diploid
CA-GCGAGAACAGTATCTG	diploid
CA-GCGAGAAGTAAACGCG	diploid
CA-GCGCAGTGTAAGGGCT	diploid
CA-GCTCCTAAGTGGAGTC	diploid
CA-GCTCTGTCACGACTCG	diploid
CA-GCTCTGTTCAGCCTAA	diploid
CA-GCTGCAGGTTTCCACC	diploid
CA-GCTGCGACAGGAATCG	diploid
CA-GCTGCTTCACCTGGTG	diploid
CA-GCTGCTTGTCCCTACT	diploid
CA-GCTGCTTTCGTTGACA	diploid
CA-GCTGGGTCAATGGATA	diploid
CA-GCTGGGTGTATCGCAT	diploid
CA-GCTTCCAAGCATGGCA	diploid
CA-GGATGTTGTTTCGCTC	diploid
CA-GGATTACTCGTGACAT	diploid
CA-GGCGACTGTAGCTCCG	diploid
CA-GGCGACTGTCATTAGC	diploid
CA-GGCGTGTCATTCCTCG	diploid
CA-GGGACCTAGTATCTCG	diploid
CA-GGGACCTGTAGCCTAT	diploid
CA-GGGACCTTCACCTCGT	diploid
CA-GGGACCTTCGGAAATA	diploid
CA-GGGATGATCAGGTAAA	diploid
CA-GGGCATCGTGCACGAA	diploid
CA-GGGTCTGCATACTACG	diploid
CA-GGGTCTGGTCGTTGTA	diploid
CA-GGGTCTGGTTTCGCTC	diploid
CA-GGGTTGCCAGGACGTA	diploid
CA-GGTGCGTCACGAAGCA	diploid
CA-GGTGTTAAGGCCCGTT	diploid
CA-GGTGTTACATGGTAGG	diploid
CA-GTAACTGGTGCGGTAA	diploid
CA-GTACGTAAGATCTGCT	diploid
CA-GTACGTAAGTGGGCTA	diploid
CA-GTACTCCGTCTCTTTA	diploid
CA-GTACTCCTCACCTCGT	diploid
CA-GTACTTTTCGTCCAGG	diploid
CA-GTACTTTTCTTAACCT	diploid
CA-GTAGGCCAGACCACGA	diploid
CA-GTAGTCAAGTCAAGGC	diploid
CA-GTAGTCAGTCTAAACC	diploid
CA-GTAGTCATCAACGGCC	diploid
CA-GTATCTTTCAGTCCCT	diploid
CA-GTCAAGTTCAAGGCTT	diploid
CA-GTCACGGAGGGCTCTC	diploid
CA-GTCACGGTCCGTTGCT	diploid
CA-GTCCTCATCCGTTGCT	diploid
CA-GTCGTAATCATGTAGC	diploid
CA-GTGAAGGAGACAGACC	diploid
CA-GTGCGGTTCGCGATCG	diploid
CA-GTGCTTCCAGCCTATA	diploid
CA-GTGGGTCTCAGCTCGG	diploid
CA-GTGGGTCTCCCATTAT	diploid
CA-GTGTGCGCATTAGCCA	diploid
CA-GTGTTAGGTTACCGAT	diploid
CA-GTTAAGCTCTTTAGGG	diploid
CA-GTTACAGCAGTACACT	diploid
CA-TAAACCGTCTTGAGAC	diploid
CA-TAAGAGATCGCAAACT	diploid
CA-TAAGTGCTCTGTTGAG	diploid
CA-TACAGTGAGTGTCTCA	diploid
CA-TACAGTGTCATAAAGG	diploid
CA-TACCTTACAGATAATG	diploid
CA-TACGGTAAGCTTTGGT	diploid
CA-TACGGTAGTCGCATAT	diploid
CA-TACTCATTCACGACTA	diploid
CA-TAGAGCTCAACAACCT	diploid
CA-TAGCCGGAGCCGCCTA	diploid
CA-TAGCCGGGTAGGGACT	diploid
CA-TAGCCGGGTGGCTCCA	diploid
CA-TAGTTGGGTAGAAAGG	diploid
CA-TAGTTGGTCACCAGGC	diploid
CA-TATCTCATCAATCACG	diploid
CA-TATGCCCCAATGAAAC	diploid
CA-TCAATCTGTGCGCTTG	diploid
CA-TCACGAATCAAACCAC	diploid
CA-TCAGCAAGTGAGTATA	diploid
CA-TCAGCTCCATAGGATA	diploid
CA-TCAGGATCACCCTATC	diploid
CA-TCAGGATCACTGAAGG	diploid
CA-TCAGGATGTGCTTCTC	diploid
CA-TCAGGATTCGGAATCT	diploid
CA-TCATTACCACCTATCC	diploid
CA-TCCCGATAGGCACATG	diploid
CA-TCGCGAGCAGACTCGC	diploid
CA-TCGCGTTAGGTACTCT	diploid
CA-TCGGGACAGTTGTAGA	diploid
CA-TCGGGACTCAGCTTAG	diploid
CA-TCGGTAAAGCTAGCCC	diploid
CA-TCTATTGCATGCGCAC	diploid
CA-TCTGAGAAGGAGTACC	diploid
CA-TCTGGAATCGCGGATC	diploid
CA-TCTTCGGAGGCGACAT	diploid
CA-TCTTCGGAGTACATGA	diploid
CA-TCTTTCCAGGGAAACA	diploid
CA-TGAAAGAGTACGCACC	diploid
CA-TGACGGCCAATACGCT	diploid
CA-TGACTAGGTCTCAACA	diploid
CA-TGACTTTCAGCCTTGG	diploid
CA-TGAGAGGGTACCTACA	diploid
CA-TGAGCATTCGGAGGTA	diploid
CA-TGAGCCGAGCGATGAC	diploid
CA-TGAGCCGGTCTAGTGT	diploid
CA-TGCACCTGTGCCTTGG	diploid
CA-TGCCCTAAGGCGTACA	diploid
CA-TGCGCAGAGGGCATGT	diploid
CA-TGCTACCAGATACACA	diploid
CA-TGCTACCCATGCAACT	diploid
CA-TGCTACCGTAATAGCA	diploid
CA-TGCTACCTCTTGCAAG	diploid
CA-TGCTGCTGTCAAGCGA	diploid
CA-TGCTGCTTCTCGGACG	diploid
CA-TGGCTGGAGACAGAGA	diploid
CA-TGGCTGGAGTCCATAC	diploid
CA-TGGTTCCTCCGCAAGC	diploid
CA-TGTATTCGTTGTACAC	diploid
CA-TGTCCCACATCGATGT	diploid
CA-TGTCCCATCTTGTTTG	diploid
CA-TGTGTTTGTATAGGTA	diploid
CA-TGTGTTTTCACAGGCC	diploid
CA-TTAGGACGTCGTCTTC	diploid
CA-TTAGTTCAGACTTTCG	diploid
CA-TTATGCTTCTTTACAC	diploid
CA-TTCCCAGGTCCCGACA	diploid
CA-TTCGAAGCAAACTGTC	diploid
CA-TTCTCAACACGGCTAC	diploid
CA-TTCTCCTCAAGTCTGT	diploid
CA-TTCTCCTTCTACCTGC	diploid
CA-TTCTTAGAGGGTTTCT	diploid
CA-TTCTTAGCACACTGCG	diploid
CA-TTGCCGTTCATGGTCA	diploid
CA-TTGGCAACAAGGGTCA	diploid
CA-TTTCCTCAGTCGATAA	diploid
CA-TTTGGTTCACTGTGTA	diploid
CA-TTTGGTTTCCTTGACC	diploid
N-AAACCTGAGATAGGAG	diploid
N-AAACCTGCACAGACAG	diploid
N-AAACCTGTCAACCAAC	diploid
N-AAAGATGAGCTAGGCA	diploid
N-AAAGCAAAGAACAATC	diploid
N-AAATGCCCAAACTGCT	diploid
N-AACCATGGTATCAGTC	diploid
N-AACCATGTCTTGAGAC	diploid
N-AACCGCGCATCCCACT	diploid
N-AACCGCGTCAGTTCGA	diploid
N-AACGTTGAGAACAACT	diploid
N-AACTCAGAGCCAGAAC	diploid
N-AACTCAGCAGTAACGG	diploid
N-AACTCCCCACAACTGT	diploid
N-AACTCCCTCCTGCTTG	diploid
N-AAGACCTAGATCCGAG	diploid
N-AAGGCAGAGCCGATTT	diploid
N-AAGGCAGTCTCTAGGA	diploid
N-AAGGTTCCAGCCACCA	diploid
N-AAGGTTCTCACTATTC	diploid
N-AAGGTTCTCATAACCG	diploid
N-AAGTCTGTCGCAAACT	diploid
N-AATCCAGTCGAATGCT	diploid
N-ACACCCTCATCACAAC	diploid
N-ACACCCTGTAAAGTCA	diploid
N-ACACTGACACGACGAA	diploid
N-ACACTGATCAGCTCTC	diploid
N-ACACTGATCTCGTATT	diploid
N-ACAGCCGAGCTTCGCG	diploid
N-ACATCAGGTGTGAATA	diploid
N-ACATGGTAGGATCGCA	diploid
N-ACGAGCCCAGGCGATA	diploid
N-ACGAGGAGTCTCTTTA	diploid
N-ACGCAGCGTATATGAG	diploid
N-ACGGGCTAGTGCGATG	diploid
N-ACGGGCTGTCGGCATC	diploid
N-ACGGGTCCATCTATGG	diploid
N-ACTGAACAGCAGGCTA	diploid
N-ACTGAGTGTAGTAGTA	diploid
N-ACTGAGTTCGGAAACG	diploid
N-ACTGTCCAGCGATTCT	diploid
N-ACTGTCCTCAGTCAGT	diploid
N-ACTTTCAAGATAGTCA	diploid
N-ACTTTCATCGGCATCG	diploid
N-AGAGCTTTCCAAGTAC	diploid
N-AGAGTGGCAGTGGAGT	diploid
N-AGAGTGGGTCATGCAT	diploid
N-AGATCTGAGTCCCACG	diploid
N-AGCAGCCCATCGATTG	diploid
N-AGCGGTCAGGTGACCA	diploid
N-AGCGGTCTCTCCAACC	diploid
N-AGCTCCTGTCGCTTTC	diploid
N-AGCTCCTTCGGCGGTT	diploid
N-AGCTCTCCACACAGAG	diploid
N-AGCTCTCGTAGCGTAG	diploid
N-AGGCCACAGCACCGTC	diploid
N-AGGCCGTAGAAAGTGG	diploid
N-AGGCCGTCATGTAGTC	diploid
N-AGGCCGTGTGCGAAAC	diploid
N-AGGGAGTAGTTAGCGG	diploid
N-AGGGAGTGTACAGTGG	diploid
N-AGGGATGAGAAAGTGG	diploid
N-AGGTCATCAGTCAGCC	diploid
N-AGGTCATGTTCTCATT	diploid
N-AGTAGTCTCTACTATC	diploid
N-AGTGGGAAGTGCAAGC	diploid
N-AGTGGGAGTTGAGTTC	diploid
N-AGTGTCATCCGAATGT	diploid
N-AGTTGGTTCGAGAGCA	diploid
N-ATAAGAGTCTCGCATC	diploid
N-ATCACGAGTTGGTAAA	diploid
N-ATCCACCCAATGGACG	diploid
N-ATCCGAACAGGTCTCG	diploid
N-ATCCGAAGTATAATGG	diploid
N-ATCCGAAGTGGCTCCA	diploid
N-ATCGAGTCACGGATAG	diploid
N-ATGAGGGAGAAGGTTT	diploid
N-ATGAGGGCAAACCCAT	diploid
N-ATGAGGGGTAGAGGAA	diploid
N-ATGGGAGTCTACTATC	diploid
N-ATGTGTGAGATATGCA	diploid
N-ATTCTACAGGTGCAAC	diploid
N-ATTGGACCAAGACGTG	diploid
N-ATTGGACGTAGCGATG	diploid
N-CAACCTCAGTGACATA	diploid
N-CAACCTCGTCCGTGAC	diploid
N-CAACTAGCAAGGTTCT	diploid
N-CAACTAGCATTAGCCA	diploid
N-CAACTAGTCTTTAGGG	diploid
N-CAAGATCAGCTCAACT	diploid
N-CAAGGCCAGCTTATCG	diploid
N-CAAGGCCTCTTGTTTG	diploid
N-CACACCTAGATGCCAG	diploid
N-CACACTCTCAAACGGG	diploid
N-CACACTCTCGAGGTAG	diploid
N-CACAGGCAGTGCGTGA	diploid
N-CACAGGCTCTACGAGT	diploid
N-CACCACTAGGATATAC	diploid
N-CACCACTTCGCGGATC	diploid
N-CACCAGGAGATGAGAG	diploid
N-CACCAGGCACAACGTT	diploid
N-CACCTTGAGGTGATAT	diploid
N-CAGAATCGTGCTGTAT	diploid
N-CAGAATCTCCAGATCA	diploid
N-CAGATCAGTTCACGGC	diploid
N-CAGCAGCTCTCGCATC	diploid
N-CAGCATAAGTCGAGTG	diploid
N-CAGCATACAGGCAGTA	diploid
N-CAGCGACGTCATGCCG	diploid
N-CAGCGACGTGGACGAT	diploid
N-CAGTAACCAGGTTTCA	diploid
N-CAGTAACGTAAATACG	diploid
N-CAGTCCTAGCGTTCCG	diploid
N-CATATGGGTTTGTGTG	diploid
N-CATCAGAAGTACGTAA	diploid
N-CATCAGAAGTGAAGTT	diploid
N-CATCGAATCTCGATGA	diploid
N-CATCGGGGTGAACCTT	diploid
N-CATGACACAGCTCCGA	diploid
N-CATTCGCAGCAGATCG	diploid
N-CCAATCCTCACGCATA	diploid
N-CCACCTACAAGCCCAC	diploid
N-CCACGGAGTTCAGTAC	diploid
N-CCACGGATCCGGGTGT	diploid
N-CCAGCGAGTTCGTCTC	diploid
N-CCATTCGGTCTAAACC	diploid
N-CCCATACGTAGAGTGC	diploid
N-CCCTCCTCAGGATCGA	diploid
N-CCGTACTAGGCTAGCA	diploid
N-CCGTGGAGTCAAAGCG	diploid
N-CCTAAAGAGTTCGATC	diploid
N-CCTACCATCCTCAATT	diploid
N-CCTCAGTAGCTGCAAG	diploid
N-CCTTACGTCCAAGTAC	diploid
N-CCTTCCCAGGGAAACA	diploid
N-CCTTCCCTCGGTCCGA	diploid
N-CCTTCGAAGCGCTCCA	diploid
N-CCTTCGACAAGCTGGA	diploid
N-CCTTCGATCCCAGGTG	diploid
N-CCTTTCTAGATCCCAT	diploid
N-CCTTTCTCAGCTGCAC	diploid
N-CGAACATCACAACTGT	diploid
N-CGAATGTTCATCGCTC	diploid
N-CGACCTTCAAGGTTCT	diploid
N-CGACTTCGTCGCGAAA	diploid
N-CGAGCCAGTTATGTGC	diploid
N-CGATGGCAGCTAGGCA	diploid
N-CGATTGAGTCCTGCTT	diploid
N-CGCTATCGTTCGCGAC	diploid
N-CGCTATCTCTTATCTG	diploid
N-CGCTGGAAGAGTACCG	diploid
N-CGCTTCACATTTGCCC	diploid
N-CGGACACAGACTGTAA	diploid
N-CGGACACAGCGATATA	diploid
N-CGGACGTAGATGCCAG	diploid
N-CGGACTGAGTTACGGG	diploid
N-CGGACTGGTAGGCTGA	diploid
N-CGGAGCTGTGATGATA	diploid
N-CGGAGCTTCATACGGT	diploid
N-CGGAGTCGTGATAAAC	diploid
N-CGGGTCAAGCGTCAAG	diploid
N-CGGTTAAGTACCATCA	diploid
N-CGTAGCGGTGCCTGGT	diploid
N-CGTAGGCCACACCGAC	diploid
N-CGTAGGCCACGGCTAC	diploid
N-CGTCACTCATAGGATA	diploid
N-CGTCTACTCTATGTGG	diploid
N-CGTGTAATCTTGCATT	diploid
N-CGTTAGAAGATAGCAT	diploid
N-CGTTCTGAGCTATGCT	diploid
N-CGTTGGGCAGTAGAGC	diploid
N-CGTTGGGGTCTAAAGA	diploid
N-CTAACTTAGGGATACC	diploid
N-CTAACTTTCTTGTCAT	diploid
N-CTAAGACTCGACCAGC	diploid
N-CTACACCCACAGATTC	diploid
N-CTACACCCACGAAACG	diploid
N-CTACATTTCTACTCAT	diploid
N-CTACCCACATTGGCGC	diploid
N-CTACCCATCGTTACGA	diploid
N-CTACGTCTCATCGGAT	diploid
N-CTAGAGTGTCAGAATA	diploid
N-CTAGAGTTCTCGATGA	diploid
N-CTAGCCTAGAGAGCTC	diploid
N-CTAGCCTCACCGGAAA	diploid
N-CTAGTGATCAACACAC	diploid
N-CTCAGAAGTGATGCCC	diploid
N-CTCGAGGAGTACCGGA	diploid
N-CTCGGAGGTTGGTTTG	diploid
N-CTCTAATAGGGTGTGT	diploid
N-CTCTGGTTCCGCTGTT	diploid
N-CTGAAGTTCTCGATGA	diploid
N-CTGATCCCACGGCTAC	diploid
N-CTGCCTACACGAAACG	diploid
N-CTGCCTAGTCTCATCC	diploid
N-CTGCGGACATTGTGCA	diploid
N-CTGCGGATCGCAGGCT	diploid
N-CTGCGGATCGGCCGAT	diploid
N-CTGCTGTAGGGATCTG	diploid
N-CTGCTGTGTGGTAACG	diploid
N-CTGGTCTCATGCAATC	diploid
N-CTGGTCTTCACTTCAT	diploid
N-CTGTGCTCATGCCTAA	diploid
N-CTTAACTCAGGTCTCG	diploid
N-CTTAACTGTGTTGAGG	diploid
N-CTTACCGGTACTCAAC	diploid
N-CTTAGGAGTTACGTCA	diploid
N-CTTAGGATCAACGAAA	diploid
N-CTTGGCTCACACGCTG	diploid
N-CTTGGCTGTCCTCTTG	diploid
N-GAAACTCCATGTCTCC	diploid
N-GAAATGAAGTCTCGGC	diploid
N-GAACGGAAGAAACCAT	diploid
N-GAACGGATCCTGCTTG	diploid
N-GAAGCAGAGTGGTCCC	diploid
N-GAATAAGCATCTCGCT	diploid
N-GAATAAGTCTGCCAGG	diploid
N-GACACGCGTACACCGC	diploid
N-GACCAATCATGCTAGT	diploid
N-GACCAATGTTGCGTTA	diploid
N-GACCAATGTTTGGGCC	diploid
N-GACCTGGGTCAAACTC	diploid
N-GACTGCGAGTACGATA	diploid
N-GAGCAGATCTACCTGC	diploid
N-GAGGTGATCTCATTCA	diploid
N-GAGTCCGAGGCAGGTT	diploid
N-GATCAGTCAACGATCT	diploid
N-GATCGATCAATGGAGC	diploid
N-GATCGATCAGATAATG	diploid
N-GATCGCGGTCATTAGC	diploid
N-GATCGCGGTTGAGTTC	diploid
N-GATCGCGTCACTTACT	diploid
N-GATCTAGGTCTCTCTG	diploid
N-GATGAAAAGTGTACTC	diploid
N-GATGAGGTCTCGGACG	diploid
N-GATGCTAGTAGGAGTC	diploid
N-GATTCAGTCTTTACAC	diploid
N-GCAAACTTCAACACAC	diploid
N-GCAAACTTCGCAAGCC	diploid
N-GCACTCTGTGTAATGA	diploid
N-GCAGCCAGTACCAGTT	diploid
N-GCAGCCAGTCACTGGC	diploid
N-GCAGCCATCGCAAACT	diploid
N-GCAGTTAAGTCCAGGA	diploid
N-GCAGTTAGTAAGTGTA	diploid
N-GCAGTTAGTCCGCTGA	diploid
N-GCATGATTCGGTCTAA	diploid
N-GCATGATTCGTGTAGT	diploid
N-GCATGCGGTCACAAGG	diploid
N-GCCAAATTCCTGCTTG	diploid
N-GCGACCAAGAAGATTC	diploid
N-GCGCAACAGGAGTTGC	diploid
N-GCGCAACTCACCATAG	diploid
N-GCGCAACTCATCATTC	diploid
N-GCGCAGTAGATGTCGG	diploid
N-GCGCAGTTCTTAGCCC	diploid
N-GCGCCAAAGAGAACAG	diploid
N-GCGGGTTCAAGCCTAT	diploid
N-GCGGGTTCACGACTCG	diploid
N-GCGGGTTCATTATCTC	diploid
N-GCTCCTACACGAAAGC	diploid
N-GCTCCTACATTAGCCA	diploid
N-GCTCTGTGTTAGATGA	diploid
N-GCTGCGAAGGGTTCCC	diploid
N-GCTGCTTCATCCCATC	diploid
N-GCTGGGTCATTAGGCT	diploid
N-GCTTGAACACGTCAGC	diploid
N-GCTTGAATCCACTGGG	diploid
N-GCTTGAATCTTCATGT	diploid
N-GGAACTTCAGTGGAGT	diploid
N-GGACAGACACTCAGGC	diploid
N-GGCAATTCAAGTTGTC	diploid
N-GGCCGATCACCCAGTG	diploid
N-GGCCGATGTTGGTTTG	diploid
N-GGCGACTAGCTAAGAT	diploid
N-GGCGACTTCCTTTACA	diploid
N-GGCTCGATCCACTCCA	diploid
N-GGCTGGTAGGGTTTCT	diploid
N-GGCTGGTGTCGCTTTC	diploid
N-GGCTGGTGTCGGGTCT	diploid
N-GGGAATGAGGGAACGG	diploid
N-GGGATGATCATCACCC	diploid
N-GGTGAAGAGTAGGTGC	diploid
N-GGTGAAGCAATAGAGT	diploid
N-GGTGCGTGTCGACTAT	diploid
N-GTAACGTCAAGGTTCT	diploid
N-GTAACGTCAGATGAGC	diploid
N-GTACGTAGTCACACGC	diploid
N-GTACTCCAGGCATGGT	diploid
N-GTACTCCGTCTCTTTA	diploid
N-GTACTTTCACACAGAG	diploid
N-GTAGGCCTCAACACCA	diploid
N-GTAGTCATCACATAGC	diploid
N-GTATCTTAGCGACGTA	diploid
N-GTATCTTCAGTCGTGC	diploid
N-GTATTCTTCGTCCGTT	diploid
N-GTCACAACAGTAAGAT	diploid
N-GTCACGGAGTCGAGTG	diploid
N-GTCATTTAGCTGCAAG	diploid
N-GTCGGGTCAATCAGAA	diploid
N-GTCGGGTCATTAACCG	diploid
N-GTCGGGTGTCTGCCAG	diploid
N-GTCGTAACACAGACTT	diploid
N-GTCGTAACACTGTGTA	diploid
N-GTCGTAAGTCCTCCAT	diploid
N-GTCTCGTCACCAGTTA	diploid
N-GTCTCGTGTGGTCCGT	diploid
N-GTCTCGTTCGACGGAA	diploid
N-GTGAAGGGTAGAGCTG	diploid
N-GTGCAGCAGTGTACGG	diploid
N-GTGCAGCGTATTCGTG	diploid
N-GTGCATAGTCCGTGAC	diploid
N-GTGCTTCGTAGAGCTG	diploid
N-GTGTTAGCACGTCTCT	diploid
N-GTTAAGCGTAGGCATG	diploid
N-GTTAAGCGTGTCTGAT	diploid
N-GTTCGGGCACCGAATT	diploid
N-GTTCTCGTCTCAAACG	diploid
N-GTTTCTACAATAGAGT	diploid
N-TAAGTGCCAAGGACTG	diploid
N-TACAGTGAGACAAAGG	diploid
N-TACCTATTCTACTATC	diploid
N-TACGGATAGAAGGCCT	diploid
N-TACGGATGTAGGACAC	diploid
N-TACGGATTCCTATGTT	diploid
N-TACGGTATCACCCTCA	diploid
N-TACGGTATCGTATCAG	diploid
N-TACTCGCCATACGCCG	diploid
N-TACTCGCGTCCTAGCG	diploid
N-TACTTGTAGGCAATTA	diploid
N-TAGACCATCCGCTGTT	diploid
N-TAGAGCTTCACATAGC	diploid
N-TAGCCGGCACTGAAGG	diploid
N-TAGCCGGTCCTCAATT	diploid
N-TAGCCGGTCGGTCTAA	diploid
N-TAGGCATAGAAGGCCT	diploid
N-TAGGCATAGCCCTAAT	diploid
N-TAGGCATGTTACGGAG	diploid
N-TAGTGGTAGAGTGACC	diploid
N-TAGTTGGGTCATGCAT	diploid
N-TATCAGGAGAGACTAT	diploid
N-TATCAGGAGCAATCTC	diploid
N-TATCAGGAGTGAAGAG	diploid
N-TATCAGGGTGACAAAT	diploid
N-TATGCCCAGTGACATA	diploid
N-TATGCCCCAATGTTGC	diploid
N-TATTACCCAGGGTACA	diploid
N-TATTACCGTTAAGGGC	diploid
N-TCACAAGAGCCCAGCT	diploid
N-TCACAAGGTAGGACAC	diploid
N-TCACGAATCTCCAACC	diploid
N-TCAGCAACATACAGCT	diploid
N-TCAGCTCTCAGGCAAG	diploid
N-TCAGGATCAAAGCGGT	diploid
N-TCAGGATGTGGTAACG	diploid
N-TCAGGTACATAGGATA	diploid
N-TCAGGTATCTCTGTCG	diploid
N-TCATTACGTACGAAAT	diploid
N-TCATTTGAGAGAACAG	diploid
N-TCCCGATAGTATCTCG	diploid
N-TCGAGGCCATGATCCA	diploid
N-TCGAGGCCATGCCACG	diploid
N-TCGAGGCGTCGAGTTT	diploid
N-TCGCGTTGTGATGTCT	diploid
N-TCGGGACTCCTTTCGG	diploid
N-TCGGTAACACCTCGGA	diploid
N-TCGTACCCAATCTGCA	diploid
N-TCGTACCGTCTAGCCG	diploid
N-TCGTAGACAATGTAAG	diploid
N-TCTGGAAGTCTTGATG	diploid
N-TCTTCGGGTAAATGTG	diploid
N-TCTTTCCGTGGTCTCG	diploid
N-TGACAACTCACAAACC	diploid
N-TGACTTTAGGATGGAA	diploid
N-TGAGAGGCATCCGTGG	diploid
N-TGAGCATCAAGGGTCA	diploid
N-TGAGGGAGTTAAGACA	diploid
N-TGATTTCTCAGCTCTC	diploid
N-TGCACCTTCATGTCCC	diploid
N-TGCCAAATCTATCCTA	diploid
N-TGCCCATCATCACAAC	diploid
N-TGCGCAGGTGGGTATG	diploid
N-TGCGTGGAGAAGGCCT	diploid
N-TGCGTGGCAATACGCT	diploid
N-TGCGTGGGTCTAAACC	diploid
N-TGCGTGGTCTAACTTC	diploid
N-TGCTGCTCAAGCTGTT	diploid
N-TGGACGCTCAGGCGAA	diploid
N-TGGCTGGGTCTAGCGC	diploid
N-TGGGAAGCAAGCTGTT	diploid
N-TGGTTCCAGCCAGTAG	diploid
N-TGGTTCCAGGGAAACA	diploid
N-TGTATTCGTATGAAAC	diploid
N-TGTGGTAGTTCCACTC	diploid
N-TGTTCCGGTACTCTCC	diploid
N-TTAGGCACATGACATC	diploid
N-TTAGGCAGTCCCGACA	diploid
N-TTCCCAGGTTCGAATC	diploid
N-TTCTCAAAGAGTACAT	diploid
N-TTCTCAAGTATTCGTG	diploid
N-TTCTTAGTCGCCGTGA	diploid
N-TTCTTAGTCGCGATCG	diploid
N-TTGACTTTCGCGTAGC	diploid
N-TTGACTTTCTCAAACG	diploid
N-TTGCCGTCAAACCTAC	diploid
N-TTGCGTCAGCCAGTTT	diploid
N-TTGGAACTCAGGCGAA	diploid
N-TTGGCAAAGAGCTGGT	diploid
N-TTGGCAAAGGTGATTA	diploid
N-TTGGCAATCTAAGCCA	diploid
N-TTGTAGGGTACGCACC	diploid
N-TTGTAGGTCCTCAATT	diploid
N-TTTACTGGTTGATTCG	diploid
N-TTTGCGCAGACCGGAT	diploid
N-TTTGGTTGTGCTTCTC	diploid
N-TTTGTCACATGGAATA	diploid
CRC1T-AAACCTGGTACTCGCG	diploid
CRC1T-AAAGATGAGGATCGCA	diploid
CRC1T-AAAGATGAGTACGTAA	diploid
CRC1T-AAAGCAACAATAAGCA	diploid
CRC1T-AAAGTAGAGACAGAGA	diploid
CRC1T-AAAGTAGAGGAATCGC	diploid
CRC1T-AAATGCCCATGCCTTC	diploid
CRC1T-AACACGTCATCGTCGG	diploid
CRC1T-AACCATGGTCGACTGC	diploid
CRC1T-AACCGCGAGGCAAAGA	diploid
CRC1T-AACCGCGAGTACTTGC	diploid
CRC1T-AACCGCGCAGTTCCCT	diploid
CRC1T-AACCGCGGTCATCGGC	diploid
CRC1T-AACGTTGCAAGCGCTC	diploid
CRC1T-AACTCCCGTTTGACAC	diploid
CRC1T-AACTCTTGTAAAGGAG	diploid
CRC1T-AACTCTTGTTGAGTTC	diploid
CRC1T-AAGGAGCTCAAGGCTT	diploid
CRC1T-AAGGAGCTCAATAAGG	diploid
CRC1T-AAGGTTCCATCATCCC	diploid
CRC1T-AAGGTTCGTACGCTGC	diploid
CRC1T-AATCGGTAGTGGTAAT	diploid
CRC1T-AATCGGTGTAATAGCA	diploid
CRC1T-AATCGGTGTTTCGCTC	diploid
CRC1T-ACACCCTTCACTGGGC	diploid
CRC1T-ACACCGGTCCGCTGTT	diploid
CRC1T-ACAGCTAGTCTTGATG	diploid
CRC1T-ACCAGTAGTAAATGAC	diploid
CRC1T-ACCGTAACATCGGGTC	diploid
CRC1T-ACCTTTAGTGGGTCAA	diploid
CRC1T-ACCTTTATCAACGGGA	diploid
CRC1T-ACGAGCCCATATGCTG	diploid
CRC1T-ACGAGCCGTCCGACGT	diploid
CRC1T-ACGAGCCGTGTAATGA	diploid
CRC1T-ACGAGCCGTTATGCGT	diploid
CRC1T-ACGATACGTAGCGTGA	diploid
CRC1T-ACGATGTCACACAGAG	diploid
CRC1T-ACGCAGCAGATCGATA	diploid
CRC1T-ACGCCAGAGGTAGCTG	diploid
CRC1T-ACGCCAGCACCATGTA	diploid
CRC1T-ACGCCGAGTGTTCGAT	diploid
CRC1T-ACGGAGACAGGGAGAG	diploid
CRC1T-ACGGAGACATCCAACA	diploid
CRC1T-ACGGCCAGTGATAAAC	diploid
CRC1T-ACGGGCTCAAGCGAGT	diploid
CRC1T-ACGGGTCTCTAACTGG	diploid
CRC1T-ACTATCTCAAGCTGTT	diploid
CRC1T-ACTGAGTTCTGGCGAC	diploid
CRC1T-ACTGTCCTCTTCCTTC	diploid
CRC1T-ACTTACTAGTACGTTC	diploid
CRC1T-ACTTACTAGTGGAGAA	diploid
CRC1T-ACTTACTGTGTCTGAT	diploid
CRC1T-ACTTGTTAGCTAGTTC	diploid
CRC1T-ACTTGTTCAGACAGGT	diploid
CRC1T-ACTTTCACAAGCCGCT	diploid
CRC1T-AGAATAGAGGGAACGG	diploid
CRC1T-AGAATAGGTCGTCTTC	diploid
CRC1T-AGATTGCGTCTAGTGT	diploid
CRC1T-AGCAGCCAGACACTAA	diploid
CRC1T-AGCAGCCCACCACGTG	diploid
CRC1T-AGCGGTCTCTTGTACT	diploid
CRC1T-AGCGTATCACCAGGTC	diploid
CRC1T-AGCGTATGTAAGAGGA	diploid
CRC1T-AGCTCCTAGGACTGGT	diploid
CRC1T-AGCTCTCAGCAGGCTA	diploid
CRC1T-AGCTTGAAGCTAGTTC	diploid
CRC1T-AGCTTGAAGGGTATCG	diploid
CRC1T-AGCTTGAGTCGCGTGT	diploid
CRC1T-AGGTCATTCTACTATC	diploid
CRC1T-AGGTCCGAGCCCAGCT	diploid
CRC1T-AGTAGTCAGACAGAGA	diploid
CRC1T-AGTGGGAAGATCCGAG	diploid
CRC1T-ATCACGACACATCTTT	diploid
CRC1T-ATCACGACATATACGC	diploid
CRC1T-ATCATCTCATCAGTCA	diploid
CRC1T-ATCATGGGTACTTCTT	diploid
CRC1T-ATCCACCCAGAGTGTG	diploid
CRC1T-ATCTACTTCTGGTATG	diploid
CRC1T-ATCTGCCAGCTAACAA	diploid
CRC1T-ATGCGATCAGATTGCT	diploid
CRC1T-ATGGGAGTCGCTTGTC	diploid
CRC1T-ATTACTCGTTCACGGC	diploid
CRC1T-ATTATCCAGGCAATTA	diploid
CRC1T-ATTCTACAGGTAGCTG	diploid
CRC1T-ATTCTACCATAGTAAG	diploid
CRC1T-ATTCTACTCTCAAGTG	diploid
CRC1T-CAAGAAAAGGTACTCT	diploid
CRC1T-CACAAACAGCTAAACA	diploid
CRC1T-CACAAACAGTGGTAAT	diploid
CRC1T-CACAAACCAATCCAAC	diploid
CRC1T-CACACAAGTGATGCCC	diploid
CRC1T-CACACTCTCGACCAGC	diploid
CRC1T-CACATAGCAGCCTATA	diploid
CRC1T-CACATAGGTTCCATGA	diploid
CRC1T-CACATTTTCTGTCTCG	diploid
CRC1T-CACCTTGCATTTGCCC	diploid
CRC1T-CACTCCACAGCCTATA	diploid
CRC1T-CACTCCAGTATCTGCA	diploid
CRC1T-CAGAATCCACCGATAT	diploid
CRC1T-CAGAATCCAGATCTGT	diploid
CRC1T-CAGATCAGTGCAACTT	diploid
CRC1T-CAGCAGCAGCACGCCT	diploid
CRC1T-CAGCAGCTCGTAGGAG	diploid
CRC1T-CAGCGACCATTCCTCG	diploid
CRC1T-CAGTCCTAGGGCACTA	diploid
CRC1T-CATCAAGGTTGCGTTA	diploid
CRC1T-CATCAGAAGAATTGTG	diploid
CRC1T-CATCAGAAGAGTAATC	diploid
CRC1T-CATCAGAGTCGACTAT	diploid
CRC1T-CATGACAGTTGCCTCT	diploid
CRC1T-CATGGCGTCACAAACC	diploid
CRC1T-CATGGCGTCCGCGTTT	diploid
CRC1T-CATTATCCACACCGAC	diploid
CRC1T-CCACCTATCTACGAGT	diploid
CRC1T-CCACGGACAGCTTAAC	diploid
CRC1T-CCACGGATCAAGAAGT	diploid
CRC1T-CCACTACAGTCGCCGT	diploid
CRC1T-CCATGTCGTTCACGGC	diploid
CRC1T-CCATTCGGTCCATGAT	diploid
CRC1T-CCCAGTTCACTTACGA	diploid
CRC1T-CCCATACAGTAATCCC	diploid
CRC1T-CCCTCCTCAAGAAGAG	diploid
CRC1T-CCCTCCTTCGGCATCG	diploid
CRC1T-CCGTACTAGCGATATA	diploid
CRC1T-CCGTACTAGTGACTCT	diploid
CRC1T-CCGTACTCAAGGACTG	diploid
CRC1T-CCGTTCAAGCGTAATA	diploid
CRC1T-CCGTTCAGTTAGTGGG	diploid
CRC1T-CCTAAAGCACGGTGTC	diploid
CRC1T-CCTACACCAATCTGCA	diploid
CRC1T-CCTACACGTAATCACC	diploid
CRC1T-CCTACACGTTTCGCTC	diploid
CRC1T-CCTACCAAGACCACGA	diploid
CRC1T-CCTAGCTCAGCTGCTG	diploid
CRC1T-CCTAGCTTCGAACGGA	diploid
CRC1T-CCTTCCCAGCCCTAAT	diploid
CRC1T-CCTTCGATCACGCATA	diploid
CRC1T-CCTTCGATCACGGTTA	diploid
CRC1T-CCTTTCTAGCGTTCCG	diploid
CRC1T-CGAATGTAGCGTAATA	diploid
CRC1T-CGAATGTCATGAACCT	diploid
CRC1T-CGACCTTCAGATTGCT	diploid
CRC1T-CGACCTTGTAATTGGA	diploid
CRC1T-CGACTTCCAGATCCAT	diploid
CRC1T-CGACTTCTCTCCTATA	diploid
CRC1T-CGAGCACTCTATGTGG	diploid
CRC1T-CGATCGGGTTATGTGC	diploid
CRC1T-CGATGTAAGATCCTGT	diploid
CRC1T-CGATGTATCAATCACG	diploid
CRC1T-CGCCAAGCAGTATAAG	diploid
CRC1T-CGCGGTAGTATCAGTC	diploid
CRC1T-CGCGTTTCACAGGAGT	diploid
CRC1T-CGCTATCTCAAGAAGT	diploid
CRC1T-CGCTTCACATGAAGTA	diploid
CRC1T-CGGACACAGTCCGTAT	diploid
CRC1T-CGGACGTAGAAACGAG	diploid
CRC1T-CGGAGCTTCAGTCCCT	diploid
CRC1T-CGGAGTCTCTCGGACG	diploid
CRC1T-CGGCTAGAGCCAACAG	diploid
CRC1T-CGGGTCAAGGGTTTCT	diploid
CRC1T-CGGGTCAGTACAGCAG	diploid
CRC1T-CGGGTCATCAGTTCGA	diploid
CRC1T-CGGTTAACAGCGTAAG	diploid
CRC1T-CGTAGCGCAGATCGGA	diploid
CRC1T-CGTCCATGTAGCTGCC	diploid
CRC1T-CGTGAGCCAGCTGCTG	diploid
CRC1T-CGTGTCTGTATCACCA	diploid
CRC1T-CGTGTCTGTTCGGCAC	diploid
CRC1T-CGTTCTGCATGACGGA	diploid
CRC1T-CGTTCTGGTAGGGACT	diploid
CRC1T-CGTTCTGGTCTAAACC	diploid
CRC1T-CTAACTTCATTACGAC	diploid
CRC1T-CTAATGGCACGGTAGA	diploid
CRC1T-CTAATGGGTGTCGCTG	diploid
CRC1T-CTAATGGTCCGTACAA	diploid
CRC1T-CTACATTCATCTCGCT	diploid
CRC1T-CTACGTCTCCTCCTAG	diploid
CRC1T-CTAGAGTTCGGCCGAT	diploid
CRC1T-CTAGCCTTCTGCTGTC	diploid
CRC1T-CTCACACCACGACTCG	diploid
CRC1T-CTCAGAAGTGAGGGAG	diploid
CRC1T-CTCATTAGTATCACCA	diploid
CRC1T-CTCCTAGAGGGATCTG	diploid
CRC1T-CTCGAAAAGAGGTAGA	diploid
CRC1T-CTCGAAAAGGCATGGT	diploid
CRC1T-CTCGAAAGTGTGACGA	diploid
CRC1T-CTCGAGGCATACGCCG	diploid
CRC1T-CTCGGAGGTAGCGTGA	diploid
CRC1T-CTCGTCACATGGAATA	diploid
CRC1T-CTCTACGCATGATCCA	diploid
CRC1T-CTCTACGTCTACGAGT	diploid
CRC1T-CTGAAGTTCCCTAACC	diploid
CRC1T-CTGATCCAGAAGGTGA	diploid
CRC1T-CTGATCCCACTCTGTC	diploid
CRC1T-CTGCCTACAACACGCC	diploid
CRC1T-CTGCTGTCATGGAATA	diploid
CRC1T-CTGCTGTTCAAGGCTT	diploid
CRC1T-CTGTGCTAGGATGGAA	diploid
CRC1T-CTGTGCTGTCCATGAT	diploid
CRC1T-CTGTGCTGTTCCACTC	diploid
CRC1T-CTTACCGTCGTCGTTC	diploid
CRC1T-CTTACCGTCTTGAGGT	diploid
CRC1T-CTTAGGAGTTGGGACA	diploid
CRC1T-CTTAGGATCCTAGGGC	diploid
CRC1T-CTTCTCTCAGAGCCAA	diploid
CRC1T-CTTCTCTTCTTAACCT	diploid
CRC1T-CTTGGCTCACGACGAA	diploid
CRC1T-CTTGGCTTCTGCTTGC	diploid
CRC1T-CTTTGCGAGTTCGCGC	diploid
CRC1T-CTTTGCGTCGGAGCAA	diploid
CRC1T-GAAATGACACAGGTTT	diploid
CRC1T-GAACCTATCACAAACC	diploid
CRC1T-GAAGCAGGTCCCTTGT	diploid
CRC1T-GACAGAGCAAGGACAC	diploid
CRC1T-GACAGAGTCTGCTGTC	diploid
CRC1T-GACCTGGTCTCCTATA	diploid
CRC1T-GACGGCTCACATGGGA	diploid
CRC1T-GACGGCTCAGTTCATG	diploid
CRC1T-GACTGCGCAGCCACCA	diploid
CRC1T-GACTGCGTCCGGGTGT	diploid
CRC1T-GACTGCGTCTCGAGTA	diploid
CRC1T-GAGCAGACAATAACGA	diploid
CRC1T-GAGCAGAGTAATTGGA	diploid
CRC1T-GAGGTGAGTAGCGCAA	diploid
CRC1T-GAGTCCGGTTATTCTC	diploid
CRC1T-GATCAGTAGAGCCCAA	diploid
CRC1T-GATCAGTTCGTCACGG	diploid
CRC1T-GATCGTACACTGCCAG	diploid
CRC1T-GATCTAGAGCCGCCTA	diploid
CRC1T-GATGAAATCTTTAGTC	diploid
CRC1T-GATGAGGCAATGGTCT	diploid
CRC1T-GATGCTACAGTCACTA	diploid
CRC1T-GCAATCAAGTCACGCC	diploid
CRC1T-GCACTCTCAATGGATA	diploid
CRC1T-GCAGTTAGTCGAGATG	diploid
CRC1T-GCATACATCCTGCCAT	diploid
CRC1T-GCATGATAGCACGCCT	diploid
CRC1T-GCATGATCACGGATAG	diploid
CRC1T-GCATGATTCGCTTAGA	diploid
CRC1T-GCCAAATAGGCCCTTG	diploid
CRC1T-GCCTCTAGTGCCTGTG	diploid
CRC1T-GCGCAACAGTGGGATC	diploid
CRC1T-GCGCAACCAAACTGCT	diploid
CRC1T-GCGCAGTGTCCTAGCG	diploid
CRC1T-GCGCCAAGTTCCCGAG	diploid
CRC1T-GCGCGATGTCTGCAAT	diploid
CRC1T-GCTCCTAGTCCTGCTT	diploid
CRC1T-GCTCCTAGTGTGAATA	diploid
CRC1T-GCTCCTATCATCATTC	diploid
CRC1T-GCTGCAGAGGATGGTC	diploid
CRC1T-GCTTCCAAGAGCAATT	diploid
CRC1T-GCTTGAAGTGAGTATA	diploid
CRC1T-GCTTGAATCTGAGGGA	diploid
CRC1T-GGAAAGCAGCCCAGCT	diploid
CRC1T-GGAACTTCAAGCCGCT	diploid
CRC1T-GGAACTTCAGTCCTTC	diploid
CRC1T-GGAACTTGTGTTAAGA	diploid
CRC1T-GGAATAAAGATGTAAC	diploid
CRC1T-GGACATTAGGTGCACA	diploid
CRC1T-GGACATTTCAGTTAGC	diploid
CRC1T-GGACGTCAGGGAAACA	diploid
CRC1T-GGACGTCAGGTGCTTT	diploid
CRC1T-GGACGTCGTCTCTCTG	diploid
CRC1T-GGACGTCGTCTCTTAT	diploid
CRC1T-GGAGCAATCGAACGGA	diploid
CRC1T-GGATTACGTGCGAAAC	diploid
CRC1T-GGCCGATGTGGCAAAC	diploid
CRC1T-GGCCGATGTGTGGCTC	diploid
CRC1T-GGCGACTAGAAGATTC	diploid
CRC1T-GGCGACTTCAACCATG	diploid
CRC1T-GGCGTGTGTCTTCTCG	diploid
CRC1T-GGCGTGTGTGTTTGTG	diploid
CRC1T-GGCGTGTTCATTGCGA	diploid
CRC1T-GGCTGGTCACCATGTA	diploid
CRC1T-GGGACCTGTTAGAACA	diploid
CRC1T-GGGAGATTCGAATGCT	diploid
CRC1T-GGGTTGCGTCAGGACA	diploid
CRC1T-GGTGAAGTCCGTAGGC	diploid
CRC1T-GGTGCGTGTAGCGCAA	diploid
CRC1T-GGTGTTAAGGAATTAC	diploid
CRC1T-GGTGTTACAGCGATCC	diploid
CRC1T-GTAACGTAGTGGCACA	diploid
CRC1T-GTAACTGTCAACACAC	diploid
CRC1T-GTACGTACAAAGGTGC	diploid
CRC1T-GTACGTACATGGTCAT	diploid
CRC1T-GTACTTTTCCACGCAG	diploid
CRC1T-GTACTTTTCTGAGTGT	diploid
CRC1T-GTAGGCCAGGACACCA	diploid
CRC1T-GTAGGCCCAGATCTGT	diploid
CRC1T-GTAGTCAAGATGCCAG	diploid
CRC1T-GTAGTCATCGACCAGC	diploid
CRC1T-GTCAAGTCAACGATGG	diploid
CRC1T-GTCAAGTTCTATCCTA	diploid
CRC1T-GTCACAACAGCCTTTC	diploid
CRC1T-GTCACGGGTCGAACAG	diploid
CRC1T-GTCGTAACAGTGGAGT	diploid
CRC1T-GTCTCGTCAGGGTACA	diploid
CRC1T-GTCTCGTGTCAAGCGA	diploid
CRC1T-GTGCAGCCACGAGGTA	diploid
CRC1T-GTGCAGCCATCCGCGA	diploid
CRC1T-GTGCAGCCATGCCTTC	diploid
CRC1T-GTGCAGCGTTATCGGT	diploid
CRC1T-GTGCATAAGTGGGATC	diploid
CRC1T-GTGCATAAGTTCGCGC	diploid
CRC1T-GTGCATATCCACGTTC	diploid
CRC1T-GTGCTTCAGTCATCCA	diploid
CRC1T-GTGGGTCGTGATGCCC	diploid
CRC1T-GTTCATTCATAGGATA	diploid
CRC1T-GTTCTCGTCTCTTGAT	diploid
CRC1T-GTTTCTACACGTTGGC	diploid
CRC1T-TAAACCGAGTGAACGC	diploid
CRC1T-TAAACCGTCAGGCGAA	diploid
CRC1T-TAAGTGCTCGTGTAGT	diploid
CRC1T-TACACGAAGAATGTGT	diploid
CRC1T-TACAGTGAGCCGGTAA	diploid
CRC1T-TACCTATAGGCTCATT	diploid
CRC1T-TACCTATCACGCCAGT	diploid
CRC1T-TACGGATAGACATAAC	diploid
CRC1T-TACGGGCCACTTGGAT	diploid
CRC1T-TACGGGCTCAGTTCGA	diploid
CRC1T-TACGGTATCAAGAAGT	diploid
CRC1T-TACTCATGTCTTTCAT	diploid
CRC1T-TACTCATGTGCTAGCC	diploid
CRC1T-TACTTACAGATGCCAG	diploid
CRC1T-TACTTACCAAGCCATT	diploid
CRC1T-TAGACCAGTACCGTAT	diploid
CRC1T-TAGAGCTGTCCAAGTT	diploid
CRC1T-TAGGCATAGGATGGTC	diploid
CRC1T-TAGGCATGTCAAAGCG	diploid
CRC1T-TAGTGGTAGCACCGCT	diploid
CRC1T-TAGTTGGAGGTCATCT	diploid
CRC1T-TATCAGGCAATAGCGG	diploid
CRC1T-TATGCCCAGGGCTCTC	diploid
CRC1T-TATGCCCTCGGCGCAT	diploid
CRC1T-TATTACCCAATAGCAA	diploid
CRC1T-TATTACCGTTAAAGTG	diploid
CRC1T-TCAATCTAGATGCCAG	diploid
CRC1T-TCACAAGGTGATGCCC	diploid
CRC1T-TCAGCTCGTCGGCATC	diploid
CRC1T-TCAGGTACACATGACT	diploid
CRC1T-TCATTACCAGGTCCAC	diploid
CRC1T-TCATTTGCACCCAGTG	diploid
CRC1T-TCGCGAGAGTGGGCTA	diploid
CRC1T-TCGCGAGTCGTCACGG	diploid
CRC1T-TCGCGTTTCTTCCTTC	diploid
CRC1T-TCGGTAAAGACAAAGG	diploid
CRC1T-TCGTACCGTCTGCGGT	diploid
CRC1T-TCGTACCGTTAAAGTG	diploid
CRC1T-TCGTAGAAGTCAAGCG	diploid
CRC1T-TCGTAGACATTTCAGG	diploid
CRC1T-TCTATTGTCTTATCTG	diploid
CRC1T-TCTCTAACAACAACCT	diploid
CRC1T-TCTCTAAGTGTTCTTT	diploid
CRC1T-TCTGAGAGTCATATGC	diploid
CRC1T-TCTTCGGAGTAGGTGC	diploid
CRC1T-TCTTCGGCAAGCGCTC	diploid
CRC1T-TCTTTCCCAGGAATCG	diploid
CRC1T-TGAAAGAGTAGATTAG	diploid
CRC1T-TGACGGCAGAGTGACC	diploid
CRC1T-TGACGGCAGTCCCACG	diploid
CRC1T-TGAGCATTCCCTCTTT	diploid
CRC1T-TGAGCCGTCCGTCATC	diploid
CRC1T-TGAGGGAGTCACCTAA	diploid
CRC1T-TGATTTCAGCAGCCTC	diploid
CRC1T-TGCACCTCAGGCAGTA	diploid
CRC1T-TGCACCTGTCCGTTAA	diploid
CRC1T-TGCACCTGTTCGAATC	diploid
CRC1T-TGCACCTTCTTATCTG	diploid
CRC1T-TGCCCTATCCAATGGT	diploid
CRC1T-TGCGCAGGTAAGCACG	diploid
CRC1T-TGCGTGGCAGCTCGCA	diploid
CRC1T-TGCTACCAGAGTTGGC	diploid
CRC1T-TGGACGCGTCGATTGT	diploid
CRC1T-TGGCTGGCATGAACCT	diploid
CRC1T-TGGGAAGAGGGCTCTC	diploid
CRC1T-TGGGAAGGTATGAATG	diploid
CRC1T-TGTCCCACACACGCTG	diploid
CRC1T-TGTGGTATCAGGCGAA	diploid
CRC1T-TGTGTTTCAAGCCTAT	diploid
CRC1T-TTAGGCATCTTTACAC	diploid
CRC1T-TTAGTTCCAAACGCGA	diploid
CRC1T-TTAGTTCGTCTAGTCA	diploid
CRC1T-TTATGCTAGGGATCTG	diploid
CRC1T-TTATGCTCACACCGCA	diploid
CRC1T-TTCGAAGGTTCGTGAT	diploid
CRC1T-TTCTCCTAGACCACGA	diploid
CRC1T-TTCTCCTGTAAGAGGA	diploid
CRC1T-TTGACTTGTATAGTAG	diploid
CRC1T-TTGACTTGTCTGCAAT	diploid
CRC1T-TTGTAGGTCTGCCCTA	diploid
CRC1T-TTTACTGCACACTGCG	diploid
CRC1T-TTTACTGCACCCTATC	diploid
CRC1T-TTTACTGGTGAACCTT	diploid
CRC1T-TTTATGCTCTCGTATT	diploid
CRC1T-TTTCCTCCAGGCTCAC	diploid
CRC1T-TTTGCGCAGGCGTACA	diploid
CRC1N-AAAGATGTCCGTCATC	diploid
CRC1N-AACCATGCAGACGTAG	diploid
CRC1N-AACCGCGAGAACAATC	diploid
CRC1N-AAGCCGCGTCCGAAGA	diploid
CRC1N-AAGGCAGCAAATCCGT	diploid
CRC1N-AATCCAGAGTTAAGTG	diploid
CRC1N-AATCCAGCACGAAATA	diploid
CRC1N-AATCCAGTCATCACCC	diploid
CRC1N-ACCTTTAGTGTCGCTG	diploid
CRC1N-ACGAGCCGTCGCTTCT	diploid
CRC1N-ACGAGCCTCCGAATGT	diploid
CRC1N-ACGCAGCCACCCAGTG	diploid
CRC1N-ACGCCAGGTAAACACA	diploid
CRC1N-ACGGAGATCGGGAGTA	diploid
CRC1N-ACGTCAAAGTCGCCGT	diploid
CRC1N-ACTATCTGTAAACGCG	diploid
CRC1N-ACTGAACAGCCGGTAA	diploid
CRC1N-ACTGATGGTCACCCAG	diploid
CRC1N-ACTGCTCAGAGCAATT	diploid
CRC1N-ACTGTCCTCTAACTGG	diploid
CRC1N-AGACGTTTCGCTGATA	diploid
CRC1N-AGATTGCCACCTATCC	diploid
CRC1N-AGCTTGACACATCCAA	diploid
CRC1N-AGGGTGATCTGCGTAA	diploid
CRC1N-AGGTCATTCACCCTCA	diploid
CRC1N-AGGTCCGCACAGGAGT	diploid
CRC1N-AGTAGTCTCGGCATCG	diploid
CRC1N-AGTGAGGAGCTCCTTC	diploid
CRC1N-ATCATCTAGGAGTCTG	diploid
CRC1N-ATCCGAACAGTCGTGC	diploid
CRC1N-ATCTACTCAATGAATG	diploid
CRC1N-ATGCGATGTCTGATTG	diploid
CRC1N-ATTACTCTCCCAAGAT	diploid
CRC1N-CAACCTCTCGAGAGCA	diploid
CRC1N-CAAGAAATCGGCTTGG	diploid
CRC1N-CAAGATCGTCGAAAGC	diploid
CRC1N-CACAGTATCATGTCTT	diploid
CRC1N-CACCAGGAGACAGACC	diploid
CRC1N-CAGATCATCTGCTGTC	diploid
CRC1N-CAGCCGAGTGTGGTTT	diploid
CRC1N-CAGGTGCAGATAGCAT	diploid
CRC1N-CATCGAAAGTGAACGC	diploid
CRC1N-CATCGAAGTCTGGTCG	diploid
CRC1N-CATGGCGCAAGTAATG	diploid
CRC1N-CATGGCGTCGAATGGG	diploid
CRC1N-CATTATCCACAGGAGT	diploid
CRC1N-CATTATCGTAATCACC	diploid
CRC1N-CATTATCGTTACTGAC	diploid
CRC1N-CATTATCTCGCCGTGA	diploid
CRC1N-CCACGGAAGACCGGAT	diploid
CRC1N-CCAGCGAAGGCTCAGA	diploid
CRC1N-CCAGCGACAACTGGCC	diploid
CRC1N-CCATGTCTCAAAGTAG	diploid
CRC1N-CCCTCCTCATAGTAAG	diploid
CRC1N-CCCTCCTTCCGAACGC	diploid
CRC1N-CCGGGATCAATGGATA	diploid
CRC1N-CCGGTAGGTCTTTCAT	diploid
CRC1N-CCGTGGAGTAGCTGCC	diploid
CRC1N-CCTACACAGCGTAGTG	diploid
CRC1N-CCTACCAAGCGATTCT	diploid
CRC1N-CCTAGCTAGAGGTAGA	diploid
CRC1N-CCTCAGTAGACACGAC	diploid
CRC1N-CCTTACGTCGCGATCG	diploid
CRC1N-CCTTCGACATACGCCG	diploid
CRC1N-CCTTTCTAGGACACCA	diploid
CRC1N-CGAGCCAGTCTGCGGT	diploid
CRC1N-CGATGTAAGGACAGAA	diploid
CRC1N-CGGACACCATCGATGT	diploid
CRC1N-CGGAGCTAGCGTCTAT	diploid
CRC1N-CGGCTAGAGGGCTTCC	diploid
CRC1N-CGGGTCAGTCAGAGGT	diploid
CRC1N-CGTAGGCGTTCACCTC	diploid
CRC1N-CGTAGGCTCACCACCT	diploid
CRC1N-CGTCAGGTCTTATCTG	diploid
CRC1N-CTAACTTGTACATCCA	diploid
CRC1N-CTAAGACGTAGCGTCC	diploid
CRC1N-CTAGCCTCACTGTGTA	diploid
CRC1N-CTCGAAATCCGTACAA	diploid
CRC1N-CTCGGAGTCCTAGAAC	diploid
CRC1N-CTCTAATGTTTGGCGC	diploid
CRC1N-CTCTGGTGTACAGTGG	diploid
CRC1N-CTGAAGTGTTGGAGGT	diploid
CRC1N-CTGCGGACACAGATTC	diploid
CRC1N-CTGTTTAGTCTTTCAT	diploid
CRC1N-CTTAACTTCGTCACGG	diploid
CRC1N-CTTAGGAGTAGCCTAT	diploid
CRC1N-CTTAGGATCCCAAGTA	diploid
CRC1N-CTTCTCTGTGACCAAG	diploid
CRC1N-CTTCTCTTCAGCTCGG	diploid
CRC1N-CTTGGCTCATACGCTA	diploid
CRC1N-CTTGGCTCATGTAAGA	diploid
CRC1N-CTTGGCTTCCCAGGTG	diploid
CRC1N-GAACATCCACTCGACG	diploid
CRC1N-GAATGAAAGCTTATCG	diploid
CRC1N-GACACGCAGAGCAATT	diploid
CRC1N-GACGTTACAGGGAGAG	diploid
CRC1N-GACTAACAGCGTAGTG	diploid
CRC1N-GACTGCGGTGTTTGTG	diploid
CRC1N-GACTGCGTCTAGCACA	diploid
CRC1N-GAGGTGACACGAAATA	diploid
CRC1N-GAGGTGAGTGTCCTCT	diploid
CRC1N-GATCGTACATCTATGG	diploid
CRC1N-GATCTAGGTTCGCGAC	diploid
CRC1N-GATCTAGTCGAACTGT	diploid
CRC1N-GATTCAGAGTCCAGGA	diploid
CRC1N-GCAAACTCAAGCCCAC	diploid
CRC1N-GCAAACTTCCTCATTA	diploid
CRC1N-GCACATAGTGGCTCCA	diploid
CRC1N-GCATGCGGTTTCGCTC	diploid
CRC1N-GCGCAACAGTGGGCTA	diploid
CRC1N-GCTGCAGAGCGAAGGG	diploid
CRC1N-GCTGCGATCTATCGCC	diploid
CRC1N-GCTGCTTAGAATCTCC	diploid
CRC1N-GGAAAGCCACCATGTA	diploid
CRC1N-GGAAAGCTCTGTCCGT	diploid
CRC1N-GGAACTTAGAAACGCC	diploid
CRC1N-GGATGTTGTCGACTGC	diploid
CRC1N-GGCCGATAGTTCCACA	diploid
CRC1N-GGCGACTTCAGAAATG	diploid
CRC1N-GGCGTGTGTGTTTGTG	diploid
CRC1N-GGGAGATAGGAGTAGA	diploid
CRC1N-GGGAGATTCGGCGGTT	diploid
CRC1N-GGGAGATTCGTTTAGG	diploid
CRC1N-GGGCACTGTTCGCGAC	diploid
CRC1N-GGGTCTGAGATGTCGG	diploid
CRC1N-GGGTTGCTCCGCATCT	diploid
CRC1N-GGGTTGCTCGCGATCG	diploid
CRC1N-GGTATTGCACAGCGTC	diploid
CRC1N-GGTGAAGCACCGATAT	diploid
CRC1N-GTCAAGTAGACCGGAT	diploid
CRC1N-GTCCTCAGTTCACCTC	diploid
CRC1N-GTCGTAACATTGCGGC	diploid
CRC1N-GTCTTCGCAGCTCGCA	diploid
CRC1N-GTCTTCGCAGGATCGA	diploid
CRC1N-GTCTTCGCAGGCGATA	diploid
CRC1N-GTCTTCGCATCGGGTC	diploid
CRC1N-GTGCAGCAGCGATCCC	diploid
CRC1N-GTGCAGCAGGCAATTA	diploid
CRC1N-GTGCATACAGCGAACA	diploid
CRC1N-GTGCGGTGTGTGCCTG	diploid
CRC1N-GTGGGTCCACAGGTTT	diploid
CRC1N-GTGTTAGTCACAACGT	diploid
CRC1N-GTGTTAGTCAGCGATT	diploid
CRC1N-TAAGTGCGTAAGGATT	diploid
CRC1N-TACACGATCCAAAGTC	diploid
CRC1N-TACTTACAGCCCTAAT	diploid
CRC1N-TAGAGCTCAAAGGAAG	diploid
CRC1N-TAGTTGGCAGCTGTGC	diploid
CRC1N-TATCAGGCATGCCACG	diploid
CRC1N-TCACGAAGTAAAGGAG	diploid
CRC1N-TCAGATGGTTCGGCAC	diploid
CRC1N-TCAGCTCTCCCTAACC	diploid
CRC1N-TCAGGATTCCGGCACA	diploid
CRC1N-TCCCGATTCAACGGCC	diploid
CRC1N-TCGTACCTCAGAGCTT	diploid
CRC1N-TGAAAGAAGTTTGCGT	diploid
CRC1N-TGACGGCTCATCGGAT	diploid
CRC1N-TGACTAGGTCCCGACA	diploid
CRC1N-TGAGAGGGTCGTTGTA	diploid
CRC1N-TGCACCTCATCGGGTC	diploid
CRC1N-TGCCAAAGTCCTCCAT	diploid
CRC1N-TGCGCAGCAGGGAGAG	diploid
CRC1N-TGCGGGTCAATGCCAT	diploid
CRC1N-TGCGGGTGTATATGGA	diploid
CRC1N-TGCGTGGAGACCGGAT	diploid
CRC1N-TGGGAAGTCCACGTGG	diploid
CRC1N-TGGTTCCCACCACCAG	diploid
CRC1N-TTAGTTCGTTTACTCT	diploid
CRC1N-TTCCCAGAGCGTCTAT	diploid
CRC1N-TTGAACGGTACCGCTG	diploid
CRC1N-TTGCCGTTCCACGTGG	diploid
CRC1N-TTGCGTCGTCCGCTGA	diploid
CRC1N-TTGGAACTCGCTTGTC	diploid
CRC1N-TTTGCGCCAAGGTTCT	diploid
CRC1N-TTTGGTTCACCGAATT	diploid
CRC1N-TTTGGTTCAGATCGGA	diploid
CRC2T-AAACCTGAGCGCTTAT	aneuploid
CRC2T-AAACCTGAGCGTAGTG	aneuploid
CRC2T-AAACCTGCAAGAGGCT	aneuploid
CRC2T-AAACGGGAGGCAGGTT	aneuploid
CRC2T-AAAGATGAGACTACAA	aneuploid
CRC2T-AAAGATGAGGAATTAC	aneuploid
CRC2T-AAAGATGAGGACAGCT	aneuploid
CRC2T-AAAGATGCAAGTCTGT	aneuploid
CRC2T-AAAGATGCAATGGACG	aneuploid
CRC2T-AAAGATGGTTGGTAAA	aneuploid
CRC2T-AAAGCAAAGGGTATCG	aneuploid
[truncated: 8,563 more rows]
