# Supplementary material for: Multi‐omics profiling identifies TNFRSF18 as a novel marker of exhausted CD8⁺ T cells and reveals tumour‐immune dynamics in colorectal cancer
Source: Clin Transl Med. 2025 Aug 6;15(8):e70425. doi: 10.1002/ctm2.70425 (PMC12328248; doi:10.1002/ctm2.70425)
Supplement: Supplementary file 18 — Supporting Information [file CTM2-15-e70425-s016.xlsx]

## Sheet: Supplementary Table 8
Supplementary Table 8: Results of Cytotracee dryness analysis
CellName	CytoTRACE	Component1	Component2	Phenotype
changai:AAACCTGAGGAGTTTA	0.608916	-33.5358	-5.09688	Epithelial
changai:AAACCTGTCAAAGACA	0.0364742	19.3045	-26.9356	Epithelial
changai:AAACGGGCACGGATAG	0.512665	-38.6022	-1.13031	Epithelial
changai:AAAGATGAGCCAGGAT	0.0506586	20.3266	-28.4997	Epithelial
changai:AAAGATGTCCGTTGTC	0.51773	-29.897	-7.04559	Epithelial
changai:AAAGCAATCCTTTACA	0.503546	-39.9609	-5.00527	Epithelial
changai:AAAGCAATCTGATTCT	0.536981	-42.2559	-8.18223	Epithelial
changai:AAAGTAGAGATGAGAG	0.521783	-29.2775	-0.195729	Epithelial
changai:AAAGTAGCACACTGCG	0.510638	-36.2408	-3.32884	Epithelial
changai:AAAGTAGCAGGTTTCA	0.536981	-39.8343	-4.78288	Epithelial
changai:AAAGTAGGTAGCTAAA	0.566363	-41.6513	-6.24879	Epithelial
changai:AAATGCCCACAGTCGC	0.651469	-34.7118	-6.90315	Epithelial
changai:AAATGCCTCTGGCGAC	0.244174	-25.7059	-21.6964	Epithelial
changai:AACACGTCATAAAGGT	0.6231	-41.2401	-7.74585	Epithelial
changai:AACCATGAGGAGTAGA	0.255319	-23.5224	-23.2634	Epithelial
changai:AACCATGGTAAACGCG	0.736575	-36.0654	-9.55627	Epithelial
changai:AACCGCGGTCCATGAT	0.74772	-43.5594	-5.04558	Epithelial
changai:AACCGCGTCGCTAGCG	0.697062	-46.1961	-5.0024	Epithelial
changai:AACTCAGAGACTGGGT	0.491388	-33.0142	-2.76432	Epithelial
changai:AACTCAGAGTGAACAT	0.579534	-35.5192	-3.97578	Epithelial
changai:AACTCAGCACTGCCAG	0.56535	-35.9997	-5.75379	Epithelial
changai:AACTCAGTCACTTATC	0.444782	-31.5333	-8.35698	Epithelial
changai:AACTCCCCATGCCACG	0.544073	-39.6257	-5.25399	Epithelial
changai:AACTCCCGTCATGCAT	0.628166	-35.5247	-2.85868	Epithelial
changai:AACTCTTCAAGTACCT	0.509625	-42.9843	-2.5727	Epithelial
changai:AACTCTTCACATAACC	0.495441	-36.4838	-10.5911	Epithelial
changai:AACTCTTGTTTGCATG	0.714286	-33.5633	2.9994	Epithelial
changai:AACTGGTAGCGAAGGG	0.813576	-44.2274	-4.77003	Epithelial
changai:AAGACCTAGTGGCACA	0.49848	-31.1906	-5.54552	Epithelial
changai:AAGGAGCAGACTAGAT	0.506586	-40.1002	-1.27552	Epithelial
changai:AAGGTTCTCCAGTATG	0.392097	-22.7907	-23.4308	Epithelial
changai:AAGTCTGCATACGCTA	0.49848	-27.1195	-8.61669	Epithelial
changai:AAGTCTGGTACGACCC	0.340426	-29.4072	-10.6699	Epithelial
changai:AAGTCTGGTGTTTGTG	0.445795	-23.8481	-22.3718	Epithelial
changai:AAGTCTGTCGGTGTCG	0.0131712	17.1757	-26.674	Epithelial
changai:AATCCAGCAACACCCG	0.749747	-40.6393	-3.66643	Epithelial
changai:AATCCAGTCCAAACTG	0.643364	-45.4148	-3.35112	Epithelial
changai:AATCCAGTCGTTACGA	0.442756	-23.9101	-20.8111	Epithelial
changai:ACACCAAAGGCGACAT	0.611955	-38.9951	-0.406458	Epithelial
changai:ACACCAATCGTTACGA	0.512665	-28.0897	-8.34579	Epithelial
changai:ACACCCTCAGCTATTG	0.0314083	18.67	-29.2079	Epithelial
changai:ACACCGGCATATGCTG	0.215805	-22.8881	-24.3964	Epithelial
changai:ACAGCCGAGACAGACC	0.725431	-46.9029	-3.92484	Epithelial
changai:ACAGCCGTCACAATGC	0.625127	-45.4111	-4.97627	Epithelial
changai:ACAGCCGTCCTGTAGA	0.616008	-42.5758	-2.72357	Epithelial
changai:ACAGCTAAGTGGACGT	0.741641	-41.7658	-2.51262	Epithelial
changai:ACAGCTAGTGCGGTAA	0.947315	-45.8091	-4.63973	Epithelial
changai:ACATACGCAGTTTACG	0.638298	-45.723	-6.68954	Epithelial
changai:ACATACGCATTAGGCT	0.51773	-29.0579	0.518977	Epithelial
changai:ACATCAGAGGTGTGGT	0.435664	-28.2874	-9.85697	Epithelial
changai:ACATGGTCATCGGAAG	0.637285	-29.6971	-0.146115	Epithelial
changai:ACCAGTAGTTAAGTAG	0.576494	-29.992	-7.2454	Epithelial
changai:ACCAGTATCAACACAC	0.587639	-39.129	-4.42712	Epithelial
changai:ACCCACTCAGCGATCC	0.342452	-24.9712	-22.391	Epithelial
changai:ACCCACTGTCATATCG	0.602837	-31.311	-3.42831	Epithelial
changai:ACCTTTACACAGGTTT	0.587639	-32.2325	-7.89832	Epithelial
changai:ACGATACCACTTAAGC	0.407295	-29.0944	2.27864	Epithelial
changai:ACGATACCAGTGACAG	0.406282	-24.7666	-21.6076	Epithelial
changai:ACGATACCATGCGCAC	0.422492	-22.8228	-21.3298	Epithelial
changai:ACGATGTAGCGCTCCA	0.443769	-22.9151	-24.568	Epithelial
changai:ACGATGTGTGGACGAT	0.133739	-21.7957	-25.4073	Epithelial
changai:ACGATGTGTGGCAAAC	0.507599	36.8207	21.0446	Epithelial
changai:ACGCAGCTCACCGGGT	0.492401	-23.551	-20.7788	Epithelial
changai:ACGCCAGGTATGAATG	0.365755	-28.8927	-8.72571	Epithelial
changai:ACGCCGAAGAAGGTTT	0.0253293	18.1661	-27.1984	Epithelial
changai:ACGCCGAAGTGCCAGA	0.52077	-44.5787	-6.77876	Epithelial
changai:ACGCCGACAACGCACC	0.729483	-43.6046	-4.58034	Epithelial
changai:ACGCCGACAATCTGCA	0.661601	-31.9502	-8.29496	Epithelial
changai:ACGCCGACATACGCTA	0.643364	-45.6688	-5.0636	Epithelial
changai:ACGCCGATCAGCACAT	0.693009	-40.3358	-7.8564	Epithelial
changai:ACGCCGATCCAGTAGT	0.548126	-36.0111	-5.80405	Epithelial
changai:ACGGAGACACAGACTT	0.527862	-40.1109	-7.04834	Epithelial
changai:ACGTCAAAGACAAGCC	0.35157	-22.8334	-21.1887	Epithelial
changai:ACTATCTAGCGTGAAC	0.563323	-40.6055	-3.39102	Epithelial
changai:ACTATCTGTGTTAAGA	0.539007	-30.8143	-0.130046	Epithelial
changai:ACTGAACTCTTGTATC	0.783181	-40.7389	-1.85767	Epithelial
changai:ACTGAGTGTTACGCGC	0.688956	-46.833	-5.7448	Epithelial
changai:ACTGATGAGGAACTGC	0.521783	-33.3014	2.86762	Epithelial
changai:ACTGATGCAACACGCC	0.528875	-29.224	2.31172	Epithelial
changai:ACTGATGTCTGCTGTC	0.395137	-32.0412	-4.45889	Epithelial
changai:ACTGCTCAGACGCTTT	0.597771	-38.4251	-1.4054	Epithelial
changai:ACTGTCCCATCGGTTA	0.405268	-25.6757	-4.61555	Epithelial
changai:ACTTACTTCCCGGATG	0.640324	-43.2203	-4.47881	Epithelial
changai:ACTTACTTCTTGTACT	0.640324	-42.48	-6.49231	Epithelial
changai:ACTTGTTCAAGGACAC	0.703141	-44.2067	-2.90076	Epithelial
changai:AGAATAGGTCACAAGG	0.404255	-23.5171	-20.9637	Epithelial
changai:AGAATAGTCGAATGCT	0.778116	-37.9905	-5.78224	Epithelial
changai:AGACGTTCATGCCTTC	0.5846	-46.6179	-6.75695	Epithelial
changai:AGACGTTTCGCGGATC	0.701114	-45.3812	-4.08679	Epithelial
changai:AGACGTTTCGTGTAGT	0.392097	-34.8885	-8.3316	Epithelial
changai:AGAGCGATCTTGGGTA	0.556231	-27.0118	-8.37684	Epithelial
changai:AGATCTGTCTTCGGTC	0.62614	-35.7019	-3.81985	Epithelial
changai:AGCAGCCAGGCAAAGA	0.612969	-43.2675	-4.34299	Epithelial
changai:AGCAGCCCACTGCCAG	0.684904	-42.0833	-6.86276	Epithelial
changai:AGCAGCCGTACCGGCT	0.507599	-33.2765	-2.46202	Epithelial
changai:AGCCTAAAGAGTAATC	0.588652	-34.7431	-4.13386	Epithelial
changai:AGCCTAACATCCAACA	0.18541	-21.8146	-25.131	Epithelial
changai:AGCCTAAGTGGCGAAT	0.549139	-33.069	-9.53576	Epithelial
changai:AGCCTAATCTCCCTGA	0.754813	-31.0742	-1.42907	Epithelial
changai:AGCGGTCCAGTACACT	0.54002	-41.4112	-1.04962	Epithelial
changai:AGCGTATAGGTTACCT	0.691996	-40.2076	-5.90718	Epithelial
changai:AGCGTCGAGAGACTTA	0.610942	-42.3692	-8.51067	Epithelial
changai:AGCGTCGTCGAGAACG	0.515704	-35.2331	-5.42506	Epithelial
changai:AGCTCCTCAGCGAACA	0.389058	-30.0698	-7.26576	Epithelial
changai:AGCTCCTCAGTACACT	0.0172239	18.5379	-27.3304	Epithelial
changai:AGCTTGAAGATCGGGT	0.655522	-42.2262	-8.03165	Epithelial
changai:AGCTTGACAGCCTTGG	0.516717	-35.6053	-10.5164	Epithelial
changai:AGCTTGAGTTTGCATG	0.345491	-30.7442	-8.02886	Epithelial
changai:AGGCCACAGACTAGAT	0.0243161	19.7026	-25.5423	Epithelial
changai:AGGCCACGTAGCGCAA	0.389058	-31.5231	1.23253	Epithelial
changai:AGGCCACGTAGTACCT	0.625127	-34.8952	-1.85731	Epithelial
changai:AGGCCGTAGGCGCTCT	0.662614	-44.7349	-2.9904	Epithelial
changai:AGGCCGTAGTTTCCTT	0.85613	-45.8491	-5.41021	Epithelial
changai:AGGCCGTCACATGACT	0.572442	-39.7384	-7.73306	Epithelial
changai:AGGCCGTGTTCGTTGA	0.338399	-27.6543	-9.13595	Epithelial
changai:AGGGAGTTCAGCTCGG	0.6231	-36.0913	-6.52432	Epithelial
changai:AGGGATGTCTTCAACT	0.488349	-24.3505	-20.7542	Epithelial
changai:AGGGTGAAGTTACCCA	0.426545	-23.7852	-20.8334	Epithelial
changai:AGGGTGACACACATGT	0.423506	-32.1608	-6.59235	Epithelial
changai:AGGGTGATCTCTGTCG	0.695035	-46.348	-4.81774	Epithelial
changai:AGGTCATTCTGCGTAA	0.471125	-32.2812	-6.3988	Epithelial
changai:AGGTCCGAGGACAGAA	0.678825	-37.0339	-2.80657	Epithelial
changai:AGGTCCGTCCACGACG	0.990881	-46.8911	-3.81669	Epithelial
changai:AGTAGTCTCCTGCTTG	0.631206	-35.4761	-6.4131	Epithelial
changai:AGTAGTCTCTAACGGT	0.628166	-42.598	-5.9016	Epithelial
changai:AGTCTTTCAAGTTCTG	0.367781	-23.1729	-23.9073	Epithelial
changai:AGTCTTTCATGGTTGT	0.659574	-39.3291	-2.56617	Tumor
changai:AGTGGGACATGACGGA	0.035461	19.3587	-27.5376	Epithelial
changai:AGTGGGAGTGACTACT	0.559271	-30.1658	0.247766	Epithelial
changai:AGTGTCACAAAGCAAT	0.500507	-35.261	-5.90859	Epithelial
changai:ATAACGCGTTAAAGTG	0.529889	-38.1923	-5.58595	Epithelial
changai:ATAACGCGTTACCAGT	0.0314083	18.0103	-33.9698	Epithelial
changai:ATAACGCTCCCTCAGT	0.574468	-44.0024	-6.9129	Epithelial
changai:ATAAGAGCACGGTTTA	0.577508	-29.7866	0.0575921	Epithelial
changai:ATAAGAGCATTCACTT	0.608916	-44.5413	-6.78751	Epithelial
changai:ATAGACCCACTTAAGC	0.89463	-46.8606	-6.70021	Epithelial
changai:ATAGACCGTAAGAGAG	0.865248	-42.6284	-3.67378	Epithelial
changai:ATCACGAAGAGTTGGC	0.422492	-24.2877	-21.8259	Epithelial
changai:ATCACGACAACTTGAC	0.549139	-24.3727	-20.883	Epithelial
changai:ATCATGGGTAGCCTAT	0.768997	-42.3496	-2.10174	Epithelial
changai:ATCCACCAGACAGACC	0.334347	-22.4435	-23.4054	Epithelial
changai:ATCCACCCACTGCCAG	0.389058	-29.295	2.79877	Epithelial
changai:ATCCACCCAGCGTTCG	0.457953	-31.1525	-9.77168	Epithelial
changai:ATCCGAAGTGTGACCC	0.975684	-46.8389	-6.55252	Epithelial
changai:ATCCGAAGTTAGTGGG	0.635258	-33.2299	3.08118	Epithelial
changai:ATGAGGGCACCATCCT	0.280648	-22.839	-25.7916	Epithelial
changai:ATGAGGGGTCTCGTTC	0.443769	-33.1095	2.56528	Epithelial
changai:ATGAGGGTCCATGCTC	0.600811	-32.2683	-7.12371	Epithelial
changai:ATGCGATAGTCATCCA	0.528875	-32.5316	1.98322	Epithelial
changai:ATGCGATGTCTCAACA	0.505572	-42.6565	-3.9253	Epithelial
changai:ATGGGAGAGCTCCTTC	0.78926	-41.4428	-2.83709	Epithelial
changai:ATGGGAGGTAGCACGA	0.369807	-25.7382	-19.9018	Epithelial
changai:ATGGGAGGTATAATGG	0.487335	-39.0542	-0.330822	Epithelial
changai:ATGTGTGAGTGCTGCC	0.00405268	27.2803	-11.3801	Epithelial
changai:ATGTGTGGTAATCACC	0.450861	-27.553	-8.84093	Epithelial
changai:ATGTGTGGTGCCTTGG	0.43465	-33.3152	-6.4649	Epithelial
changai:ATTATCCAGAGGTACC	0.691996	-38.36	-5.70357	Epithelial
changai:ATTGGACAGACAAAGG	0.621074	-37.7671	-7.98955	Epithelial
changai:ATTGGACAGATGCGAC	0.580547	-33.8851	-4.8563	Epithelial
changai:ATTGGACGTACTTAGC	0.125633	42.6113	-14.3067	Epithelial
changai:ATTGGTGTCAAACCAC	0.0445795	18.501	-25.3641	Epithelial
changai:ATTTCTGAGCTAGTCT	0.558257	-40.319	-5.9877	Epithelial
changai:CAACCTCAGAGTACCG	0.677812	-32.0921	-8.73313	Epithelial
changai:CAACTAGAGGGTGTGT	0.785208	-33.11	-8.19546	Epithelial
changai:CAACTAGGTCCAGTGC	0.630193	-46.831	-5.76621	Epithelial
changai:CAACTAGGTTATGCGT	0.331307	-31.1633	1.88646	Epithelial
changai:CACAAACAGAGGTTGC	0.513678	-43.0801	-4.48659	Epithelial
changai:CACAAACAGATGCCTT	0.0035461	27.1202	-11.5933	Epithelial
changai:CACAAACCAATGAAAC	0.554205	-45.4472	-5.4308	Epithelial
changai:CACACCTAGCGGCTTC	0.532928	-35.1396	-10.2441	Epithelial
changai:CACACTCCAGGGTACA	0.591692	-32.0655	-8.02	Epithelial
changai:CACACTCGTCTAGAGG	0.486322	-29.7088	0.0768382	Epithelial
changai:CACACTCGTTAGTGGG	0.0385005	28.4065	-12.3133	Epithelial
changai:CACAGGCCAAGCGCTC	0.656535	-37.1377	-2.59343	Epithelial
changai:CACAGGCTCACAGGCC	0.535968	-39.7951	-4.43637	Epithelial
changai:CACAGTATCGCGCCAA	0.469098	-32.157	-9.08591	Epithelial
changai:CACAGTATCGTCTGCT	0.51773	-32.1798	-7.80615	Epithelial
changai:CACATAGGTTCACCTC	0.341439	-26.9802	-8.76356	Epithelial
changai:CACATTTCAAGGACAC	0.673759	-31.9199	-3.0466	Epithelial
changai:CACATTTCACAGGCCT	0.334347	-23.4454	-20.2449	Epithelial
changai:CACATTTCAGGTCGTC	0.41844	-23.991	-21.0935	Epithelial
changai:CACATTTGTCATACTG	0.614995	-35.6097	-10.2657	Epithelial
changai:CACCACTCAGTACACT	0.715299	-33.4298	-2.50589	Epithelial
changai:CACCAGGCAAGCTGAG	0.485309	-40.4576	-8.07402	Epithelial
changai:CACCAGGGTACAGACG	0.475177	-31.7735	-1.95496	Epithelial
changai:CACCAGGTCAACACGT	0.553191	-35.4445	-10.5699	Epithelial
changai:CACCTTGAGTTGCAGG	0.47619	-41.5205	-5.41514	Tumor
changai:CACCTTGTCCAGGGCT	0.549139	-39.0645	-0.3516	Epithelial
changai:CAGAATCCATATGGTC	0.471125	-24.7103	-21.0887	Epithelial
changai:CAGAATCTCGTTTATC	0.515704	-32.8423	-6.83041	Epithelial
changai:CAGAGAGGTACCCAAT	0.33536	-32.4006	-1.87849	Epithelial
changai:CAGAGAGTCCAGTAGT	0.699088	-40.576	-5.76068	Epithelial
changai:CAGCAGCAGGCACATG	0.717325	-40.1078	-4.16909	Epithelial
changai:CAGCAGCCATTTCACT	0.463019	36.8347	21.0512	Epithelial
changai:CAGCAGCGTCCCGACA	0.388045	-22.6479	-24.5487	Epithelial
changai:CAGCCGACAATGGACG	0.490375	-34.793	-6.89817	Epithelial
changai:CAGCCGAGTCTAAACC	0.590679	-30.6898	0.0938845	Epithelial
changai:CAGCCGAGTGCAACTT	0.739615	-45.3708	-3.99316	Epithelial
changai:CAGCCGAGTTCAGCGC	0.0263425	17.401	-28.3902	Epithelial
changai:CAGCGACCATCCCATC	0.308004	-28.3442	-9.2215	Epithelial
changai:CAGCGACGTATATGAG	0.542047	-35.1272	-7.63978	Epithelial
changai:CAGCTAAGTCCTCTTG	0.665653	-40.8363	-3.46871	Epithelial
changai:CAGCTAATCTGCGACG	0.601824	-40.0708	-5.40926	Epithelial
changai:CAGGTGCAGGAGCGTT	0.504559	-33.4616	-9.28708	Epithelial
changai:CAGTAACGTACCGGCT	0.593718	-31.4848	-2.57688	Epithelial
changai:CAGTCCTCAATTGCTG	0.604863	-47.6631	-6.0906	Epithelial
changai:CAGTCCTTCAGCGACC	0.624113	-42.8881	-7.31103	Epithelial
changai:CAGTCCTTCTTCAACT	0.454914	-25.3792	-21.5517	Epithelial
changai:CATATGGGTACTTGAC	0.464032	-40.7242	-7.93927	Epithelial
changai:CATCAGACAGAGCCAA	0.632219	-35.6104	-5.69923	Epithelial
changai:CATCAGACAGGGTTAG	0.604863	-35.2964	-7.33136	Epithelial
changai:CATCAGATCTGTCTCG	0.539007	-45.9385	-5.30264	Epithelial
changai:CATCGAACAGATGAGC	0.651469	-36.9695	-2.65834	Epithelial
changai:CATCGAAGTCGAGATG	0.87538	-37.0678	-4.62527	Epithelial
changai:CATCGAAGTCGCGAAA	0.784195	-45.8798	-4.50274	Epithelial
changai:CATCGGGGTTCCACGG	0.546099	-46.808	-6.42162	Epithelial
changai:CATGCCTCATGTCCTC	0.902736	-45.4387	-4.79687	Epithelial
changai:CATGCCTTCCGAGCCA	0.411348	-23.7958	-24.2761	Epithelial
changai:CATGGCGGTCCGAATT	0.406282	-30.6326	-10.0179	Epithelial
changai:CATTATCAGCCCTAAT	0.557244	-39.0425	-0.82849	Epithelial
changai:CATTCGCCAGGACCCT	0.452888	-21.2283	-7.0073	Epithelial
changai:CATTCGCTCCTTCAAT	0.655522	-31.9543	-6.2418	Epithelial
changai:CCAATCCTCGGTTAAC	0.821682	-42.3215	-2.49588	Epithelial
changai:CCACCTACAAGTACCT	0.710233	-40.0468	-3.8839	Epithelial
changai:CCACCTATCCTTCAAT	0.656535	-33.3897	1.68797	Epithelial
changai:CCACGGAAGATTACCC	0.898683	-36.6345	-8.82719	Epithelial
changai:CCACTACGTTACCGAT	0.653495	-33.0152	-9.32423	Epithelial
changai:CCACTACTCACATACG	0.0263425	19.3405	-26.9991	Epithelial
changai:CCATGTCCAAGAAGAG	0.488349	-29.1081	-8.56244	Epithelial
changai:CCATGTCCACGGACAA	0.499493	-23.5596	-20.4467	Epithelial
changai:CCATGTCGTGAAGGCT	0.399189	-24.4351	-22.4106	Epithelial
changai:CCATGTCGTGGACGAT	0.493414	-47.3245	-6.90443	Epithelial
changai:CCATTCGAGCGAGAAA	0.804458	-40.0859	-1.24391	Epithelial
changai:CCATTCGAGGGATCTG	0.440729	-31.1635	-11.2125	Epithelial
changai:CCATTCGTCCTATGTT	0.865248	-38.7725	-4.91916	Epithelial
changai:CCCAATCGTGTGAAAT	0.607903	-33.3355	3.37642	Epithelial
changai:CCCAGTTAGCCGTCGT	0.646403	-36.5636	-9.11483	Epithelial
changai:CCCAGTTTCGGATGTT	0.802432	-31.6728	0.2509	Epithelial
changai:CCCATACCAGATTGCT	0.541033	-34.1086	-8.13713	Epithelial
changai:CCCATACCATTACGAC	0.611955	-36.3401	-4.52199	Epithelial
changai:CCCTCCTAGATATGCA	0.0035461	15.1274	-27.3133	Epithelial
changai:CCCTCCTCAAGCGAGT	0.45694	-25.2265	-21.5062	Epithelial
changai:CCGGTAGTCATCACCC	0.487335	-33.1708	-7.55128	Epithelial
changai:CCGGTAGTCCCAGGTG	0.590679	-35.829	-5.86962	Epithelial
changai:CCGTACTCAATGGTCT	0.0273556	19.2046	-26.8185	Epithelial
changai:CCGTACTGTAAGTTCC	0.66768	-37.6699	-5.74765	Epithelial
changai:CCGTACTGTAGATTAG	0.840932	-44.2525	-6.31946	Epithelial
changai:CCGTACTGTGTGGCTC	0.577508	-37.8857	-0.617955	Epithelial
changai:CCGTACTTCTACTTAC	0.687943	-35.7315	-10.6888	Epithelial
changai:CCGTGGAAGATGTAAC	0.542047	-28.8321	-8.42138	Epithelial
changai:CCTAAAGCAAGGGTCA	0.697062	-37.143	-7.21094	Epithelial
changai:CCTAAAGCACTGCCAG	0.426545	-29.1454	2.12361	Epithelial
changai:CCTAAAGTCCCAAGTA	0.617021	-42.3055	-1.89838	Epithelial
changai:CCTAAAGTCGCCTGTT	0.442756	-29.8739	-7.33601	Epithelial
changai:CCTACACGTCAACTGT	0.518744	-35.0342	-0.623507	Epithelial
changai:CCTAGCTGTTTGCATG	0.0273556	9.84984	-27.0964	Epithelial
changai:CCTAGCTTCATCGATG	0.0202634	18.717	-28.924	Epithelial
changai:CCTAGCTTCTAACTGG	0.962513	-45.3904	-4.3217	Epithelial
changai:CCTATTAAGAAGGGTA	0.414387	-25.2039	-21.9526	Epithelial
changai:CCTATTAGTAAGCACG	0.531915	-41.9905	-3.31694	Epithelial
changai:CCTATTAGTTTCCACC	0.650456	-37.38	-3.33629	Epithelial
changai:CCTCAGTTCGAGAGCA	0.551165	-31.5283	-9.6811	Epithelial
changai:CCTCTGAGTTATGCGT	0.0486322	20.3466	-28.7918	Epithelial
changai:CCTCTGAGTTCAGTAC	0.0192503	19.2949	-27.8831	Epithelial
changai:CCTCTGATCCGTCAAA	0.0222898	18.3451	-25.5827	Epithelial
changai:CCTTCCCTCATCGGAT	0.786221	-42.5599	-1.45903	Epithelial
changai:CCTTCGACATAGGATA	0.711246	-31.0244	-0.161705	Epithelial
changai:CCTTTCTAGCCCAACC	0.45998	-20.8391	-6.99186	Epithelial
changai:CCTTTCTGTTGCGTTA	0.710233	-45.0437	-4.01216	Epithelial
changai:CGAACATCATTCGACA	0.535968	-23.9211	-20.654	Epithelial
changai:CGAACATGTGAAATCA	0.56231	-39.6569	-5.75736	Epithelial
changai:CGAACATTCAGCTGGC	0.284701	-24.267	-23.0641	Epithelial
changai:CGAATGTAGAGGGATA	0.632219	-43.9874	-3.26001	Epithelial
changai:CGAATGTGTCTGGTCG	0.320162	-28.8905	2.18664	Epithelial
changai:CGAATGTGTGTTGAGG	0.614995	-32.4401	-3.3218	Epithelial
changai:CGACCTTCAAGAGTCG	0.70618	-42.5636	-2.17035	Epithelial
changai:CGACCTTTCTCCTATA	0.91692	-44.1182	-3.10144	Epithelial
changai:CGACTTCAGTATGACA	0.412361	-35.6261	-9.03473	Epithelial
changai:CGAGAAGCAAACTGTC	0.514691	-31.942	0.909132	Epithelial
changai:CGAGAAGCAGATTGCT	0.679838	-42.6654	-2.31976	Epithelial
changai:CGAGAAGTCGTACCGG	0.569402	-30.7586	-7.91012	Epithelial
changai:CGAGCACAGGTCATCT	0.397163	-23.3942	-17.0332	Epithelial
changai:CGAGCACCAGGTCCAC	0.775076	-44.7524	-4.40544	Epithelial
changai:CGAGCCAAGATGCCAG	0.722391	-43.1111	-4.50581	Epithelial
changai:CGAGCCAGTTAGATGA	0.87538	-42.9349	-4.11417	Epithelial
changai:CGATCGGGTCAAAGCG	0.491388	-29.6131	-5.83961	Epithelial
changai:CGATGGCCATATGGTC	0.711246	-32.934	-9.35564	Epithelial
changai:CGATGTAAGACAGACC	0.537994	-42.4601	-2.20889	Epithelial
changai:CGATTGACATGAAGTA	0.447822	-20.8822	-6.99946	Epithelial
changai:CGCCAAGAGTGCCATT	0.724417	-40.172	-1.3227	Epithelial
changai:CGCCAAGCACTCTGTC	0.751773	-40.6492	-4.0913	Epithelial
changai:CGCCAAGCAGATTGCT	0.545086	-42.7276	-2.7618	Epithelial
changai:CGCCAAGGTAGCTCCG	0.62614	-41.8847	-6.62332	Epithelial
changai:CGCGGTACATGCCCGA	0.45694	-31.1623	-11.2163	Epithelial
changai:CGCGGTAGTTAAAGTG	0.382979	-42.6593	-8.92413	Epithelial
changai:CGCTATCTCTGCTTGC	0.453901	-19.9858	-6.65285	Epithelial
changai:CGCTGGAGTCACTTCC	0.381966	-30.5292	-5.54672	Epithelial
changai:CGCTTCAGTAAGTGTA	0.294833	-24.6337	-22.5139	Epithelial
changai:CGCTTCAGTCTCAACA	0.483283	36.8313	21.1226	Epithelial
changai:CGGACACAGACTACAA	0.597771	-24.3209	-19.311	Epithelial
changai:CGGACTGCACTTCTGC	0.896657	-46.0212	-4.79589	Epithelial
changai:CGGAGTCAGGAATCGC	0.544073	-46.2068	-3.89804	Epithelial
changai:CGGAGTCCACTTAACG	0.412361	-25.6984	-19.9203	Epithelial
changai:CGGCTAGCATATACGC	0.690983	-33.2987	-7.73476	Epithelial
changai:CGGCTAGTCGCATGAT	0.488349	-24.0514	-21.4908	Epithelial
changai:CGGCTAGTCTGGGCCA	0.599797	-36.5212	-3.903	Epithelial
changai:CGTCACTAGCGTCTAT	0.658561	-39.3974	-7.6334	Epithelial
changai:CGTCACTGTAGAAGGA	0.532928	-27.1931	-8.18961	Epithelial
changai:CGTCAGGAGAATCTCC	0.440729	-24.8763	-19.3355	Epithelial
changai:CGTCAGGCATGCATGT	0.594732	-43.1855	-5.88043	Epithelial
changai:CGTCAGGGTTCGGGCT	0.254306	-24.8552	-24.5728	Epithelial
changai:CGTCTACGTAGCGTCC	0.537994	-35.3004	-2.32401	Epithelial
changai:CGTCTACGTCGGGTCT	0.560284	-33.2125	3.22605	Epithelial
changai:CGTGTAATCCCTCAGT	0.585613	-30.9402	-0.368263	Epithelial
changai:CGTGTAATCTGAAAGA	0.829787	-47.2437	-6.79476	Epithelial
changai:CGTGTCTCAAACCTAC	0.198582	-1.70181	-11.359	Epithelial
changai:CGTGTCTCAGTCAGAG	0.495441	-30.7087	-9.76832	Epithelial
changai:CGTGTCTGTGTAATGA	0.653495	-45.4369	-4.54686	Epithelial
changai:CGTGTCTGTTCAACCA	0.385005	-29.1645	-8.23714	Epithelial
changai:CGTGTCTTCCGCAGTG	0.451874	-30.6276	-8.77142	Epithelial
changai:CGTTAGAGTCGAATCT	0.551165	-47.6613	-6.09454	Epithelial
changai:CGTTGGGTCAACACTG	0.471125	-27.2487	-7.62156	Epithelial
changai:CTAACTTTCTGTCTCG	0.505572	-40.1235	-4.28849	Epithelial
changai:CTAAGACCACATCCAA	0.0334347	19.3309	-26.9153	Epithelial
changai:CTAAGACGTTACAGAA	0.51773	-37.3853	-3.02044	Epithelial
changai:CTAATGGCAGGACGTA	0.572442	-29.505	-8.08141	Epithelial
changai:CTACACCCACTCAGGC	0.39311	-28.906	2.03856	Epithelial
changai:CTACATTAGTTTCCTT	0.478217	-24.3437	-20.9916	Epithelial
changai:CTACATTGTCAGGACA	0.66464	-33.7239	-4.35712	Epithelial
changai:CTACCCAGTGGTGTAG	0.666667	-37.1492	-4.92731	Epithelial
changai:CTACGTCGTCACTTCC	0.607903	-43.8809	-5.41551	Epithelial
changai:CTAGAGTTCGGCGCTA	0.489362	-33.5956	-2.44969	Epithelial
changai:CTAGCCTAGAAGATTC	0.726444	-41.8531	-2.8066	Epithelial
changai:CTAGCCTAGATGTAAC	0.342452	-25.6178	-20.0905	Epithelial
changai:CTAGCCTCAGACTCGC	0.604863	-41.6163	-7.81321	Epithelial
changai:CTAGTGAAGGATGTAT	0.70618	-33.6568	2.16643	Epithelial
changai:CTAGTGAAGTATGACA	0.280648	-22.5033	-21.8659	Epithelial
changai:CTAGTGACAAACCTAC	0.690983	-31.8477	-8.02997	Epithelial
changai:CTCACACCAATCACAC	0.0324215	19.3101	-26.6487	Epithelial
changai:CTCAGAACATCCGTGG	0.514691	-34.9413	-2.6692	Epithelial
changai:CTCAGAAGTAGAGTGC	0.66768	-40.5425	-3.72096	Epithelial
changai:CTCAGAATCGGCGCAT	0.673759	-37.9412	-0.157463	Epithelial
changai:CTCCTAGAGTTGAGAT	0.50152	-35.0214	-11.1227	Epithelial
changai:CTCCTAGCAGCTGCTG	0.515704	-41.977	-5.01238	Epithelial
changai:CTCCTAGGTTGGTTTG	0.394124	-24.9022	-21.8214	Epithelial
changai:CTCGGGACAAGGTGTG	0.620061	-45.0429	-4.45509	Epithelial
changai:CTCGGGAGTCAATACC	0.624113	-38.9604	-0.795587	Epithelial
changai:CTCGTACAGATCCGAG	0.577508	-39.6282	-8.26293	Epithelial
changai:CTCGTACGTCGACTGC	0.552178	-33.2141	-6.51929	Epithelial
changai:CTCGTACTCTACTATC	0.799392	-41.9865	-2.52125	Epithelial
changai:CTCGTCAAGCTACCTA	0.522796	-23.9254	-20.8609	Epithelial
changai:CTCGTCAAGTGCCAGA	0.641337	-28.9229	-8.30635	Epithelial
changai:CTCGTCAGTCCATGAT	0.5846	-24.7798	-20.8298	Epithelial
changai:CTCGTCAGTCCCTACT	0.531915	-35.6629	-6.61897	Epithelial
changai:CTCGTCAGTTTCGCTC	0.891591	-42.3781	-2.42052	Epithelial
changai:CTCGTCATCACTGGGC	0.599797	-31.4563	-9.04188	Epithelial
changai:CTCTACGAGAGAACAG	0.402229	-25.8118	-20.2214	Epithelial
changai:CTCTACGCAGGTCGTC	0.333333	-24.1715	-22.6494	Epithelial
changai:CTCTGGTAGCCAGTAG	0.389058	-29.6653	1.39028	Epithelial
changai:CTCTGGTCAAGTACCT	0.466059	-29.7462	1.07531	Epithelial
changai:CTGATAGGTGAGTGAC	0.529889	-40.7773	-5.93187	Epithelial
changai:CTGATAGGTGTAACGG	0.512665	-29.4815	-0.251496	Epithelial
changai:CTGATCCAGTAGGTGC	0.0395137	11.442	-32.2425	Epithelial
changai:CTGATCCGTGATGATA	0.717325	-38.2783	-5.46058	Epithelial
changai:CTGCCTACAATAGCAA	0.787234	-41.3514	-2.8631	Epithelial
changai:CTGCCTACATTATCTC	0.0202634	18.4444	-27.2997	Epithelial
changai:CTGCCTAGTCTTCTCG	0.662614	-41.7095	-5.03526	Epithelial
changai:CTGCCTATCTTGAGGT	0.601824	-33.3487	1.65136	Epithelial
changai:CTGCGGAGTGCCTTGG	0.51773	-43.1033	-6.17166	Epithelial
changai:CTGCTGTAGCGTGAGT	0.633232	-35.2788	-2.93556	Epithelial
changai:CTGCTGTGTCTACCTC	0.457953	-25.012	-20.8331	Epithelial
changai:CTGCTGTGTTGATTCG	0.569402	-44.0261	-1.92747	Epithelial
changai:CTGGTCTAGAGTGAGA	0.604863	-35.1649	-3.26557	Epithelial
changai:CTGGTCTGTACAGCAG	0.208713	-23.0881	-24.1736	Epithelial
changai:CTGTGCTGTAAGGGCT	0.531915	-39.2318	-6.52025	Epithelial
changai:CTGTTTACAACGCACC	0.638298	-42.8098	-2.339	Epithelial
changai:CTGTTTACAAGACGTG	0.556231	-31.6546	-9.2458	Epithelial
changai:CTTACCGCAAGCTGAG	0.500507	-37.7659	-5.4337	Epithelial
changai:CTTAGGAAGGCATTGG	0.852077	-45.1943	-4.33473	Epithelial
changai:CTTCTCTAGAATCTCC	0.660588	-32.0756	0.103737	Epithelial
changai:CTTCTCTAGCACAGGT	0.0486322	20.3832	-28.8428	Epithelial
changai:CTTCTCTAGGCCATAG	0.494428	-28.3809	-8.47956	Epithelial
changai:CTTCTCTGTATGAATG	0.665653	-36.9152	-2.74286	Epithelial
changai:CTTGGCTCATAACCTG	0.489362	-37.7141	-9.98484	Epithelial
changai:CTTGGCTGTAGCGCTC	0.694022	-44.1315	-3.61703	Epithelial
changai:CTTTGCGGTAATAGCA	0.598784	-29.7243	-7.90998	Epithelial
changai:GAAACTCGTTAGTGGG	0.414387	-24.1634	-19.0054	Epithelial
changai:GAAATGAAGTTCGATC	0.60689	-32.088	-7.36484	Epithelial
changai:GAAATGACAGAGCCAA	0.588652	-30.6877	1.90441	Epithelial
changai:GAACATCGTTACCGAT	0.487335	-34.6866	-3.04567	Epithelial
changai:GAACATCTCGCAAGCC	0.541033	-40.1746	-1.30384	Epithelial
changai:GAACCTAAGAAAGTGG	0.868288	-46.0115	-5.42198	Epithelial
changai:GAACCTAAGCCCGAAA	0.388045	-30.6018	-9.59939	Epithelial
changai:GAACCTAAGTGAATTG	0.435664	-30.2668	-8.31802	Epithelial
changai:GAACCTACAGCCTATA	0.713273	-42.1872	-2.3683	Epithelial
changai:GAACCTATCCTGTACC	0.631206	-42.6503	-4.70669	Epithelial
changai:GAACGGAGTGTTAAGA	0.449848	-29.2156	-4.95227	Epithelial
changai:GAAGCAGCATCCTAGA	0.50152	-30.8213	-7.88247	Epithelial
changai:GAAGCAGGTCTAGTCA	0.54306	-36.0942	-5.81489	Epithelial
changai:GAATAAGAGAAGAAGC	0.683891	-37.6044	-8.40218	Epithelial
changai:GAATGAAGTGACTACT	0.638298	-31.0111	-8.50379	Epithelial
changai:GACACGCAGGAGTAGA	0.474164	-29.6306	0.460524	Epithelial
changai:GACAGAGCATCATCCC	0.759878	-36.7298	-6.70976	Epithelial
changai:GACAGAGGTCGGGTCT	0.567376	-42.8203	-3.63423	Epithelial
changai:GACCTGGTCGCATGAT	0.930091	-42.4233	-2.56194	Epithelial
changai:GACGCGTGTAAAGGAG	0.573455	-32.0301	-8.98919	Epithelial
changai:GACGCGTGTAAATGAC	0.564336	-33.9209	-2.48488	Epithelial
changai:GACGGCTCAATACGCT	0.535968	37.0188	21.1192	Epithelial
changai:GACGGCTCACTTAAGC	0.564336	-35.264	-7.7944	Epithelial
changai:GACGGCTGTCCATCCT	0.847011	-43.5209	-7.93495	Epithelial
changai:GACGTGCCAACGATCT	0.422492	-39.0104	-0.202047	Epithelial
changai:GACGTTAAGCCATCGC	0.547112	-46.9449	-6.77051	Epithelial
changai:GACGTTAAGGCTATCT	0.381966	-24.3231	-18.6029	Epithelial
changai:GACGTTAAGTCCCACG	0.52381	-34.6479	-7.38046	Epithelial
changai:GACTGCGGTCACCTAA	0.755826	-31.4558	-7.90071	Epithelial
changai:GAGCAGACAGATGGGT	0.723404	-44.2815	-2.77958	Epithelial
changai:GAGGTGATCTGTCCGT	0.408308	-29.011	-6.8423	Epithelial
changai:GAGTCCGAGATCGGGT	0.209726	-21.9604	-25.2151	Epithelial
changai:GATCAGTAGTACATGA	0.481256	-24.7376	-19.9636	Epithelial
changai:GATCTAGCAGTGGGAT	0.576494	-39.3098	-6.25052	Epithelial
changai:GATGAGGAGAGCAATT	0.690983	-36.1139	-4.50683	Epithelial
changai:GATGAGGCATGGGAAC	0.597771	-31.4211	-7.1259	Epithelial
changai:GATGAGGGTAGGCTGA	0.411348	-25.507	-21.021	Epithelial
changai:GATGAGGGTTTGGGCC	0.542047	-43.8933	-5.2756	Epithelial
changai:GATGCTATCTTGTCAT	0.799392	-39.8212	-4.83586	Epithelial
changai:GATTCAGCAAGTTAAG	0.629179	-40.666	-4.76451	Epithelial
changai:GCAAACTCAACTTGAC	0.452888	-22.9883	-24.4087	Epithelial
changai:GCAAACTCACCGATAT	0.678825	-37.1514	-3.08286	Epithelial
changai:GCAAACTGTAGAAGGA	0.0035461	27.3367	-11.2276	Epithelial
changai:GCAATCAGTTAAGTAG	0.481256	-33.128	3.42857	Epithelial
changai:GCACATACACGCGAAA	0.43769	-24.2173	-19.1766	Epithelial
changai:GCACATAGTCGCATCG	0.0273556	19.0063	-27.8184	Epithelial
changai:GCACATAGTTCATGGT	0.691996	-42.552	-2.07206	Epithelial
changai:GCACATATCATGTCCC	0.64539	-42.1436	-2.92585	Epithelial
changai:GCAGCCATCATGTCCC	0.672746	-42.6426	-3.78036	Epithelial
changai:GCAGTTACAGTAAGAT	0.563323	-33.3806	3.37988	Epithelial
changai:GCATACACACAAGCCC	0.518744	-27.6658	-7.78233	Epithelial
changai:GCATGATCAAAGTGCG	0.710233	-37.9305	-6.26592	Epithelial
changai:GCATGATCATTCCTCG	0.0324215	19.2429	-26.532	Epithelial
changai:GCATGATTCCTCCTAG	0.791287	-43.5866	-4.48964	Epithelial
changai:GCATGTACATGTTGAC	0.610942	-33.4745	2.22521	Epithelial
changai:GCCAAATAGTCGAGTG	0.694022	-41.9445	-2.64124	Epithelial
changai:GCCTCTAAGCTAGTTC	0.513678	-32.4961	-9.69499	Epithelial
changai:GCCTCTACACATGACT	0.905775	-43.0925	-6.7628	Epithelial
changai:GCCTCTACAGTTCATG	0.496454	-26.9065	-8.51737	Epithelial
changai:GCGACCAAGTCTCGGC	0.6231	-40.5541	-3.7071	Epithelial
changai:GCGACCATCACTATTC	0.52381	-35.0468	-10.296	Epithelial
changai:GCGAGAACATGAACCT	0.481256	-30.5375	-6.93324	Epithelial
changai:GCGCAACCAGCCTGTG	0.788247	-45.316	-3.42861	Epithelial
changai:GCGCAGTAGGCTCATT	0.422492	-29.2986	2.66908	Epithelial
changai:GCGCAGTGTTACGGAG	0.298886	-23.6204	-22.9739	Epithelial
changai:GCGCCAACAGCTGCAC	0.64843	-30.475	-4.45679	Epithelial
changai:GCGCGATGTACAGTGG	0.619048	-38.6815	-5.66662	Epithelial
changai:GCGCGATTCGCCCTTA	0.368794	-32.0088	-4.51167	Epithelial
changai:GCTCCTAAGGTGACCA	0.628166	-38.8202	-0.44221	Epithelial
changai:GCTCCTATCGCCATAA	0.511651	-30.5609	-9.62088	Epithelial
changai:GCTCCTATCTGATACG	0.077001	20.4316	-28.8832	Epithelial
changai:GCTCTGTAGATGGGTC	0.551165	-43.1942	-2.59092	Epithelial
changai:GCTGCAGAGATCACGG	0.593718	-44.3359	-5.8997	Epithelial
changai:GCTGCAGCACCCATTC	0.533941	-34.4545	-1.66752	Epithelial
changai:GCTGCAGTCAAAGACA	0.413374	-35.9978	-4.9307	Epithelial
changai:GCTGCGAGTACACCGC	0.395137	-29.5154	-9.43624	Epithelial
changai:GCTGCGAGTCTGATCA	0.680851	-35.3797	-7.26864	Epithelial
changai:GCTGCGATCCTATTCA	0.696049	-34.5495	-6.93169	Epithelial
changai:GCTGCTTAGGGTTCCC	0.742655	-44.4172	-4.87869	Epithelial
changai:GCTGCTTTCCTCAATT	0.0202634	19.7358	-25.4078	Epithelial
changai:GCTGGGTGTGAAAGAG	0.416413	36.904	21.2387	Epithelial
changai:GCTTCCACACAGATTC	0.56535	-22.7498	-6.89241	Epithelial
changai:GCTTGAACAGCCTTGG	0.403242	-32.0045	-0.601084	Epithelial
changai:GCTTGAAGTAAGAGAG	0.633232	-31.0128	-8.40019	Epithelial
changai:GCTTGAAGTTTGACTG	0.726444	-43.0846	-4.21989	Epithelial
changai:GGAACTTTCCCACTTG	0.899696	-43.5579	-5.255	Epithelial
changai:GGAATAAAGTGCAAGC	0.556231	-39.9621	-6.67612	Epithelial
changai:GGAATAATCGAACGGA	0.878419	-44.3723	-6.33626	Epithelial
changai:GGACAAGAGTGGAGTC	0.420466	-30.6668	-5.47955	Epithelial
changai:GGACAAGTCCTCATTA	0.785208	-36.0426	-8.93558	Epithelial
changai:GGACAGATCCCTAACC	0.58156	-36.2308	-6.31315	Epithelial
changai:GGACATTCATCGACGC	0.0233029	19.3046	-26.9236	Epithelial
changai:GGACGTCTCTTGGGTA	0.758865	-36.8612	-5.07412	Epithelial
changai:GGAGCAACACCTGGTG	0.391084	-23.1038	-23.6174	Epithelial
changai:GGATTACGTCAGCTAT	0.494428	-36.4395	-10.9392	Epithelial
changai:GGATTACTCTAACTTC	0.646403	-46.3938	-4.98125	Epithelial
changai:GGCAATTAGATCCTGT	0.595745	-30.4662	-4.62959	Epithelial
changai:GGCAATTCAAGGCTCC	0.68997	-36.6677	-6.32167	Epithelial
changai:GGCCGATCACGAAGCA	0.588652	-35.8689	-10.6693	Epithelial
changai:GGCCGATGTACCATCA	0.442756	-29.2451	-4.93163	Epithelial
changai:GGCGACTTCCCTTGCA	0.413374	-28.8828	1.87636	Epithelial
changai:GGCGTGTGTGTGCCTG	0.52381	-46.9437	-6.71388	Epithelial
changai:GGCTCGACACGGTAGA	0.576494	-31.6887	-6.33748	Epithelial
changai:GGCTCGATCACGACTA	0.361702	-24.9124	-22.2365	Epithelial
changai:GGCTGGTGTGTGTGCC	0.361702	-23.5706	-22.9681	Epithelial
changai:GGCTGGTTCGGCTTGG	0.472138	-39.8199	-4.92487	Epithelial
changai:GGGAATGTCGGTTCGG	0.51773	-35.973	-6.25031	Epithelial
changai:GGGACCTCACAGATTC	0.00405268	16.1192	-27.2057	Epithelial
changai:GGGAGATAGGAGCGAG	0.586626	-38.1611	-5.71407	Epithelial
changai:GGGATGAAGCAGGTCA	0.569402	-38.8313	-4.46104	Epithelial
changai:GGGATGAGTGATAAGT	0.0425532	10.1635	-31.1237	Epithelial
changai:GGGATGATCTCCTATA	0.635258	-41.1929	-3.18002	Epithelial
changai:GGGCATCGTATGGTTC	0.525836	-39.055	-4.8918	Epithelial
changai:GGGTCTGAGGCCCGTT	0.647416	-45.8022	-6.24979	Epithelial
changai:GGGTCTGCAGTTCCCT	0.557244	-37.1825	-6.94636	Epithelial
changai:GGGTTGCTCGTCTGAA	0.625127	-40.5399	-4.36097	Epithelial
changai:GGTATTGGTACACCGC	0.820669	-36.4402	-9.26052	Epithelial
changai:GGTGAAGCAGCTGGCT	0.458967	-30.0133	-8.32054	Epithelial
changai:GGTGAAGTCGACAGCC	0.839919	-43.537	-7.9444	Epithelial
changai:GGTGCGTAGCGAGAAA	0.468085	-25.1778	-21.8194	Epithelial
changai:GGTGCGTAGGCCCTTG	0.620061	-36.1161	-4.69121	Epithelial
changai:GGTGCGTGTTCCACAA	0.54002	-43.9341	-6.87103	Epithelial
changai:GTACTCCAGGCAGTCA	0.545086	-28.4725	-8.08001	Epithelial
changai:GTACTCCAGTGTCCCG	0.723404	-34.0487	-6.66981	Epithelial
changai:GTACTCCCAATCCAAC	0.698075	-40.2988	-7.56133	Epithelial
changai:GTACTCCCAGCGAACA	0.401216	-28.8549	0.260859	Epithelial
changai:GTACTCCTCAACACTG	0.532928	-30.4154	1.95432	Epithelial
changai:GTACTTTCACACTGCG	0.681864	-44.392	-2.60491	Epithelial
changai:GTACTTTCATCATCCC	0.608916	-32.9778	-6.92331	Epithelial
changai:GTAGGCCGTGCACGAA	0.618034	-31.6487	-2.61366	Epithelial
changai:GTATTCTTCCAAGCCG	0.62614	-46.1986	-4.8818	Epithelial
changai:GTCAAGTAGCGACGTA	0.455927	-32.0761	-9.91927	Epithelial
changai:GTCACAACAGACTCGC	0.544073	-28.8234	-8.90614	Epithelial
changai:GTCACAAGTTTCCACC	0.410334	-34.4305	-3.36358	Epithelial
changai:GTCCTCACATGCCCGA	0.684904	-33.1169	-9.20354	Epithelial
changai:GTCGGGTAGCACACAG	0.56231	-31.2414	2.04772	Epithelial
changai:GTCGGGTAGGACAGCT	0.506586	-32.8183	-7.88012	Epithelial
changai:GTCGGGTAGGACCACA	0.613982	-43.9176	-7.6393	Epithelial
changai:GTCGGGTAGTATGACA	0.399189	-23.2543	-20.1618	Epithelial
changai:GTCGTAAAGTGGTAAT	0.530902	-31.8543	-7.73807	Epithelial
changai:GTCGTAACACAACTGT	0.509625	-29.567	-7.61382	Epithelial
changai:GTCTTCGCAAGTTCTG	0.0162107	18.8987	-27.8511	Epithelial
changai:GTGAAGGCATCATCCC	0.68997	-33.4507	-7.28131	Epithelial
changai:GTGCAGCGTTACGACT	0.443769	-32.0163	-5.12423	Epithelial
changai:GTGCATAAGGTTACCT	0.866261	-41.3829	-1.05751	Epithelial
changai:GTGCATATCAATCTCT	0.570415	-28.6187	-8.05939	Epithelial
changai:GTGCGGTGTTTGGGCC	0.743668	-39.5103	-5.39331	Epithelial
changai:GTGGGTCTCTTAGCCC	0.737589	-37.6059	-6.14251	Epithelial
changai:GTGTGCGAGTGCAAGC	0.495441	-31.3881	1.81203	Epithelial
changai:GTGTTAGCAGCCTTGG	0.395137	-22.7197	-20.4554	Epithelial
changai:GTGTTAGGTAAGTTCC	0.640324	-36.1778	-9.05864	Epithelial
changai:GTTAAGCAGGCAGGTT	0.134752	39.3121	-1.70229	Epithelial
changai:GTTACAGTCCTACAGA	0.592705	-35.9397	-5.45045	Epithelial
changai:GTTCATTGTAAATACG	0.507599	-32.0469	-7.51226	Epithelial
changai:GTTCGGGAGGAATTAC	0.60689	-33.9626	-8.63387	Epithelial
changai:GTTCGGGGTGTAAGTA	0.394124	-22.863	-23.55	Epithelial
changai:GTTCTCGAGATGTAAC	0.518744	-29.3309	1.10067	Epithelial
changai:GTTCTCGCAATCCGAT	0.322188	-24.3748	-20.0983	Epithelial
changai:GTTCTCGCACCTTGTC	0.0303951	19.2722	-27.5512	Epithelial
changai:TAAACCGGTGGTAACG	0.589666	-46.812	-6.20857	Epithelial
changai:TAAGAGAGTCGCGAAA	0.400203	-31.5816	1.83321	Epithelial
changai:TAAGAGATCGGATGGA	0.630193	-32.1059	-7.27751	Epithelial
changai:TAAGCGTCAGATTGCT	0.635258	-42.6297	-3.02395	Epithelial
changai:TAAGCGTGTACGCACC	0.539007	-45.3995	-2.79965	Epithelial
changai:TAAGTGCAGAAGGCCT	0.374873	-28.8955	2.03724	Epithelial
changai:TAAGTGCAGCAGCCTC	0.521783	-32.5572	-8.07487	Epithelial
changai:TAAGTGCTCAGCTTAG	0.0810537	15.4448	-17.0667	Epithelial
changai:TACACGACAAGCGAGT	0.52381	-44.8711	-6.63499	Epithelial
changai:TACACGAGTCATCGGC	0.486322	-31.4263	-9.0837	Epithelial
changai:TACAGTGAGGATGGAA	0.631206	-28.5672	-8.64815	Epithelial
changai:TACCTATGTCACTGGC	0.504559	-32.6484	-7.8879	Epithelial
changai:TACCTATGTGCGCTTG	0.539007	-46.1405	-5.01654	Epithelial
changai:TACCTATTCCGCAGTG	0.66464	-37.9041	-8.49407	Epithelial
changai:TACCTTAAGATACACA	0.388045	-31.3801	1.55833	Epithelial
changai:TACCTTAAGGGTGTTG	0.985816	-43.5768	-4.49777	Epithelial
changai:TACCTTACACCACCAG	0.500507	-28.8833	1.16161	Epithelial
changai:TACCTTAGTCCTCTTG	0.411348	-34.3508	-3.69653	Epithelial
changai:TACGGATAGACCTAGG	0.279635	-23.1185	-23.7723	Epithelial
changai:TACGGATAGCGGCTTC	0.449848	-24.703	-21.1915	Epithelial
changai:TACGGATAGGCCCGTT	0.749747	-46.0209	-4.9431	Epithelial
changai:TACGGGCTCTTTAGGG	0.448835	-19.1068	-5.70639	Epithelial
changai:TACGGTAGTCCAGTGC	0.673759	-32.0905	-8.41007	Epithelial
changai:TACGGTAGTTTCGCTC	0.609929	-44.2266	-2.94024	Epithelial
changai:TACTCATAGACAAGCC	0.250253	-22.9707	-24.1477	Epithelial
changai:TACTCATTCAACACAC	0.530902	-41.5845	-6.07348	Epithelial
changai:TACTCGCAGCGAGAAA	0.687943	-33.7657	2.89807	Epithelial
changai:TACTCGCCAAGGTTCT	0.521783	-32.0784	-7.89086	Epithelial
changai:TACTCGCTCACGAAGG	0.578521	-30.5742	-4.43028	Epithelial
changai:TACTTACGTCGCATAT	0.291793	-23.8027	-23.175	Epithelial
changai:TACTTGTAGCAGCGTA	0.56535	-25.1624	-19.7137	Epithelial
changai:TAGACCAAGGCCCTCA	0.708207	-44.2391	-4.0126	Epithelial
changai:TAGACCAGTTACCGAT	0.45694	-31.0904	-4.20355	Epithelial
changai:TAGAGCTCACGGTGTC	0.722391	-38.5297	-5.45032	Epithelial
changai:TAGCCGGAGACCTAGG	0.592705	-39.4994	-6.04077	Epithelial
changai:TAGCCGGAGTGTTGAA	0.87234	-37.9968	-6.13745	Epithelial
changai:TAGCCGGTCCTCGCAT	0.995947	-45.8054	-5.53301	Epithelial
changai:TAGGCATGTCTCGTTC	0.6231	-36.831	-5.0581	Epithelial
changai:TAGTTGGAGAACTCGG	0.530902	-38.8412	-7.28777	Epithelial
changai:TAGTTGGAGTGGTCCC	0.855117	-43.5894	-4.8474	Epithelial
changai:TAGTTGGCAAAGAATC	0.589666	-31.7759	-8.55223	Epithelial
changai:TAGTTGGTCAATCACG	0.315096	-23.9453	-22.7838	Epithelial
changai:TATGCCCAGTGTACTC	0.420466	-23.796	-20.9154	Epithelial
changai:TATTACCAGCACACAG	0.56535	-40.4647	-6.39788	Epithelial
changai:TATTACCCAGGGAGAG	0.716312	-44.3326	-5.64194	Epithelial
changai:TCAACGAAGCCATCGC	0.620061	-36.179	-8.52193	Epithelial
changai:TCAACGAGTGGCAAAC	0.75076	-32.0004	-8.00184	Epithelial
changai:TCAATCTTCCTTGGTC	0.458967	-36.145	-3.42234	Epithelial
changai:TCACAAGCATTTCAGG	0.410334	-33.5993	-7.65655	Epithelial
changai:TCACAAGGTATGAAAC	0.837893	-36.7876	-4.98112	Epithelial
changai:TCACAAGGTCTCCACT	0.629179	-37.8551	-6.26849	Epithelial
changai:TCACGAACAGCGAACA	0.527862	-24.1823	-18.0103	Epithelial
changai:TCAGCAAAGATGAGAG	0.568389	-32.4792	1.84346	Epithelial
changai:TCAGCAACAAAGCAAT	0.524823	-39.7818	-9.22859	Epithelial
changai:TCAGCAATCCAAGTAC	0.460993	-30.8184	0.858718	Epithelial
changai:TCAGCTCAGAAGATTC	0.669706	-40.7726	-1.8509	Epithelial
changai:TCAGCTCGTGAGGGAG	0.617021	-39.9657	-5.67606	Epithelial
changai:TCAGCTCGTTCGTTGA	0.524823	-32.6546	1.93957	Epithelial
changai:TCAGCTCTCCGTACAA	0.570415	-39.8119	-9.24364	Epithelial
changai:TCAGGATCAAGAAGAG	0.425532	-27.8732	-7.94821	Epithelial
changai:TCAGGTAAGAGTAAGG	0.779129	-38.8569	-5.66585	Epithelial
changai:TCAGGTACACATGTGT	0.898683	-38.4997	-6.99537	Epithelial
changai:TCAGGTACAGCTTAAC	0.546099	-44.226	-2.79903	Epithelial
changai:TCATTTGAGTTGTCGT	0.503546	-22.829	-6.88089	Epithelial
changai:TCATTTGCACATCCAA	0.64843	-42.5305	-2.55322	Epithelial
changai:TCATTTGCACTATCTT	0.493414	-33.1324	-10.0682	Epithelial
changai:TCATTTGCAGCATGAG	0.484296	-35.2736	-3.61247	Epithelial
changai:TCCACACAGACACTAA	0.282675	-28.8183	2.23508	Epithelial
changai:TCCACACGTAGCTTGT	0.39311	-28.8936	-6.78267	Epithelial
changai:TCCACACGTGCGAAAC	0.600811	-43.3682	-6.91598	Epithelial
changai:TCCACACGTTGTCTTT	0.607903	-27.6181	-8.42626	Epithelial
changai:TCCCGATAGTGGAGTC	0.857143	-42.4663	-6.07729	Epithelial
changai:TCGCGAGAGTGGTAGC	0.526849	-29.6984	-8.10754	Epithelial
changai:TCGCGAGGTTCAGACT	0.493414	-21.4488	-6.80231	Epithelial
changai:TCGCGTTCAGGTCCAC	0.825735	-40.022	-2.63847	Epithelial
changai:TCGCGTTTCCTCGCAT	0.791287	-36.3458	-7.05104	Epithelial
changai:TCGGGACCACGAAGCA	0.802432	-34.0433	-7.53743	Epithelial
changai:TCGTAGAAGCGATATA	0.628166	-44.4177	-4.11058	Epithelial
changai:TCGTAGAGTCTACCTC	0.636272	-35.557	-5.48395	Epithelial
changai:TCTATTGCAAAGAATC	0.589666	-44.1489	-7.11056	Epithelial
changai:TCTATTGGTGCTGTAT	0.968592	-44.5549	-4.20898	Epithelial
changai:TCTCATAAGGGCTTCC	0.649443	-30.2391	0.126867	Epithelial
changai:TCTCATACATGGTCAT	0.730496	-38.3961	-0.48151	Epithelial
changai:TCTCATAGTAGCCTAT	0.663627	-37.5632	-6.56599	Epithelial
changai:TCTCATATCCTTGGTC	0.474164	-43.9416	-1.94978	Epithelial
changai:TCTCTAAGTGCGCTTG	0.585613	-24.1566	-18.8625	Epithelial
changai:TCTCTAATCGGTCTAA	0.655522	-30.6819	0.239086	Epithelial
changai:TCTGAGAAGACCTTTG	0.637285	-36.4061	-4.86104	Epithelial
changai:TCTGAGAGTTACCGAT	0.325228	-25.1156	-22.3199	Epithelial
changai:TCTGGAAAGATAGTCA	0.509625	-24.146	-18.7656	Epithelial
changai:TCTTCGGAGAGGTACC	0.541033	-40.3787	-5.82776	Epithelial
changai:TCTTCGGAGCACCGCT	0.515704	-41.2374	-1.91639	Epithelial
changai:TCTTCGGCACCGAAAG	0.35461	-24.6831	-19.7709	Epithelial
changai:TCTTCGGGTAAAGTCA	0.253293	-22.9441	-22.5821	Epithelial
changai:TCTTCGGGTCGACTAT	0.586626	-35.6077	-9.83156	Epithelial
changai:TCTTCGGGTGACAAAT	0.41844	-24.1187	-22.0807	Epithelial
changai:TCTTTCCGTCGACTGC	0.629179	-35.1327	-2.52455	Epithelial
changai:TGAAAGAAGCCCAACC	0.516717	-29.9351	0.60367	Epithelial
changai:TGAAAGACACAGATTC	0.614995	-36.4892	-6.97969	Epithelial
changai:TGAAAGACAGGTGGAT	0.622087	-29.7274	-6.83754	Epithelial
changai:TGAAAGAGTAAGTTCC	0.921986	-42.4998	-6.71132	Epithelial
changai:TGAAAGATCGGCGCAT	0.469098	-24.7398	-21.6161	Epithelial
changai:TGACGGCGTAAGAGAG	0.0182371	19.5433	-27.7278	Epithelial
changai:TGACTAGAGAGAACAG	0.374873	-31.3416	-7.61802	Epithelial
changai:TGACTAGTCAATCTCT	0.0374873	20.4496	-28.9593	Epithelial
changai:TGACTTTCAGCTTCGG	0.52381	-24.6133	-20.9717	Epithelial
changai:TGACTTTTCTGCCCTA	0.752786	-30.0786	-0.0116188	Epithelial
changai:TGAGAGGCAACACCTA	0.627153	-37.8199	-8.50428	Epithelial
changai:TGAGCATCACAGGCCT	0.712259	-46.5258	-6.45997	Epithelial
changai:TGAGCCGCAAGCCTAT	0.524823	-34.0645	-7.09974	Epithelial
changai:TGAGCCGCATCGGGTC	0.843972	-44.1851	-4.65103	Epithelial
changai:TGAGCCGGTGGGTCAA	0.478217	-31.5136	2.12593	Epithelial
changai:TGCACCTAGGGAACGG	0.45694	-32.01	-7.63097	Epithelial
changai:TGCACCTCACAAGTAA	0.398176	-36.6362	-7.82984	Epithelial
changai:TGCCAAAAGCTGTCTA	0.670719	-35.217	-2.8831	Epithelial
changai:TGCCCATTCCGCATAA	0.627153	-38.9944	-4.40499	Epithelial
changai:TGCCCTACAGTTCATG	0.680851	-35.3899	-7.80435	Epithelial
changai:TGCCCTAGTGCATCTA	0.691996	-38.6322	-6.65909	Epithelial
changai:TGCCCTATCCGTCAAA	0.638298	-32.4072	-3.29053	Epithelial
changai:TGCGCAGCACAGGAGT	0.54306	-37.2362	-4.4526	Epithelial
changai:TGCGCAGTCACTATTC	0.0151976	17.1368	-26.5201	Epithelial
changai:TGCGGGTGTCAATACC	0.467072	-42.3764	-4.55464	Epithelial
changai:TGCGGGTGTTGTGGAG	0.714286	-42.7329	-2.05584	Epithelial
changai:TGCGGGTTCAAACAAG	0.477204	-24.2954	-20.0865	Epithelial
changai:TGCGTGGGTCTCCATC	0.679838	-37.0704	-5.97617	Epithelial
changai:TGCGTGGTCACCCGAG	0.535968	-21.4102	-6.93429	Epithelial
changai:TGCTACCTCGGCGGTT	0.0233029	18.676	-29.2575	Epithelial
changai:TGCTGCTAGTTTGCGT	0.0364742	20.2327	-28.4143	Epithelial
changai:TGGACGCCACGGACAA	0.342452	-24.9301	-24.4784	Epithelial
changai:TGGACGCTCTCTAGGA	0.371834	-33.6911	-1.77451	Epithelial
changai:TGGCCAGCAAAGCGGT	0.0425532	2.00933	-34.0068	Epithelial
changai:TGGCGCAGTCAACTGT	0.571429	-46.8248	-6.49242	Epithelial
changai:TGGTTAGAGGCTAGAC	0.817629	-40.3227	-3.82026	Epithelial
changai:TGGTTAGCAGTATGCT	0.439716	-23.7363	-18.9004	Epithelial
changai:TGGTTAGCATGGATGG	0.00506586	14.5971	-17.15	Epithelial
changai:TGGTTAGGTGTTGAGG	0.320162	-25.3867	-19.5895	Epithelial
changai:TGGTTCCTCGGAAATA	0.899696	-42.8006	-3.99054	Epithelial
changai:TGGTTCCTCTTACCTA	0.438703	-29.6811	-8.67734	Epithelial
changai:TGTATTCTCGACGGAA	0.247214	-25.1599	-22.6759	Epithelial
changai:TGTCCCAAGTCATGCT	0.91388	-42.3225	-6.01196	Epithelial
changai:TGTCCCACAATCGAAA	0.572442	-31.8142	-8.19704	Epithelial
changai:TGTCCCAGTGGGTCAA	0.0182371	19.1392	-28.2396	Epithelial
changai:TGTCCCATCAGCATGT	0.00405268	28.6344	-12.3286	Epithelial
changai:TGTGGTATCGCGTTTC	0.578521	-35.2641	-0.558186	Epithelial
changai:TGTGTTTCAAGGTTTC	0.742655	-36.9468	-9.73093	Epithelial
changai:TTAACTCGTTTCGCTC	0.304965	-24.6358	-22.3516	Epithelial
changai:TTAGGACAGCGATTCT	0.450861	-31.4853	1.59753	Epithelial
changai:TTAGGACAGTCACGCC	0.37386	-22.9415	-23.9771	Epithelial
changai:TTAGGCAAGCGCTTAT	0.707194	-33.3319	-4.46257	Epithelial
changai:TTAGGCAAGGACAGCT	0.0309017	9.75979	-27.4928	Epithelial
changai:TTAGGCACAGACGCAA	0.64539	-36.2863	-2.94251	Epithelial
changai:TTAGTTCCATGTCCTC	0.639311	-38.0221	-5.7977	Epithelial
changai:TTAGTTCTCAACTCTT	0.81459	-30.1621	-0.132415	Epithelial
changai:TTAGTTCTCATATCGG	0.47619	-36.0929	-10.7952	Epithelial
changai:TTATGCTGTGCCTTGG	0.911854	-32.9925	-8.09512	Epithelial
changai:TTATGCTTCGGCTTGG	0.545086	-33.1776	-8.7465	Epithelial
changai:TTCCCAGTCACCTCGT	0.397163	-28.2716	-7.22832	Epithelial
changai:TTCGAAGAGTTTCCTT	0.628166	-29.6269	-6.10275	Epithelial
changai:TTCGGTCAGATAGTCA	0.455927	-28.7931	-8.42414	Epithelial
changai:TTCGGTCCAGAAGCAC	0.634245	-45.4683	-3.6469	Epithelial
changai:TTCGGTCCATTGGGCC	0.734549	-32.0077	-8.85848	Epithelial
changai:TTCTACAGTTGCGTTA	0.525836	-33.3093	3.25818	Epithelial
changai:TTCTACATCGCGCCAA	0.703141	-42.4067	-1.60659	Epithelial
changai:TTCTACATCTATCCTA	0.605876	-34.9234	-7.45053	Epithelial
changai:TTCTCAACAAAGCGGT	0.527862	-39.6649	-4.50979	Epithelial
changai:TTCTCAAGTTAGAACA	0.594732	-45.9051	-5.87171	Epithelial
changai:TTCTCCTGTCAACATC	0.665653	-39.4622	-9.20472	Epithelial
changai:TTGAACGTCAACACCA	0.534954	-40.6836	-2.91837	Epithelial
changai:TTGACTTCAGCATGAG	0.400203	-35.0669	-8.23075	Epithelial
changai:TTGACTTGTCTGCCAG	0.398176	-24.1372	-22.8286	Epithelial
changai:TTGCGTCTCCTAGTGA	0.495441	-28.6293	-9.16595	Epithelial
changai:TTGGAACCATACGCCG	0.352584	-30.4575	-9.59811	Epithelial
changai:TTGGCAAGTTACGTCA	0.935157	-41.4902	-2.72406	Epithelial
changai:TTTACTGAGCTGAACG	0.263425	-23.5433	-23.3833	Epithelial
changai:TTTACTGGTACACCGC	0.697062	-37.4103	-6.68336	Epithelial
changai:TTTATGCGTGCGCTTG	0.534954	-46.4445	-4.91731	Epithelial
changai:TTTCCTCAGTCTCGGC	0.66464	-35.2909	-5.13135	Epithelial
changai:TTTCCTCCACGAGAGT	0.504559	-39.779	-5.5136	Epithelial
changai:TTTCCTCGTAGCAAAT	0.539007	-35.2042	-5.32909	Epithelial
changai:TTTGCGCGTCCAGTTA	0.390071	-27.4472	-8.08373	Epithelial
changai:TTTGCGCGTGAGGGAG	0.547112	-37.6934	-1.18606	Epithelial
changai:TTTGCGCTCGTAGGTT	0.502533	-20.7305	-6.82506	Epithelial
changai:TTTGGTTCAAACTGTC	0.892604	-30.8227	-7.0955	Epithelial
changai:TTTGGTTCAACTGCGC	0.511651	-24.6125	-21.4641	Epithelial
changai:TTTGGTTCAGTGGGAT	0.660588	-38.4706	-0.536485	Epithelial
changai:TTTGTCATCCTAAGTG	0.630193	-38.7079	-0.433158	Epithelial
aipang:AAACCTGGTAAATACG	0.353597	-43.4635	26.0682	Epithelial
aipang:AACCATGAGAGAACAG	0.341439	-43.8236	25.2323	Epithelial
aipang:AACGTTGCACTCAGGC	0.232016	-1.72305	-11.3723	Epithelial
aipang:AAGTCTGCATTACCTT	0.339412	-42.8313	25.7747	Epithelial
aipang:ACACCGGAGGCGTACA	0.365755	-43.4891	25.7098	Epithelial
aipang:ACACCGGGTAACGCGA	0.077001	-20.7875	-31.0236	Epithelial
aipang:ACATACGAGGAGCGTT	0.451874	-43.6608	25.5014	Epithelial
aipang:ACATACGAGTAGCCGA	0.406282	-43.2991	25.1396	Epithelial
aipang:ACTTACTAGGATGCGT	0.333333	-43.6628	25.4982	Epithelial
aipang:ACTTTCATCTAACGGT	0.37386	-43.2286	25.6251	Epithelial
aipang:AGAGCGAAGGCTCTTA	0.308004	-1.67779	-11.2981	Epithelial
aipang:AGCCTAAAGACCACGA	0.43769	-44.2534	25.7299	Epithelial
aipang:AGTGGGAGTAAATACG	0.325228	-43.2131	25.2912	Epithelial
aipang:ATCACGAGTCCGAACC	0.189463	38.6153	23.8643	Epithelial
aipang:ATCCGAAGTAAACACA	0.328267	-43.2897	24.9503	Epithelial
aipang:ATGGGAGGTTACGACT	0.343465	-43.0421	25.3441	Epithelial
aipang:ATTGGACTCCAAAGTC	0.375887	-42.637	25.2362	Epithelial
aipang:CAAGATCAGATCGGGT	0.27153	38.4439	23.2479	Epithelial
aipang:CACACCTCACGACGAA	0.423506	-43.6709	25.5788	Epithelial
aipang:CACATTTGTTTGTGTG	0.357649	-43.7683	25.5403	Epithelial
aipang:CACCACTGTATGAATG	0.327254	-43.4281	26.1101	Epithelial
aipang:CAGAATCGTTGTGGCC	0.203647	-17.0735	-24.034	Epithelial
aipang:CAGCAGCTCCGTTGCT	0.327254	-43.9735	25.5801	Epithelial
aipang:CATCAGAAGGTGCACA	0.323202	-44.2714	25.6903	Epithelial
aipang:CATGGCGCAGCTTCGG	0.321175	-42.1912	25.6271	Epithelial
aipang:CATTCGCCAAATACAG	0.336373	-42.775	25.3972	Epithelial
aipang:CCACCTACATGCGCAC	0.35157	-44.0215	25.5012	Epithelial
aipang:CCTACACGTGACTCAT	0.37386	-43.5801	25.4685	Epithelial
aipang:CCTACCAAGACCCACC	0.24924	-17.0583	-24.0514	Epithelial
aipang:CCTACCAGTAGCCTCG	0.343465	-43.227	25.3031	Epithelial
aipang:CGATTGACACAACTGT	0.368794	-43.5276	24.9696	Epithelial
aipang:CGGAGTCTCTCTGCTG	0.0932118	-15.9563	-28.0763	Epithelial
aipang:CGGTTAATCCATGCTC	0.322188	-43.8498	25.5567	Epithelial
aipang:CGTCACTAGTGTTGAA	0.232016	37.1722	-3.09105	Epithelial
aipang:CGTTAGAGTTGTCTTT	0.331307	-42.8388	25.0626	Epithelial
aipang:CTACACCAGGGTTTCT	0.364742	-43.8918	25.5998	Epithelial
aipang:CTACCCACATTGAGCT	0.316109	-43.3864	24.6322	Epithelial
aipang:CTAGAGTCAAGTTCTG	0.345491	-43.5201	25.4577	Epithelial
aipang:CTGAAACCAATAGCGG	0.324215	-43.4056	25.4022	Epithelial
aipang:CTGCTGTAGTCACGCC	0.0607903	-2.12225	-34.9673	Epithelial
aipang:GAAACTCCACACAGAG	0.29382	-43.4876	24.737	Epithelial
aipang:GAACATCAGTACGCGA	0.390071	-43.6859	25.4815	Epithelial
aipang:GAACCTACACACGCTG	0.327254	-43.4554	25.7787	Epithelial
aipang:GATGAAATCTACGAGT	0.325228	-43.0328	25.2607	Epithelial
aipang:GATGAGGTCCAAATGC	0.201621	39.0659	23.9305	Epithelial
aipang:GATGAGGTCCTATGTT	0.374873	-43.1375	25.4193	Epithelial
aipang:GCAGTTAGTCTTGATG	0.386018	-43.6892	25.4616	Epithelial
aipang:GCATGCGCATCAGTAC	0.241135	-17.0407	-24.0271	Epithelial
aipang:GGGCATCTCAGCTTAG	0.360689	-43.9477	25.6219	Epithelial
aipang:GTACGTATCTCCAGGG	0.336373	-43.705	25.1272	Epithelial
aipang:GTACTTTCACGAAAGC	0.401216	-43.3147	25.6408	Epithelial
aipang:TACTCGCGTGACTCAT	0.326241	-43.5594	25.1887	Epithelial
aipang:TAGAGCTGTCGCTTCT	0.21074	-17.0881	-24.0013	Epithelial
aipang:TAGCCGGCAGCCAGAA	0.311044	-43.5011	25.5382	Epithelial
aipang:TAGTGGTTCCTATGTT	0.316109	-43.9566	25.5247	Epithelial
aipang:TCAGATGTCAACGGCC	0.326241	-43.5965	25.4677	Epithelial
aipang:TCAGGATTCAATCTCT	0.141844	42.9902	-3.28661	Epithelial
aipang:TGCACCTTCAGGCCCA	0.366768	-1.67456	-11.2929	Epithelial
aipang:TGGCTGGGTTAAGTAG	0.390071	-43.4925	25.438	Epithelial
aipang:TGTTCCGTCAAACCAC	0.363728	-42.7445	25.6828	Epithelial
aipang:TTAGGCATCTGAGGGA	0.39615	-43.7795	25.3792	Epithelial
changT:ACGAGCCAGCTACCGC	0.331307	-45.2724	13.6438	Epithelial
changT:ACGAGGAAGCGCCTCA	0.279635	-45.1596	13.565	Epithelial
changT:AGGGTGAGTATAGGTA	0.286727	-45.1803	13.5875	Epithelial
changT:AGTGGGATCCTAGTGA	0.178318	-45.0618	13.4723	Epithelial
changT:AGTGTCAAGTGTCCCG	0.380952	7.15704	3.55948	Epithelial
changT:CACATAGGTCGGCACT	0.374873	-45.3381	13.7435	Epithelial
changT:CAGCCGATCCTGCCAT	0.239108	-45.3489	13.6684	Epithelial
changT:CATCCACAGATCCGAG	0.330294	-45.2156	13.6436	Epithelial
changT:CATGGCGTCATACGGT	0.291793	-45.2123	13.5733	Epithelial
changT:CCACCTATCTGCTGTC	0.340426	-45.3393	13.8503	Epithelial
changT:CGAGCACAGTGTGAAT	0.00405268	-45.2581	13.6865	Epithelial
changT:CGTGAGCGTTCCGGCA	0.209726	-45.2326	13.4671	Epithelial
changT:CTACCCATCTCGTTTA	0.236069	-45.1885	13.62	Epithelial
changT:CTAGAGTTCCGTCAAA	0.200608	-45.0469	13.6085	Epithelial
changT:CTCTACGTCCCGACTT	0.248227	-45.0602	13.4887	Epithelial
changT:CTTAGGAAGGGCTTGA	0.281662	-45.0994	13.5967	Epithelial
changT:CTTCTCTGTGTGACCC	0.270517	-45.1979	13.6427	Epithelial
changT:GACCAATTCGTACGGC	0.356636	-7.53353	6.67654	Epithelial
changT:GACCTGGCATGCAACT	0.274569	-45.4919	13.5703	Epithelial
changT:GATCGATGTATGCTTG	0.265451	-45.1473	13.5392	Epithelial
changT:GATGCTACACACGCTG	0.338399	-45.3143	13.8473	Epithelial
changT:GCAGCCAGTCTTTCAT	0.353597	-45.0955	13.5048	Epithelial
changT:GCGCCAAGTAAGAGAG	0.298886	-45.0974	13.4775	Epithelial
changT:GCTGCGACAAGGCTCC	0.246201	-45.2194	13.7021	Epithelial
changT:GCTGCGACACAACGTT	0.350557	-45.1983	13.6135	Epithelial
changT:GCTTGAAAGTTAGCGG	0.327254	2.08425	3.88128	Epithelial
changT:GGATGTTAGAAGAAGC	0.31003	-45.1868	13.6454	Epithelial
changT:GGATGTTCAAAGGAAG	0.269504	-44.9381	13.3393	Epithelial
changT:GTCGTAATCAGAGGTG	0.300912	-45.6538	13.7806	Epithelial
changT:GTTAAGCCAAGACGTG	0.0172239	15.4759	-17.1021	Epithelial
changT:TCATTTGCAGGAATCG	0.360689	-45.2038	13.6155	Epithelial
changT:TCCACACTCAGTACGT	0.356636	-45.1866	13.5898	Epithelial
changT:TCGCGAGTCCACTGGG	0.228977	-45.2097	13.6416	Epithelial
changT:TGGTTAGAGCCTTGAT	0.312057	6.4938	3.27152	Epithelial
changN:AAACGGGGTGATAAAC	0.497467	-2.33578	24.8199	Epithelial
changN:AACTCCCTCATGTCCC	0.445795	-2.53913	24.3118	Epithelial
changN:ACCTTTAGTCGGCTCA	0.445795	-2.31558	24.9348	Epithelial
changN:ACTGTCCTCCTATGTT	0.485309	8.53023	8.51922	Epithelial
changN:ACTTGTTCAATCCGAT	0.429585	8.50219	8.21388	Epithelial
changN:AGTGAGGCAAGGTTCT	0.427558	-2.36828	24.7087	Epithelial
changN:AGTGGGAGTTAGATGA	0.491388	-2.49886	24.4092	Epithelial
changN:ATTCTACGTCCAAGTT	0.442756	7.9246	7.84988	Epithelial
changN:CAAGATCAGATGTCGG	0.0800405	30.9361	-13.6464	Epithelial
changN:CACACTCCATACGCTA	0.33232	36.5377	-0.819922	Epithelial
changN:CACAGTAAGGACAGCT	0.454914	8.60261	8.17733	Epithelial
changN:CACCAGGCAGCAGTTT	0.00405268	-6.15578	14.2713	Epithelial
changN:CAGAGAGAGGGAAACA	0.528875	8.52876	8.21708	Epithelial
changN:CAGTCCTAGAGGGCTT	0.361702	8.05875	8.02485	Epithelial
changN:CATATGGAGCCCTAAT	0.469098	8.13475	7.94501	Epithelial
changN:CGACTTCTCTGAGTGT	0.3769	8.0571	8.0225	Epithelial
changN:CGAGCACGTTGTCGCG	0.435664	7.88292	8.65943	Epithelial
changN:CGTAGCGCAAAGCGGT	0.447822	-2.30565	24.9267	Epithelial
changN:CGTAGCGCAGCTGTTA	0.428571	-4.25261	12.9584	Epithelial
changN:CGTGTAACAAACAACA	0.407295	8.73516	8.04649	Epithelial
changN:CTACGTCCATAAAGGT	0.356636	9.07431	7.56836	Epithelial
changN:CTCTGGTAGGTAGCCA	0.508612	-2.29084	24.846	Epithelial
changN:CTGAAGTTCGGAATCT	0.447822	8.60053	8.42663	Epithelial
changN:CTGCTGTCATGCTGGC	0.439716	8.52636	8.10735	Epithelial
changN:CTGTGCTCAGACTCGC	0.465046	8.26714	8.31391	Epithelial
changN:GAAACTCCAGATTGCT	0.342452	-2.88317	-23.5946	Epithelial
changN:GAAATGACATCATCCC	0.452888	7.75264	7.61448	Epithelial
changN:GAGTCCGCACCAGCAC	0.612969	8.5159	8.24071	Epithelial
changN:GATCGATGTTAAGATG	0.574468	-2.33121	24.7864	Epithelial
changN:GATTCAGCACGTCAGC	0.469098	-2.30067	24.9823	Epithelial
changN:GCACATATCCTTCAAT	0.370821	-2.30615	24.9203	Epithelial
changN:GCATGCGCAAGTTGTC	0.47923	8.50541	8.29096	Epithelial
changN:GCGCAGTGTATTACCG	0.35461	8.56847	8.38397	Epithelial
changN:GCTGGGTTCTGCCAGG	0.247214	5.47736	2.76627	Epithelial
changN:GGGAGATCAAGGACAC	0.319149	-1.60482	-22.6055	Epithelial
changN:GGGTCTGTCTATGTGG	0.472138	-2.33107	24.8627	Epithelial
changN:GTACTTTCATTGGTAC	0.489362	8.29774	8.1871	Epithelial
changN:TAGAGCTGTCGCGAAA	0.486322	8.61495	8.14748	Epithelial
changN:TAGCCGGGTACAAGTA	0.583587	8.6567	7.98314	Epithelial
changN:TATCAGGCACCATGTA	0.247214	37.7914	-11.0982	Epithelial
changN:TCAATCTAGGCTAGCA	0.388045	9.18474	7.41241	Epithelial
changN:TCATTACTCTATGTGG	0.0141844	16.4415	-26.9141	Epithelial
changN:TCGCGTTTCGACAGCC	0.507599	8.54759	8.40686	Epithelial
changN:TCGGGACTCAGTCCCT	0.309017	35.1829	-1.48601	Epithelial
changN:TGAGAGGTCTCCCTGA	0.622087	8.44264	8.33077	Epithelial
changN:TGAGCCGTCACTCTTA	0.282675	8.95305	7.80553	Epithelial
changN:TGCTACCGTCCCGACA	0.214792	5.24298	2.64832	Epithelial
changN:TGGCCAGGTAGTACCT	0.502533	-2.32922	24.8836	Epithelial
changN:TTGCCGTAGCAGGCTA	0.347518	-28.4333	-10.7506	Epithelial
CA:AAACCTGAGAGTAATC	0.118541	8.05211	-39.0241	Epithelial
CA:AAACCTGAGTAATCCC	0.103343	41.5154	5.25631	Epithelial
CA:AAACCTGGTTCACCTC	0.599797	-0.902604	9.67204	Epithelial
CA:AAACCTGTCATGGTCA	0.0638298	9.43835	-35.3736	Epithelial
CA:AAAGATGTCATATCGG	0.138804	9.42362	-36.0729	Epithelial
CA:AAAGATGTCGGCATCG	0.189463	5.0084	-35.456	Epithelial
CA:AAAGATGTCTATCGCC	0.296859	5.13558	-35.8419	Epithelial
CA:AAAGCAACACAACTGT	0.241135	41.5089	-15.8991	Epithelial
CA:AAAGCAACAGTACACT	0.346505	-2.10368	-9.75732	Epithelial
CA:AAAGCAAGTTCCAACA	0.263425	40.3596	-14.494	Epithelial
CA:AAAGCAATCAACCAAC	0.266464	41.4621	-15.9632	Epithelial
CA:AAAGCAATCCGAAGAG	0.00405268	12.6783	-38.4296	Epithelial
CA:AAAGTAGGTATTCGTG	0.601824	10.6372	2.04901	Epithelial
CA:AAAGTAGGTTTCCACC	0.649443	11.487	1.68549	Epithelial
CA:AAATGCCCATTCACTT	0.35461	12.0696	-13.4995	Epithelial
CA:AAATGCCTCTTGACGA	0.0557244	12.5022	-37.8519	Epithelial
CA:AACACGTAGGTGGGTT	0.292806	11.514	-2.92428	Epithelial
CA:AACACGTCATAGGATA	0.588652	15.7875	1.99845	Epithelial
CA:AACCATGTCGGAAATA	0.358663	12.5501	-1.28801	Epithelial
CA:AACGTTGCACCGTTGG	0.197568	7.36319	-34.1759	Epithelial
CA:AACTCAGGTCATACTG	0.0668693	10.4576	-34.6826	Epithelial
CA:AACTCCCGTTCACCTC	0.108409	6.02793	-33.0945	Epithelial
CA:AACTGGTGTCGTCTTC	0.319149	39.7365	-16.276	Epithelial
CA:AAGACCTGTAATCGTC	0.0638298	12.6921	-37.1618	Epithelial
CA:AAGACCTTCAAGGCTT	0.191489	39.0463	-16.7313	Epithelial
CA:AAGCCGCAGATCCTGT	0.528875	-1.45689	9.20363	Epithelial
CA:AAGCCGCAGGCCGAAT	0.407295	7.62321	-0.831534	Epithelial
CA:AAGCCGCCATCGATGT	0.0901722	10.612	-35.7149	Epithelial
CA:AAGCCGCCATTCCTCG	0.130699	5.9509	-34.4108	Epithelial
CA:AAGCCGCGTCTCAACA	0.243161	39.4584	-14.3185	Epithelial
CA:AAGGAGCCACTCAGGC	0.161094	12.9789	-40.1724	Epithelial
CA:AAGGAGCCAGCTCGCA	0.0719352	13.3279	-35.4421	Epithelial
CA:AAGGTTCCACGGTAGA	0.106383	10.9775	-37.7987	Epithelial
CA:AAGGTTCGTCTGATCA	0.329281	13.4354	-1.92799	Epithelial
CA:AAGTCTGGTTACCGAT	0.233029	8.10782	-37.2858	Epithelial
CA:AAGTCTGTCATTATCC	0.00405268	13.0819	-29.2254	Epithelial
CA:AATCCAGCACTCAGGC	0.0668693	12.7264	-37.4352	Epithelial
CA:AATCCAGCATGATCCA	0.29078	26.0463	-3.83317	Epithelial
CA:AATCCAGTCAGGATCT	0.436677	7.57116	-0.327088	Epithelial
CA:AATCCAGTCTGCAAGT	0.367781	-10.9007	-4.2627	Epithelial
CA:AATCGGTAGAGGTTGC	0.111449	6.06108	-37.601	Epithelial
CA:ACACCAATCCTTAATC	0.0972644	8.80725	-37.5264	Epithelial
CA:ACACCGGAGCTTTGGT	0.191489	8.38252	-35.3279	Epithelial
CA:ACACCGGAGTGTCCCG	0.347518	29.6651	-0.945427	Epithelial
CA:ACACCGGGTCGTTGTA	0.37386	-2.71638	-16.1525	Epithelial
CA:ACAGCCGCAGCTGTAT	0.0911854	32.1729	-13.7165	Epithelial
CA:ACAGCTAAGTCGTACT	0.541033	-8.44469	11.6397	Epithelial
CA:ACATACGAGATGTGTA	0.0506586	-6.56299	-34.2133	Epithelial
CA:ACATACGTCTGTGCAA	0.0638298	6.13554	-39.337	Epithelial
CA:ACATCAGCAGACAAGC	0.653495	12.0678	1.56934	Epithelial
CA:ACATGGTAGTGTGGCA	0.49848	11.2344	1.61316	Epithelial
CA:ACATGGTCATATGGTC	0.193516	8.51858	-36.9664	Epithelial
CA:ACCGTAACATTCGACA	0.115502	24.0372	-22.0123	Epithelial
CA:ACCTTTATCGGCCGAT	0.108409	9.86129	-34.0146	Epithelial
CA:ACGATACAGACCCACC	0.00405268	7.81463	-38.6954	Epithelial
CA:ACGATACGTGATGCCC	0.116515	3.44405	-35.6775	Epithelial
CA:ACGATACTCGTAGGAG	0.246201	41.8878	-15.7342	Epithelial
CA:ACGATGTCAGCCAATT	0.438703	13.0244	0.0673417	Epithelial
CA:ACGATGTGTCTGCAAT	0.0618034	11.4772	-36.7008	Epithelial
CA:ACGATGTTCACTATTC	0.0273556	12.814	-37.9122	Epithelial
CA:ACGCAGCAGCCACGCT	0.14387	12.2736	-37.4742	Epithelial
CA:ACGCAGCAGGCAGTCA	0.165147	8.0808	-33.9599	Epithelial
CA:ACGCAGCAGGGAAACA	0	13.7114	-39.0134	Epithelial
CA:ACGCAGCGTCTAGCCG	0.104357	11.9732	-35.1802	Epithelial
CA:ACGCCAGAGTACGCCC	0.197568	4.31612	-37.7282	Epithelial
CA:ACGCCGAGTTACAGAA	0.126646	6.45339	-35.0586	Epithelial
CA:ACGCCGATCCTCGCAT	0.0840932	-10.3975	-30.0544	Epithelial
CA:ACGGAGAAGAGCTGGT	0.161094	12.0326	-34.4754	Epithelial
CA:ACGGGCTCAGACGCTC	0.159068	6.99069	-32.0596	Epithelial
CA:ACGTCAACAATAACGA	0.541033	12.9503	0.164455	Epithelial
CA:ACTATCTGTTAAAGTG	0.394124	-2.09346	-9.72366	Epithelial
CA:ACTGAACAGGGTATCG	0.261398	7.94528	-37.6334	Epithelial
CA:ACTGAACCATCGGGTC	0.250253	39.1956	-15.9199	Epithelial
CA:ACTGATGCAAATTGCC	0.175279	39.343	-15.3514	Epithelial
CA:ACTGATGTCCACGAAT	0.138804	12.9141	-2.25865	Epithelial
CA:ACTGCTCAGTTGTCGT	0.141844	3.82217	-35.5997	Epithelial
CA:ACTGCTCCATGCAATC	0.12766	10.8524	-36.1918	Epithelial
CA:ACTTACTCAATCGGTT	0.567376	-0.654651	9.8242	Epithelial
CA:ACTTACTCAATTGCTG	0.0455927	12.6047	-35.9716	Epithelial
CA:ACTTACTCATGTAAGA	0.0992908	11.7963	-34.7785	Epithelial
CA:ACTTACTGTCCGCTGA	0.0618034	14.141	-35.3134	Epithelial
CA:ACTTGTTTCTGCGTAA	0.0911854	13.4599	-39.1959	Epithelial
CA:AGAATAGTCTACCAGA	0.212766	3.84909	-35.5325	Epithelial
CA:AGACGTTCAATCCAAC	0.103343	36.8522	-16.6949	Epithelial
CA:AGACGTTTCTTGCCGT	0.433637	13.7372	3.30319	Epithelial
CA:AGAGCTTTCTTAGCCC	0.154002	9.07732	-34.585	Epithelial
CA:AGAGTGGGTGAGTGAC	0.0435664	12.0838	-32.9998	Epithelial
CA:AGAGTGGGTTCAGTAC	0.12766	36.6119	-13.67	Epithelial
CA:AGAGTGGGTTTGGCGC	0.0759878	9.85476	-37.8501	Epithelial
CA:AGATCTGAGAGGGCTT	0.118541	10.1097	-34.7547	Epithelial
CA:AGATCTGCAGAGTGTG	0.106383	3.77274	-32.6006	Epithelial
CA:AGATTGCAGCCTTGAT	0.564336	13.0396	0.767369	Epithelial
CA:AGATTGCAGGTGCTAG	0.035461	16.3074	-20.5122	Epithelial
CA:AGATTGCCACCATGTA	0.265451	40.006	-15.963	Epithelial
CA:AGATTGCTCCCATTTA	0.0820669	13.8873	-35.4936	Epithelial
CA:AGCAGCCGTAGTACCT	0.424519	11.1705	0.572662	Epithelial
CA:AGCAGCCGTCGAAAGC	0.0035461	18.4249	-31.407	Epithelial
CA:AGCAGCCTCGCCGTGA	0.0547112	5.35139	-38.6684	Epithelial
CA:AGCATACAGAATTCCC	0.0699088	8.88491	-31.0342	Epithelial
CA:AGCATACAGCTTATCG	0.431611	12.7524	-1.00196	Epithelial
CA:AGCATACGTTAAAGTG	0.215805	38.3016	-15.1123	Epithelial
CA:AGCCTAAAGATCCTGT	0.495441	38.5196	23.0758	Epithelial
CA:AGCCTAACATGCAATC	0.0638298	13.4264	-39.7584	Epithelial
CA:AGCGGTCCAATACGCT	0.121581	7.88591	-32.6707	Epithelial
CA:AGCGGTCGTCTAACGT	0.283688	12.6773	-0.930945	Epithelial
CA:AGCGTCGAGGATGGTC	0.247214	41.9488	-4.55128	Epithelial
CA:AGCGTCGTCCTCCTAG	0.247214	41.9793	-15.979	Epithelial
CA:AGCTCCTAGATCGGGT	0.502533	11.2641	0.447778	Epithelial
CA:AGCTCTCTCCTTGGTC	0.0729483	1.62441	-33.8015	Epithelial
CA:AGCTTGAAGTGTACTC	0.184397	6.93758	-35.5397	Epithelial
CA:AGGCCACCACGTCAGC	0.133739	10.1904	-36.1825	Epithelial
CA:AGGCCACGTCGCTTTC	0.180344	38.5571	4.7476	Epithelial
CA:AGGCCGTAGCTAGGCA	0.224924	6.77899	-32.6271	Epithelial
CA:AGGCCGTGTCACCCAG	0.142857	6.70477	-33.0729	Epithelial
CA:AGGCCGTTCCGGGTGT	0.546099	13.0858	0.396314	Epithelial
CA:AGGCCGTTCTGTTGAG	0.52381	11.6935	2.82247	Epithelial
CA:AGGGAGTAGGAATCGC	0.0628166	14.2386	-36.9179	Epithelial
CA:AGGTCCGTCTTACCTA	0.170213	8.84821	-36.679	Epithelial
CA:AGTAGTCGTCGGATCC	0.246201	6.70801	-32.6841	Epithelial
CA:AGTCTTTTCTGCTTGC	0.08308	11.3016	-35.8869	Epithelial
CA:AGTGAGGCAACTGCGC	0.100304	9.23843	-34.5694	Epithelial
CA:AGTGAGGGTGGTCCGT	0.387031	24.3717	1.4094	Epithelial
CA:AGTGGGATCCGTAGTA	0.35157	-18.1097	-17.2425	Epithelial
CA:AGTTGGTGTGTTTGTG	0.31307	28.7456	-3.04698	Epithelial
CA:ATAACGCCACATTCGA	0.00405268	14.9581	-35.7494	Epithelial
CA:ATAAGAGAGTCAAGCG	0.129686	7.73246	-35.3955	Epithelial
CA:ATAAGAGTCGGATGGA	0.258359	4.71929	-34.8095	Epithelial
CA:ATAGACCAGGCCCTCA	0.0628166	9.72495	-32.2171	Epithelial
CA:ATAGACCGTTCGCGAC	0.164134	5.05647	-36.0256	Epithelial
CA:ATCACGATCCCGACTT	0.607903	8.23445	13.8437	Epithelial
CA:ATCATCTCAGGCGATA	0.386018	7.52981	-0.239791	Epithelial
CA:ATCATCTTCCACTGGG	0.0911854	10.511	-32.749	Epithelial
CA:ATCATGGAGGGAGTAA	0.240122	6.07713	-36.112	Epithelial
CA:ATCCACCTCAAACCAC	0.625127	14.0351	2.08952	Epithelial
CA:ATCCACCTCTGCGGCA	0.138804	8.99042	-17.4409	Epithelial
CA:ATCCGAAAGACCTTTG	0.0719352	2.86034	-36.6337	Epithelial
CA:ATCCGAAAGGAATGGA	0.218845	11.0063	0.657979	Epithelial
CA:ATCGAGTTCAGTCAGT	0.129686	7.46934	-34.7202	Epithelial
CA:ATCGAGTTCTTAACCT	0.194529	39.1826	-14.5299	Epithelial
CA:ATCTACTGTTCACGGC	0.0435664	-0.798413	-35.3919	Epithelial
CA:ATCTACTTCACCGTAA	0.421479	24.3404	1.52646	Epithelial
CA:ATCTGCCAGGTAAACT	0.101317	11.8129	-37.692	Epithelial
CA:ATCTGCCTCCAATGGT	0.0557244	4.82247	-30.0752	Epithelial
CA:ATGCGATAGCTGTCTA	0.140831	8.13032	-35.7582	Epithelial
CA:ATGCGATGTATGAATG	0.254306	39.4114	-15.8749	Epithelial
CA:ATGCGATGTGAACCTT	0.194529	38.9899	-16.6204	Epithelial
CA:ATGGGAGAGAGCTTCT	0.12462	7.81286	-33.8258	Epithelial
CA:ATGGGAGAGGTCATCT	0.14691	6.64557	-32.4836	Epithelial
CA:ATGGGAGAGGTGTGGT	0.395137	13.4645	13.9176	Epithelial
CA:ATGTGTGAGTGCGATG	0.0607903	11.5099	-36.4848	Epithelial
CA:ATGTGTGCAAGTACCT	0.21074	38.592	-15.8067	Epithelial
CA:ATGTGTGTCAAGAAGT	0.150963	-5.64584	-35.6037	Epithelial
CA:ATGTGTGTCTGCTTGC	0.197568	7.31071	-34.6876	Epithelial
CA:ATTACTCCACTGCCAG	0.200608	31.3164	-7.0537	Epithelial
CA:ATTACTCCATACGCTA	0.121581	-3.61221	-35.5868	Epithelial
CA:ATTACTCGTCCCTACT	0.0861196	9.60174	-32.1255	Epithelial
CA:ATTACTCGTCCGTTAA	0.141844	10.0479	-33.6941	Epithelial
CA:ATTCTACAGCCACGTC	0.0972644	8.6212	-31.133	Epithelial
CA:ATTCTACTCTAACTCT	0.395137	12.68	-0.0567026	Epithelial
CA:ATTGGTGTCGATAGAA	0.183384	6.89283	-36.2607	Epithelial
CA:ATTTCTGAGAAGGTTT	0.14387	36.3468	-15.3702	Epithelial
CA:CAACCTCGTAAGTGGC	0.380952	23.5566	1.80229	Epithelial
CA:CAACCTCTCCCTCAGT	0.41844	-17.7747	-20.07	Epithelial
CA:CAACCTCTCTTGGGTA	0.120567	35.2847	-16.8746	Epithelial
CA:CAAGAAACATTATCTC	0.209726	8.33304	-36.8076	Epithelial
CA:CAAGAAAGTCTGCAAT	0.305978	4.79349	-34.7235	Epithelial
CA:CAAGATCCAGTCGTGC	0.161094	13.0468	-40.0634	Epithelial
CA:CAAGGCCAGCCACTAT	0.392097	-2.10992	-9.79269	Epithelial
CA:CAAGGCCAGTGCCAGA	0.553191	21.9027	1.38319	Epithelial
CA:CAAGGCCTCAACTCTT	0.22999	25.9877	-3.94424	Epithelial
CA:CAAGGCCTCCTGCAGG	0.521783	11.6171	4.89592	Epithelial
CA:CAAGTTGAGCCCGAAA	0.33536	14.5556	5.48335	Epithelial
CA:CAAGTTGAGCTACCTA	0.0567376	9.37005	-38.5084	Epithelial
CA:CAAGTTGCACGCGAAA	0.18845	40.9809	-13.1681	Epithelial
CA:CAAGTTGGTTCATGGT	0.263425	5.70958	-35.3129	Epithelial
CA:CACACAATCTTACCGC	0.201621	-4.21469	-32.1386	Epithelial
CA:CACACTCGTCTGCGGT	0.0932118	8.16119	-38.8523	Epithelial
CA:CACACTCGTGCGATAG	0.488349	12.562	0.00177641	Epithelial
CA:CACAGGCCAGGGTATG	0.382979	12.3102	-0.0601681	Epithelial
CA:CACAGGCGTTGCGCAC	0.178318	11.819	-39.2487	Epithelial
CA:CACCACTGTTTGTTGG	0.0364742	11.7549	-31.2838	Epithelial
CA:CACCAGGAGTTCCACA	0.107396	35.2639	-16.3997	Epithelial
CA:CACCAGGGTAATAGCA	0.163121	6.17831	-33.9071	Epithelial
CA:CACCAGGGTTCACCTC	0.349544	5.64419	-6.47052	Epithelial
CA:CACCAGGTCCAAGCCG	0.190476	12.0588	-1.21904	Epithelial
CA:CACCTTGAGGCCCTCA	0.206687	8.20657	-35.5438	Epithelial
CA:CACCTTGCAGTACACT	0.24924	39.2175	-15.5743	Epithelial
CA:CACTCCAAGCCACGCT	0.0688956	9.64129	-37.0491	Epithelial
CA:CACTCCAGTTCTCATT	0.0597771	11.4757	-32.8236	Epithelial
CA:CACTCCAGTTCTGGTA	0.291793	12.7698	-0.76333	Epithelial
CA:CAGAATCCACGGATAG	0.328267	24.2401	1.39894	Epithelial
CA:CAGAATCCATGGGACA	0.108409	8.96683	-32.3576	Epithelial
CA:CAGAGAGGTTCAGTAC	0.118541	9.47112	-32.3633	Epithelial
CA:CAGAGAGTCAGTGTTG	0.0466059	12.993	-33.762	Epithelial
CA:CAGATCAAGCGTGAAC	0.0952381	8.43117	-32.1149	Epithelial
CA:CAGCAGCGTAAGGGCT	0.109422	11.3747	-37.2243	Epithelial
CA:CAGCATAAGGTAGCCA	0.00405268	14.2128	-36.9959	Epithelial
CA:CAGCATACAACCGCCA	0.483283	12.4091	-0.0278685	Epithelial
CA:CAGCGACAGTGCGATG	0.407295	13.3607	0.129689	Epithelial
CA:CAGCTAAAGCTTATCG	0.0719352	13.5198	-36.4326	Epithelial
CA:CAGCTAACAAGTCTGT	0.132725	7.86891	-34.7508	Epithelial
CA:CAGCTAACAGGTCCAC	0.234043	7.22514	-36.5707	Epithelial
CA:CAGCTAAGTACCTACA	0.253293	40.5879	-10.6368	Epithelial
CA:CAGCTGGGTAACGACG	0.222898	12.6438	-1.37873	Epithelial
CA:CAGCTGGTCTCTGTCG	0.446809	-0.0898616	-8.42032	Epithelial
CA:CAGGTGCCAATCCGAT	0.0699088	10.3972	-34.7238	Epithelial
CA:CAGTCCTAGGACATTA	0.0233029	13.6452	-37.5182	Epithelial
CA:CAGTCCTCAGCCTATA	0.117528	9.50571	-36.7539	Epithelial
CA:CAGTCCTGTGTTTGGT	0.26849	40.8092	-15.3516	Epithelial
CA:CATATTCTCCGCATCT	0.14387	6.22452	-33.1762	Epithelial
CA:CATCAGAAGTACGCGA	0.56231	0.52892	5.89436	Epithelial
CA:CATCAGAGTCTCCACT	0.224924	39.5209	-14.9442	Epithelial
CA:CATCCACTCGGCGCTA	0.346505	37.0752	-2.90245	Epithelial
CA:CATCGAAGTAGTGAAT	0.156028	38.5524	-16.2309	Epithelial
CA:CATCGGGCAAAGGCGT	0.529889	11.4316	1.59444	Epithelial
CA:CATCGGGGTCATACTG	0.114488	36.9284	-17.005	Epithelial
CA:CATCGGGGTCCCTACT	0.184397	5.75884	-33.4094	Epithelial
CA:CATCGGGGTGCCTTGG	0.528875	13.206	0.725764	Epithelial
CA:CATGACATCATCATTC	0.0952381	13.0619	-2.21589	Epithelial
CA:CATGCCTAGCCAGTTT	0.070922	0.117339	-33.7578	Epithelial
CA:CATGCCTAGTCCCACG	0.144883	37.8594	-16.9738	Epithelial
CA:CATGGCGAGATGTTAG	0.0506586	9.9061	-38.2561	Epithelial
CA:CATGGCGTCTATCCCG	0.10233	9.50742	-17.8546	Epithelial
CA:CATTATCCAGACAAAT	0	14.3945	-36.9823	Epithelial
CA:CATTCGCGTTACCAGT	0.225937	7.43968	-35.8233	Epithelial
CA:CCAATCCAGCGCTCCA	0.198582	42.3642	-14.6305	Epithelial
CA:CCACCTAGTGCCTGTG	0.110436	10.6114	-37.9513	Epithelial
CA:CCACGGATCCGCGCAA	0.0911854	12.4592	-38.1432	Epithelial
CA:CCACGGATCTCAAGTG	0.241135	39.1878	-15.9265	Epithelial
CA:CCAGCGACAGCCAGAA	0.500507	13.2921	-0.755801	Epithelial
CA:CCAGCGACATATGCTG	0.152989	-5.90425	-35.3992	Epithelial
CA:CCATTCGTCCTAGTGA	0.234043	8.47387	-36.5611	Epithelial
CA:CCCAATCTCCTGCCAT	0.438703	24.2424	1.80246	Epithelial
CA:CCCAGTTTCCAAATGC	0.0739615	8.61533	-31.821	Epithelial
CA:CCCATACGTTTGTTTC	0.296859	33.4495	-4.12354	Epithelial
CA:CCCATACTCTGTCTCG	0.18845	6.95485	-31.5666	Epithelial
CA:CCCTCCTCATTGGGCC	0.117528	10.1835	-35.537	Epithelial
CA:CCGGGATAGAGCTATA	0.158055	3.42725	-35.6251	Epithelial
CA:CCGGTAGGTTCGAATC	0.278622	5.62645	-32.7474	Epithelial
CA:CCGTGGAAGCCAGTTT	0.150963	6.75008	-32.8058	Epithelial
CA:CCGTTCATCCTAAGTG	0.404255	10.8716	-1.33003	Epithelial
CA:CCGTTCATCGTTGCCT	0.0435664	3.54227	-31.7045	Epithelial
CA:CCTAAAGCACTACAGT	0.12766	13.3672	-36.324	Epithelial
CA:CCTAAAGGTCGAAAGC	0.194529	9.35463	-34.5408	Epithelial
CA:CCTAAAGGTGCACCAC	0.135765	7.12247	-37.8102	Epithelial
CA:CCTACACTCCTATTCA	0.235056	41.0762	-15.9081	Epithelial
CA:CCTACACTCCTTAATC	0.135765	8.25896	-35.7875	Epithelial
CA:CCTACCAAGCCTTGAT	0.0851064	10.2225	-36.0173	Epithelial
CA:CCTACCAAGGAGTTTA	0.0496454	14.8685	-34.6393	Epithelial
CA:CCTACCATCACCCTCA	0.0840932	37.1143	-16.3432	Epithelial
CA:CCTAGCTTCTGTCTCG	0.08308	9.95007	-36.4481	Epithelial
CA:CCTCAGTAGATGTGGC	0.421479	24.1994	1.46844	Epithelial
CA:CCTTACGAGAAGGTTT	0.16616	4.64627	-34.0266	Epithelial
CA:CCTTACGGTGCGAAAC	0.669706	-6.50594	16.8442	Epithelial
CA:CCTTACGTCACTGGGC	0.0911854	-8.49182	-33.763	Epithelial
CA:CCTTCCCTCCTCCTAG	0.10537	7.39223	-38.3087	Epithelial
CA:CCTTCGACATAGTAAG	0.526849	-31.4014	-6.12921	Epithelial
CA:CCTTTCTCAGACAGGT	0.0749747	12.6974	-36.0821	Epithelial
CA:CGAACATAGGGAGTAA	0.326241	-4.74421	-28.2283	Epithelial
CA:CGAACATTCCCTAATT	0.130699	35.0389	-15.5874	Epithelial
CA:CGACCTTAGCAGGTCA	0.114488	8.85326	-33.8081	Epithelial
CA:CGACTTCAGAATGTTG	0.211753	41.0839	-15.9305	Epithelial
CA:CGACTTCTCCACGACG	0.106383	2.7673	-33.4556	Epithelial
CA:CGAGAAGAGCCAGGAT	0.148936	12.5091	-35.1244	Epithelial
CA:CGAGCCAAGCGATGAC	0.286727	5.17065	-35.6639	Epithelial
CA:CGAGCCACAGGGTATG	0.525836	13.3853	0.236749	Epithelial
CA:CGATCGGAGCAACGGT	0.211753	8.91325	-35.5471	Epithelial
CA:CGATGTACACATGGGA	0.496454	5.62117	0.0256401	Epithelial
CA:CGATTGATCGTTTAGG	0.00405268	10.8265	4.3886	Epithelial
CA:CGCCAAGAGAGGGATA	0.235056	-5.45966	-29.4683	Epithelial
CA:CGCCAAGCATTCTTAC	0.414387	24.1827	1.98348	Epithelial
CA:CGCCAAGTCAGAGCTT	0.241135	40.7224	-15.4155	Epithelial
CA:CGCCAAGTCGAACTGT	0.695035	0.432278	10.4483	Epithelial
CA:CGCGGTAAGGACATTA	0.0982776	9.7125	-36.9969	Epithelial
CA:CGCGGTACAACTGGCC	0.238095	31.4614	-7.07738	Epithelial
CA:CGCGGTAGTAGCAAAT	0.172239	40.0155	-15.3293	Epithelial
CA:CGCGGTAGTAGGGACT	0.108409	8.92362	-33.1829	Epithelial
CA:CGCGGTATCTTTCCTC	0.0810537	-3.79704	-35.5032	Epithelial
CA:CGCGTTTAGAGACTAT	0.119554	9.40912	-34.1866	Epithelial
CA:CGCTGGAAGTTAACGA	0.220871	31.5103	-7.03076	Epithelial
CA:CGCTGGACAAAGGTGC	0.0607903	13.7756	-35.384	Epithelial
CA:CGCTGGACACCAGATT	0.0516717	9.85016	-38.0131	Epithelial
CA:CGGACACAGCACCGTC	0.119554	8.13111	-34.4159	Epithelial
CA:CGGACTGCAAGTACCT	0.0466059	0.892364	-37.259	Epithelial
CA:CGGACTGTCCCATTTA	0.734549	-10.9093	-3.07885	Epithelial
CA:CGGACTGTCCTGCTTG	0.447822	10.7849	0.439917	Epithelial
CA:CGGACTGTCTAAGCCA	0.0547112	7.09945	-39.9106	Epithelial
CA:CGGAGCTAGGGATGGG	0.0526849	11.3095	-32.868	Epithelial
CA:CGGAGTCGTGCGAAAC	0.219858	38.2999	-13.8633	Epithelial
CA:CGGTTAATCTCGCATC	0.221884	6.46625	-32.7207	Epithelial
CA:CGTAGGCAGCTGCGAA	0.158055	-2.23614	-34.0884	Epithelial
CA:CGTAGGCGTCATGCAT	0.0891591	33.8326	-16.1347	Epithelial
CA:CGTAGGCGTGTAATGA	0.145897	9.71159	-31.9806	Epithelial
CA:CGTCACTGTACCGAGA	0.0324215	4.03731	-31.5059	Epithelial
CA:CGTCACTTCCGCAAGC	0.120567	10.0443	-36.5948	Epithelial
CA:CGTCAGGCACAGATTC	0.550152	11.5537	0.660648	Epithelial
CA:CGTCAGGCACCAGATT	0.359676	7.51163	-0.532022	Epithelial
CA:CGTCCATAGTCGATAA	0.205674	-5.38715	-29.3749	Epithelial
CA:CGTCTACAGCGTTTAC	0.474164	13.0158	0.0432772	Epithelial
CA:CGTCTACCAGCCTATA	0.177305	5.17351	-34.2076	Epithelial
CA:CGTCTACTCTGCTTGC	0.177305	7.33031	-33.5562	Epithelial
CA:CGTTCTGTCTTGTATC	0.371834	27.1527	-0.288043	Epithelial
CA:CTAAGACCAGTTAACC	0.0962513	7.89963	-39.7933	Epithelial
CA:CTAAGACTCGCATGAT	0.176292	38.4027	-16.058	Epithelial
CA:CTAATGGTCGGATGGA	0.0790274	-3.59687	-35.7256	Epithelial
CA:CTACACCTCACTCCTG	0.110436	10.1041	-33.9158	Epithelial
CA:CTACACCTCCGCAAGC	0.240122	41.5167	-15.8626	Epithelial
CA:CTACATTCAAGCCGCT	0.0035461	13.2667	-38.1521	Epithelial
CA:CTACCCAAGTCGTACT	0.203647	13.9152	-9.34429	Epithelial
CA:CTACCCATCCGTCATC	0.272543	32.828	-5.80831	Epithelial
CA:CTACGTCAGCCGTCGT	0.788247	3.88187	24.232	Epithelial
CA:CTACGTCTCCGAACGC	0.251266	39.7517	-15.6534	Epithelial
CA:CTAGCCTAGGCTACGA	0.132725	11.8499	-38.283	Epithelial
CA:CTAGCCTTCAGGTTCA	0.128673	9.25277	-34.228	Epithelial
CA:CTAGTGACAGTATGCT	0.0800405	37.4951	-16.7343	Epithelial
CA:CTAGTGAGTCTTGATG	0.279635	6.61227	-35.5003	Epithelial
CA:CTCACACAGACTAGAT	0.385005	12.7569	-0.171095	Epithelial
CA:CTCACACAGCTAACAA	0.132725	9.3313	-35.4692	Epithelial
CA:CTCAGAACAAAGCAAT	0.156028	7.44387	-35.1328	Epithelial
CA:CTCAGAAGTGCAGACA	0.0810537	10.2841	-32.8847	Epithelial
CA:CTCCTAGTCTCTGTCG	0.285714	26.2724	1.17385	Epithelial
CA:CTCCTAGTCTGAAAGA	0.0658561	9.50904	-39.6004	Epithelial
CA:CTCGAAAAGGCCCGTT	0.219858	39.1854	-14.4032	Epithelial
CA:CTCGAAAAGTACGCCC	0.378926	13.6441	-1.26874	Epithelial
CA:CTCGGAGAGATCCCGC	0.217832	7.24099	-34.0814	Epithelial
CA:CTCGGAGAGTTCGCGC	0.156028	8.4844	-32.9929	Epithelial
CA:CTCGGAGCAAATCCGT	0.155015	8.34897	-38.5919	Epithelial
CA:CTCGGAGCACAACGTT	0.00506586	13.5786	-38.0026	Epithelial
CA:CTCGGGAGTACTTGAC	0.499493	21.9453	0.979252	Epithelial
CA:CTCGGGAGTCTAGCCG	0.00405268	10.8061	4.40742	Epithelial
CA:CTCGGGAGTCTCATCC	0.103343	11.0807	-36.7619	Epithelial
CA:CTCGTACCATACGCTA	0.198582	5.98399	-36.3587	Epithelial
CA:CTCGTACCATCAGTCA	0.144883	12.924	-34.4364	Epithelial
CA:CTCGTCAAGACCTAGG	0.515704	11.9398	0.667574	Epithelial
CA:CTCGTCACAACGCACC	0.583587	0.468117	-0.695298	Epithelial
CA:CTCGTCACACAGCGTC	0.203647	38.8286	-14.3325	Epithelial
CA:CTCGTCACAGAGTGTG	0.0035461	13.9428	-37.4563	Epithelial
CA:CTCTAATAGTCGCCGT	0.246201	40.2758	-15.7886	Epithelial
CA:CTCTAATAGTTAGGTA	0.238095	13.1014	-1.59719	Epithelial
CA:CTCTAATTCCTATTCA	0.331307	-5.42118	-29.2594	Epithelial
CA:CTCTACGCACGGATAG	0.0962513	10.6413	-37.6283	Epithelial
CA:CTCTACGCATTTCACT	0.33232	13.1387	-1.24182	Epithelial
CA:CTCTACGTCAACACCA	0.718338	14.0957	3.44324	Epithelial
CA:CTCTGGTCATTTGCTT	0.163121	38.0961	-15.0971	Epithelial
CA:CTGATCCCAGGGATTG	0.620061	12.6332	1.21018	Epithelial
CA:CTGCGGACAATGTTGC	0.535968	6.55701	11.7324	Epithelial
CA:CTGTGCTCACACTGCG	0.506586	5.80748	0.205823	Epithelial
CA:CTGTGCTCAGACGTAG	0.0455927	12.7713	-37.443	Epithelial
CA:CTTAACTAGCCTCGTG	0.0932118	13.3504	-39.4723	Epithelial
CA:CTTACCGAGCTTTGGT	0.468085	12.2968	0.169469	Epithelial
CA:CTTAGGACATTCCTCG	0.110436	36.1155	-15.9209	Epithelial
CA:CTTAGGAGTGACGCCT	0.0597771	13.53	-34.0384	Epithelial
CA:CTTCTCTTCACCATAG	0.412361	23.5854	1.79114	Epithelial
CA:CTTGGCTCATCGGGTC	0.0790274	9.7469	-37.9959	Epithelial
CA:CTTTGCGAGCGTGAGT	0.152989	-3.49452	-35.3712	Epithelial
CA:GAAATGAAGACATAAC	0.22695	39.9554	-15.457	Epithelial
CA:GAAATGATCAACGCTA	0.0202634	13.8975	-37.5782	Epithelial
CA:GAACCTAAGCCGATTT	0.0506586	10.8846	-32.6708	Epithelial
CA:GAACGGAAGTGAACGC	0.173252	36.2255	-15.6742	Epithelial
CA:GAATAAGCAAGAAAGG	0.175279	7.84625	-33.7155	Epithelial
CA:GAATAAGGTCGGCTCA	0.0932118	8.07633	-31.1622	Epithelial
CA:GAATAAGGTTATGCGT	0.217832	12.5413	-1.51563	Epithelial
CA:GAATGAAGTAGGCATG	0.0486322	5.10036	-38.8039	Epithelial
CA:GAATGAAGTCGGCTCA	0.397163	5.62876	-6.50629	Epithelial
CA:GAATGAATCTTGAGGT	0.246201	39.1279	-13.9229	Epithelial
CA:GACACGCTCTGTACGA	0.123607	7.86049	-31.4961	Epithelial
CA:GACGCGTCAAATCCGT	0.355623	1.83843	-6.9415	Epithelial
CA:GACGCGTTCAACGCTA	0.493414	4.99947	17.836	Epithelial
CA:GACGGCTAGGGCTTGA	0.341439	24.1071	1.37571	Epithelial
CA:GACGTGCAGGTGCTTT	0.148936	7.62881	-32.3029	Epithelial
CA:GACGTGCGTCAATGTC	0.0982776	13.131	-34.7806	Epithelial
CA:GACGTGCTCCAGAAGG	0.43769	7.17929	-0.21688	Epithelial
CA:GACTAACTCTACTCAT	0.366768	7.58978	-0.587463	Epithelial
CA:GACTACATCAACACGT	0.151976	5.42329	-33.1154	Epithelial
CA:GACTGCGCACGGTTTA	0.0496454	3.10298	-40.0907	Epithelial
CA:GAGCAGAAGCTGATAA	0.0972644	-2.55032	-34.6403	Epithelial
CA:GAGTCCGCAGCTCGAC	0.182371	36.2954	-16.6309	Epithelial
CA:GAGTCCGCATGTTCCC	0.12462	9.141	-34.9596	Epithelial
CA:GATCGCGAGGGCACTA	0.141844	12.9071	-40.0598	Epithelial
CA:GATCGCGGTAGAGTGC	0.149949	-1.1425	-32.1915	Epithelial
CA:GATCGCGTCGGATGTT	0.395137	13.8453	-4.75704	Epithelial
CA:GATCGTAAGCTAAGAT	0.639311	-29.8784	-1.48632	Epithelial
CA:GATCGTATCTTGTACT	0.66768	14.424	3.75008	Epithelial
CA:GATCTAGCAATAGCGG	0.265451	1.81018	-25.1301	Epithelial
CA:GATCTAGTCTGGTATG	0.217832	-7.24469	-32.3814	Epithelial
CA:GATGAAACATGTAAGA	0.0942249	37.3599	-13.6236	Epithelial
CA:GATGAAAGTTGAGGTG	0.222898	5.09655	-36.0586	Epithelial
CA:GATGAAATCACTCCTG	0.801418	-27.7414	-12.3104	Epithelial
CA:GATGAGGTCTAACTTC	0.029382	5.53991	-38.8793	Epithelial
CA:GATGCTACAGTCGATT	0.464032	-2.84313	10.3952	Epithelial
CA:GCAAACTAGAAACGAG	0.260385	41.9003	-15.6532	Epithelial
CA:GCAAACTAGCTAGTCT	0.144883	8.49126	-34.5237	Epithelial
CA:GCAAACTCACTTACGA	0.131712	35.4286	-16.4772	Epithelial
CA:GCAATCACAAGTAGTA	0.0547112	6.88417	-39.8973	Epithelial
CA:GCAATCATCAACACTG	0.31003	41.9244	-15.7663	Epithelial
CA:GCACTCTGTGCACTTA	0.0729483	11.5454	-37.6678	Epithelial
CA:GCACTCTTCAGTTTGG	0.0658561	-8.20592	-33.9233	Epithelial
CA:GCCAAATGTCCTAGCG	0.160081	7.31717	-37.5469	Epithelial
CA:GCGAGAAAGCGCCTCA	0.177305	11.1793	-39.9188	Epithelial
CA:GCGAGAACAGTATCTG	0.43465	24.1135	2.04771	Epithelial
CA:GCGAGAAGTAAACGCG	0.340426	24.6582	1.34382	Epithelial
CA:GCGCAGTGTAAGGGCT	0.617021	12.2579	0.819864	Epithelial
CA:GCTCCTAAGTGGAGTC	0.103343	35.4254	-17.3192	Epithelial
CA:GCTCTGTCACGACTCG	0.115502	10.6816	-33.814	Epithelial
CA:GCTCTGTTCAGCCTAA	0.139818	9.42701	-36.6292	Epithelial
CA:GCTGCAGCACAACTGT	0.159068	6.37879	-34.1792	Epithelial
CA:GCTGCAGGTTTCCACC	0.463019	13.6035	-1.1125	Epithelial
CA:GCTGCAGTCAGGTAAA	0.111449	13.0816	-34.6492	Epithelial
CA:GCTGCGACAAGCCCAC	0.110436	7.38214	-32.2507	Epithelial
CA:GCTGCGACAGGAATCG	0.54002	11.5034	1.52953	Epithelial
CA:GCTGCTTCACCTGGTG	0.0982776	7.4625	-37.9188	Epithelial
CA:GCTGCTTGTCCCTACT	0.128673	7.75283	-35.8455	Epithelial
CA:GCTGCTTGTCTCTCTG	0.00455927	11.9141	-37.4233	Epithelial
CA:GCTGCTTTCGTTGACA	0.0901722	10.4383	-34.7377	Epithelial
CA:GCTGGGTCAATGGATA	0.385005	13.5421	0.140824	Epithelial
CA:GCTGGGTGTATCGCAT	0.585613	15.7992	2.00966	Epithelial
CA:GCTTCCAAGCATGGCA	0.0658561	32.3904	-13.3722	Epithelial
CA:GCTTGAATCATCGGAT	0.0547112	11.2165	-33.8736	Epithelial
CA:GGAAAGCCAGTATAAG	0.177305	6.33086	-32.3026	Epithelial
CA:GGAACTTCAATGGAAT	0.220871	13.1703	-1.93978	Epithelial
CA:GGAATAAAGATGAGAG	0.182371	11.6314	-38.8927	Epithelial
CA:GGACAAGAGGCATGTG	0.150963	38.1691	-14.4321	Epithelial
CA:GGACAGAGTATTAGCC	0.0395137	12.7036	-33.4713	Epithelial
CA:GGACATTAGAGCTATA	0.203647	10.7371	-17.3508	Epithelial
CA:GGACGTCGTGCATCTA	0.00405268	17.853	-34.1899	Epithelial
CA:GGATGTTGTTTCGCTC	0.295846	26.2903	1.15698	Epithelial
CA:GGATGTTTCGGAATCT	0.00455927	13.9225	-37.8629	Epithelial
CA:GGATTACTCGTGACAT	0.278622	36.4328	-9.67889	Epithelial
CA:GGCCGATGTCTTCTCG	0.035461	5.63458	-39.7306	Epithelial
CA:GGCGACTGTAGCTCCG	0.869301	14.0322	2.12996	Epithelial
CA:GGCGACTGTCATTAGC	0.158055	8.77556	-34.3139	Epithelial
CA:GGCGTGTCATTCCTCG	0.417427	11.2867	0.821467	Epithelial
CA:GGCTCGACACGAAAGC	0.116515	12.4959	-36.6305	Epithelial
CA:GGGAATGTCAGGATCT	0.179331	5.6418	-36.8248	Epithelial
CA:GGGAATGTCATTATCC	0.0749747	0.278036	-34.3107	Epithelial
CA:GGGACCTAGTATCTCG	0.100304	9.33047	-34.2528	Epithelial
CA:GGGACCTCAGCAGTTT	0.347518	-2.98947	-15.0328	Epithelial
CA:GGGACCTGTAGCCTAT	0.390071	14.1797	-0.00228852	Epithelial
CA:GGGACCTTCACCTCGT	0.276596	40.9547	-15.123	Epithelial
CA:GGGACCTTCGGAAATA	0.2077	4.85201	-37.4489	Epithelial
CA:GGGAGATTCTGTCCGT	0.12766	5.99588	-30.7334	Epithelial
CA:GGGATGATCAGGTAAA	0.342452	24.2061	1.64545	Epithelial
CA:GGGCACTCAGTGGAGT	0.223911	6.42723	-34.0769	Epithelial
CA:GGGCATCGTGCACGAA	0.511651	11.5163	4.89665	Epithelial
CA:GGGTCTGCATACTACG	0.212766	5.04332	-34.7983	Epithelial
CA:GGGTCTGGTCGTTGTA	0.0901722	8.24776	-38.9892	Epithelial
CA:GGGTCTGGTTTCGCTC	0.148936	35.165	-16.6476	Epithelial
CA:GGGTTGCCAGGACGTA	0.253293	8.45189	-36.5149	Epithelial
CA:GGTATTGAGGCTAGGT	0.0283688	14.879	-34.6661	Epithelial
CA:GGTGAAGGTAGCCTCG	0.0932118	7.07941	-31.2805	Epithelial
CA:GGTGCGTCACGAAGCA	0.236069	4.54015	-35.9124	Epithelial
CA:GGTGTTAAGGCCCGTT	0.219858	4.77692	-35.1864	Epithelial
CA:GGTGTTACATGGTAGG	0.636272	12.0755	0.97386	Epithelial
CA:GTAACTGGTGCGGTAA	0.0739615	40.8903	6.10728	Epithelial
CA:GTAACTGTCAAACCAC	0.134752	6.6574	-36.6757	Epithelial
CA:GTACGTAAGATCTGCT	0.235056	39.8025	-15.2839	Epithelial
CA:GTACGTAAGTGGGCTA	0.192503	39.3804	-15.386	Epithelial
CA:GTACGTACAAAGAATC	0.197568	7.29733	-33.7886	Epithelial
CA:GTACTCCGTCTCTTTA	0.534954	12.9491	0.273187	Epithelial
CA:GTACTCCTCACCTCGT	0.206687	5.83512	-30.6119	Epithelial
CA:GTACTTTTCGTCCAGG	0.427558	-0.290863	-8.43548	Epithelial
CA:GTACTTTTCTTAACCT	0.158055	6.78373	-36.3108	Epithelial
CA:GTAGGCCAGACCACGA	0.212766	6.87901	-36.6243	Epithelial
CA:GTAGTCAAGTCAAGGC	0.217832	38.1889	-12.5187	Epithelial
CA:GTAGTCACACAGAGGT	0.152989	10.7213	-33.9836	Epithelial
CA:GTAGTCAGTCTAAACC	0.2077	38.8456	-14.0829	Epithelial
CA:GTAGTCATCAACGGCC	0.0536981	5.97679	-39.5814	Epithelial
CA:GTATCTTTCAGTCCCT	0.227964	6.65993	-34.4716	Epithelial
CA:GTCAAGTTCAAGGCTT	0.246201	42.0392	-15.7535	Epithelial
CA:GTCACGGAGGGCTCTC	0.301925	33.3385	-2.01163	Epithelial
CA:GTCACGGTCCGTTGCT	0.195542	34.8472	-17.202	Epithelial
CA:GTCCTCATCCGTTGCT	0.493414	24.2335	1.9011	Epithelial
CA:GTCGTAAAGCCACGCT	0.195542	42.4762	-14.6428	Epithelial
CA:GTCGTAAGTAGCGATG	0.181358	40.5656	-15.9339	Epithelial
CA:GTCGTAATCATGTAGC	0.270517	40.1977	-15.9981	Epithelial
CA:GTCTCGTAGACAAGCC	0.10233	-3.19679	-35.9315	Epithelial
CA:GTCTTCGAGTTCGCAT	0.0911854	10.5969	-34.1029	Epithelial
CA:GTCTTCGTCTTCGGTC	0.070922	33.7591	-16.0134	Epithelial
CA:GTGAAGGAGAAAGTGG	0.10537	11.7311	-35.3704	Epithelial
CA:GTGAAGGAGACAGACC	0.08308	7.85324	-39.7669	Epithelial
CA:GTGCATACATTACCTT	0.131712	36.7081	-15.9704	Epithelial
CA:GTGCATAGTTACTGAC	0.0496454	12.8962	-34.0051	Epithelial
CA:GTGCGGTGTCGCGTGT	0.216819	42.2197	-16.0888	Epithelial
CA:GTGCGGTTCGCGATCG	0.167173	8.25869	-36.4158	Epithelial
CA:GTGCTTCCAGCCTATA	0.532928	11.5443	4.88062	Epithelial
CA:GTGGGTCTCAGCTCGG	0.222898	38.8145	-14.151	Epithelial
CA:GTGGGTCTCCCATTAT	0.312057	41.1124	-16.3165	Epithelial
CA:GTGTGCGCATTAGCCA	0.200608	-5.32434	-28.5924	Epithelial
CA:GTGTTAGGTTACCGAT	0.253293	40.4143	-15.7917	Epithelial
CA:GTTAAGCTCTTTAGGG	0.120567	10.5783	-36.3714	Epithelial
CA:GTTACAGCAGTACACT	0.637285	-37.5476	-4.36878	Epithelial
CA:GTTCATTAGCTGGAAC	0.326241	12.5764	-0.742086	Epithelial
CA:GTTCATTCACGGCCAT	0.0597771	13.2245	-36.8687	Epithelial
CA:GTTTCTACAGGAATGC	0.0536981	12.9571	-36.9742	Epithelial
CA:GTTTCTATCAGGCAAG	0.0861196	1.47898	-34.1586	Epithelial
CA:TAAACCGTCTTGAGAC	0.336373	13.262	-1.3548	Epithelial
CA:TAAGAGAAGCGGATCA	0.0749747	9.53339	-31.9028	Epithelial
CA:TAAGAGATCGCAAACT	0.134752	12.8365	-1.93064	Epithelial
CA:TAAGCGTTCTATCCTA	0.0790274	9.9563	-38.3858	Epithelial
CA:TAAGTGCTCTCAAACG	0.00405268	12.6964	-33.1894	Epithelial
CA:TAAGTGCTCTGTTGAG	0.270517	41.2578	-16.1545	Epithelial
CA:TACAGTGAGTGTCTCA	0.0466059	10.7439	-32.3269	Epithelial
CA:TACAGTGTCATAAAGG	0.138804	8.22576	-36.3054	Epithelial
CA:TACAGTGTCGGATGGA	0.172239	37.3346	-12.3645	Epithelial
CA:TACCTATTCCCATTTA	0.0820669	-6.06115	-35.139	Epithelial
CA:TACCTTACAGATAATG	0.261398	6.07769	-35.7677	Epithelial
CA:TACGGGCTCATGCATG	0.0861196	10.0038	-36.2302	Epithelial
CA:TACGGTAAGCTTTGGT	0.301925	40.2156	-15.7919	Epithelial
CA:TACGGTAGTCGCATAT	0.126646	8.95555	-35.013	Epithelial
CA:TACTCATTCACGACTA	0.432624	7.63201	-0.857649	Epithelial
CA:TAGAGCTCAACAACCT	0.123607	13.8719	-35.5502	Epithelial
CA:TAGAGCTGTCCAGTTA	0.0547112	12.6858	-37.525	Epithelial
CA:TAGCCGGAGCCGCCTA	0.455927	24.5665	2.07702	Epithelial
CA:TAGCCGGCAATTCCTT	0.200608	7.65476	-32.304	Epithelial
CA:TAGCCGGGTAGGGACT	0.509625	7.33949	-0.128724	Epithelial
CA:TAGCCGGGTGGCTCCA	0.291793	13.7556	0.884501	Epithelial
CA:TAGTTGGGTAGAAAGG	0.0952381	13.2481	-2.65245	Epithelial
CA:TAGTTGGGTCCGTCAG	0.117528	9.85007	-34.1565	Epithelial
CA:TAGTTGGTCACCAGGC	0.126646	37.8509	-16.9877	Epithelial
CA:TATCAGGTCAGCTTAG	0.193516	38.1213	-15.5221	Epithelial
CA:TATCTCATCAATCACG	0.0577508	12.2936	-35.8665	Epithelial
CA:TATGCCCCAATGAAAC	0.425532	12.9576	0.317179	Epithelial
CA:TATGCCCCAGATGAGC	0.219858	7.12671	-32.5586	Epithelial
CA:TATGCCCTCGCAGGCT	0.404255	1.15959	5.95161	Epithelial
CA:TCAATCTGTGCGCTTG	0.267477	40.4148	-15.9266	Epithelial
CA:TCACGAACAAACGTGG	0.121581	11.3014	-38.4017	Epithelial
CA:TCACGAATCAAACCAC	0.103343	10.9202	-33.6863	Epithelial
CA:TCAGATGGTCAACATC	0.180344	36.9649	-15.7729	Epithelial
CA:TCAGCAAGTGAGTATA	0.253293	-4.78438	-28.1339	Epithelial
CA:TCAGCTCCATAGGATA	0.248227	7.61319	-0.569249	Epithelial
CA:TCAGGATAGCAATATG	0.0719352	13.1354	-36.2627	Epithelial
CA:TCAGGATCACCCTATC	0.522796	0.490902	10.4707	Epithelial
CA:TCAGGATCACTGAAGG	0.214792	32.9815	3.99738	Epithelial
CA:TCAGGATGTGCTTCTC	0.214792	40.753	-15.3841	Epithelial
CA:TCAGGATTCAGCTCTC	0.0678825	9.37061	-32.8743	Epithelial
CA:TCAGGATTCGGAATCT	0.265451	40.971	-15.9309	Epithelial
CA:TCAGGTAAGCACACAG	0.223911	5.71055	-36.2607	Epithelial
CA:TCAGGTATCAGTCCCT	0.10537	10.8759	-35.9367	Epithelial
CA:TCATTACCACCTATCC	0.175279	11.0027	-38.5378	Epithelial
CA:TCATTTGAGCTAGTCT	0.187437	7.39635	-33.8945	Epithelial
CA:TCCACACTCGTACCGG	0.00405268	11.9378	-37.8156	Epithelial
CA:TCCCGATAGGCACATG	0.267477	5.50695	-33.3865	Epithelial
CA:TCGAGGCCATACAGCT	0.151976	7.63589	-36.4537	Epithelial
CA:TCGCGAGCAGACTCGC	0.619048	14.2284	3.66	Epithelial
CA:TCGCGAGGTCTAGTGT	0.112462	15.6749	-16.4841	Epithelial
CA:TCGCGTTAGGATATAC	0.144883	7.89349	-33.5597	Epithelial
CA:TCGCGTTAGGTACTCT	0.362715	4.69588	-35.0544	Epithelial
CA:TCGCGTTCAAGGTGTG	0.234043	6.08612	-37.0661	Epithelial
CA:TCGGGACAGCCGCCTA	0.0035461	14.8966	-37.66	Epithelial
CA:TCGGGACAGTTGTAGA	0.0749747	10.2763	-36.0347	Epithelial
CA:TCGGGACTCAGCTTAG	0.137791	8.47748	-38.1323	Epithelial
CA:TCGGTAAAGCTAGCCC	0.454914	12.9344	0.186235	Epithelial
CA:TCGGTAACAATCGGTT	0.386018	8.34818	-11.8033	Epithelial
CA:TCGTACCGTGCGGTAA	0.0577508	11.005	-14.2811	Epithelial
CA:TCGTAGACAAGCCGCT	0.0668693	13.4113	-33.02	Epithelial
CA:TCGTAGATCAGGCGAA	0.175279	11.6809	-38.9988	Epithelial
CA:TCTATTGCATGCGCAC	0.546099	12.0193	0.83206	Epithelial
CA:TCTATTGTCCCATTAT	0.0749747	9.06883	-32.3653	Epithelial
CA:TCTCTAAGTACTTAGC	0.0840932	3.71718	-33.1442	Epithelial
CA:TCTGAGAAGGAGTACC	0.389058	7.48667	-0.624569	Epithelial
CA:TCTGAGACATGGATGG	0.205674	11.1561	-40.0273	Epithelial
CA:TCTGGAATCGCACTCT	0.219858	36.3984	-11.3102	Epithelial
CA:TCTGGAATCGCGGATC	0.349544	7.57398	-0.155338	Epithelial
CA:TCTTCGGAGGCGACAT	0.064843	38.1475	6.37365	Epithelial
CA:TCTTCGGAGTACATGA	0.578521	10.7353	1.76045	Epithelial
CA:TCTTTCCAGGGAAACA	0.0982776	8.50708	-35.5497	Epithelial
CA:TGAAAGACAATGAAAC	0.148936	7.4304	-33.5237	Epithelial
CA:TGAAAGAGTACGCACC	0.161094	7.3367	-33.5376	Epithelial
CA:TGAAAGAGTCTCATCC	0.0891591	13.6197	-39.0719	Epithelial
CA:TGACGGCCAATACGCT	0.137791	37.4651	-16.3969	Epithelial
CA:TGACGGCGTCACCTAA	0.0658561	13.7694	-37.3006	Epithelial
CA:TGACGGCTCTGTTGAG	0.152989	36.3642	-16.8723	Epithelial
CA:TGACGGCTCTTGAGGT	0.0820669	10.1989	-33.375	Epithelial
CA:TGACTAGGTCTCAACA	0.162107	10.6108	-39.2659	Epithelial
CA:TGACTTTCAGCCTTGG	0.408308	24.7809	1.76488	Epithelial
CA:TGAGAGGGTACCTACA	0.24924	40.6639	-15.9851	Epithelial
CA:TGAGCATCAAGGTTTC	0.0678825	9.29768	-37.1189	Epithelial
CA:TGAGCATTCGGAGGTA	0.593718	19.1456	23.0833	Epithelial
CA:TGAGCCGAGCGATGAC	0.504559	13.8898	0.829877	Epithelial
CA:TGAGCCGGTCTAGTGT	0.203647	4.48015	-37.6923	Epithelial
CA:TGAGCCGGTGGAAAGA	0.0668693	11.7049	-33.2258	Epithelial
CA:TGCACCTGTGCCTTGG	0.186424	6.98383	-35.9771	Epithelial
CA:TGCCCATAGTCGTTTG	0.173252	11.8567	-39.0847	Epithelial
CA:TGCCCTAAGGCGTACA	0.417427	5.70782	0.0867815	Epithelial
CA:TGCCCTAAGTCTCCTC	0.196555	6.71776	-31.9937	Epithelial
CA:TGCGCAGAGGGCATGT	0.318136	26.4919	1.28932	Epithelial
CA:TGCGCAGAGTCAATAG	0.18541	38.8353	-14.6231	Epithelial
CA:TGCTACCAGATACACA	0.08308	12.2489	-36.0608	Epithelial
CA:TGCTACCCATGCAACT	0.221884	5.51482	-36.5991	Epithelial
CA:TGCTACCGTAATAGCA	0.00405268	7.6115	-40.7187	Epithelial
CA:TGCTACCTCTTGCAAG	0.0921986	6.74877	-35.069	Epithelial
CA:TGCTGCTGTCAAGCGA	0.104357	10.8116	-39.1158	Epithelial
CA:TGCTGCTTCTCGGACG	0.125633	35.3965	-16.6761	Epithelial
CA:TGGACGCAGCTAGTGG	0.151976	6.25414	-30.5386	Epithelial
CA:TGGCCAGAGCTAGTCT	0.00405268	13.4638	-36.895	Epithelial
CA:TGGCGCAGTGATAAAC	0.114488	9.07948	-32.3682	Epithelial
CA:TGGCTGGAGACAGAGA	0.47619	14.3173	4.92231	Epithelial
CA:TGGCTGGAGTCCATAC	0.299899	24.3365	1.7361	Epithelial
CA:TGGCTGGTCAATCTCT	0.0719352	10.1025	-34.2202	Epithelial
CA:TGGCTGGTCACAATGC	0.064843	10.8895	-32.9571	Epithelial
CA:TGGTTCCGTCTCGTTC	0.0455927	13.553	-37.5163	Epithelial
CA:TGGTTCCGTGTTCTTT	0.237082	5.14666	-35.7452	Epithelial
CA:TGGTTCCTCCGCAAGC	0.526849	24.8214	2.68731	Epithelial
CA:TGTATTCGTTGTACAC	0.104357	9.87844	-35.4074	Epithelial
CA:TGTCCCAAGTGAACAT	0.0526849	11.8656	-37.5745	Epithelial
CA:TGTCCCACATCGATGT	0.223911	-6.32513	-31.6073	Epithelial
CA:TGTCCCATCTTGTTTG	0.255319	13.4022	-0.522142	Epithelial
CA:TGTGGTAAGCCAGTTT	0.170213	5.90828	-35.1186	Epithelial
CA:TGTGGTAGTGTTAAGA	0.215805	38.736	-15.1068	Epithelial
CA:TGTGTTTGTATAGGTA	0.636272	13.8527	2.29128	Epithelial
CA:TGTGTTTTCACAGGCC	0.14691	37.7836	-16.6006	Epithelial
CA:TTAGGACGTCGTCTTC	0.54306	12.9054	1.49485	Epithelial
CA:TTAGGACTCTGCGGCA	0.0921986	34.8125	-15.4163	Epithelial
CA:TTAGTTCAGACTTTCG	0.478217	13.7848	3.40716	Epithelial
CA:TTATGCTGTGCATCTA	0.0618034	10.6791	-35.0031	Epithelial
CA:TTATGCTTCTTTACAC	0.193516	39.4754	-15.4151	Epithelial
CA:TTCCCAGGTCCCGACA	0.191489	5.20644	-36.9327	Epithelial
CA:TTCGAAGCAAACTGTC	0.533941	12.7899	0.399553	Epithelial
CA:TTCGGTCGTGGAAAGA	0.159068	38.3989	-14.8648	Epithelial
CA:TTCTACAGTGGCAAAC	0.211753	5.66621	-33.4022	Epithelial
CA:TTCTCAACACGGCTAC	0.208713	40.2797	-16.0154	Epithelial
CA:TTCTCCTCAAGTCTGT	0.211753	30.1568	-7.03254	Epithelial
CA:TTCTCCTTCTACCTGC	0.167173	38.0269	-16.1071	Epithelial
CA:TTCTTAGAGGGTTTCT	0.187437	11.5141	-38.8567	Epithelial
CA:TTCTTAGCACACTGCG	0.133739	11.095	-36.4137	Epithelial
CA:TTGAACGCAATAGCGG	0.10233	10.7262	-38.2512	Epithelial
CA:TTGACTTCAAACTGTC	0.181358	6.69125	-33.0679	Epithelial
CA:TTGACTTGTTCAACCA	0.173252	11.8069	-34.3143	Epithelial
CA:TTGCCGTAGGCTCTTA	0.00506586	7.50713	-41.2198	Epithelial
CA:TTGCCGTTCATGGTCA	0.280648	40.2775	-15.5713	Epithelial
CA:TTGGAACTCATTGCGA	0.0425532	5.40046	-39.6134	Epithelial
CA:TTGGCAAAGGTACTCT	0.121581	35.1207	-15.4908	Epithelial
CA:TTGGCAACAAGGGTCA	0.232016	6.91687	-36.2124	Epithelial
CA:TTTATGCTCAAACCGT	0.228977	13.9549	-8.88533	Epithelial
CA:TTTCCTCAGTCGATAA	0.0891591	3.74094	-30.1778	Epithelial
CA:TTTGCGCAGTTCGCAT	0.0536981	13.1838	-37.2157	Epithelial
CA:TTTGCGCCATTACGAC	0.0881459	-0.297204	-33.637	Epithelial
CA:TTTGGTTAGTTTAGGA	0.0516717	10.2353	-37.1897	Epithelial
CA:TTTGGTTCACTGTGTA	0.246201	7.52646	-34.9778	Epithelial
CA:TTTGGTTTCCTTGACC	0.548126	13.079	1.32517	Epithelial
N:AAACCTGAGATAGGAG	0.485309	-8.39048	-20.0139	Epithelial
N:AAACCTGCACAGACAG	0.0243161	15.7655	-27.5251	Epithelial
N:AAACCTGTCAACCAAC	0.33536	31.3964	-4.96946	Epithelial
N:AAAGATGAGCTAGGCA	0.444782	-4.81576	-23.9102	Epithelial
N:AAAGATGCAATGGATA	0.258359	-6.87701	-25.5558	Epithelial
N:AAAGATGGTGAGGCTA	0.31307	-21.9137	-23.5799	Epithelial
N:AAAGATGTCCTTTACA	0.299899	33.867	-1.5839	Epithelial
N:AAAGCAAAGAACAATC	0.195542	-2.82741	-31.3143	Epithelial
N:AAATGCCCAAACTGCT	0.443769	27.4497	-0.116511	Epithelial
N:AAATGCCCATGCCTTC	0.369807	-18.061	-16.5745	Epithelial
N:AACCATGGTATCAGTC	0.220871	-11.2347	-38.0624	Epithelial
N:AACCATGGTCCAGTAT	0.278622	-6.69048	-29.9527	Epithelial
N:AACCATGTCTTGAGAC	0.174265	-10.8363	-39.2073	Epithelial
N:AACCGCGCACGGACAA	0.308004	-12.6932	-19.3096	Epithelial
N:AACCGCGCATCCCACT	0.0800405	-8.3105	-33.3536	Epithelial
N:AACCGCGTCAGTTCGA	0.22695	39.1873	-13.3782	Epithelial
N:AACGTTGAGAACAACT	0.0851064	40.8445	6.97036	Epithelial
N:AACTCAGAGCCAGAAC	0.294833	-0.964026	-25.1397	Epithelial
N:AACTCAGCAGTAACGG	0.237082	-12.9694	-26.0152	Epithelial
N:AACTCAGTCGTAGGTT	0.0739615	2.03943	-30.9104	Epithelial
N:AACTCCCAGACCACGA	0.132725	1.5549	-26.1499	Epithelial
N:AACTCCCAGGTGTGGT	0.455927	-12.5523	-9.96189	Epithelial
N:AACTCCCCAATGGTCT	0.475177	-27.1328	-9.08662	Epithelial
N:AACTCCCCACAACTGT	0.424519	38.6688	23.0652	Epithelial
N:AACTCCCTCCTGCTTG	0.262411	31.275	-5.46207	Epithelial
N:AACTCTTCAGTTCCCT	0.26849	-0.325019	-25.3447	Epithelial
N:AACTCTTCATCGACGC	0.319149	36.108	1.06785	Epithelial
N:AACTGGTAGCCAGTTT	0.194529	-0.130451	-26.6873	Epithelial
N:AACTGGTGTCCAAGTT	0.183384	3.59477	-28.5826	Epithelial
N:AACTTTCCACGAGAGT	0.507599	-13.802	-13.8618	Epithelial
N:AACTTTCCAGTAAGCG	0.125633	-2.70676	-32.6031	Epithelial
N:AACTTTCGTCCGACGT	0.284701	-12.5435	-22.6929	Epithelial
N:AACTTTCGTTCAGACT	0.22695	1.10328	-27.9596	Epithelial
N:AAGACCTAGATCCGAG	0.704154	1.50688	-8.26015	Epithelial
N:AAGACCTCACGGACAA	0.297872	40.8175	-10.6147	Epithelial
N:AAGACCTTCCGTCAAA	0.08308	-13.3688	-37.4434	Epithelial
N:AAGCCGCAGGCATTGG	0.159068	39.8168	4.84237	Epithelial
N:AAGCCGCCAAGCGTAG	0.379939	-10.472	-38.2814	Epithelial
N:AAGCCGCTCCAAGCCG	0.0506586	8.24066	-28.773	Epithelial
N:AAGCCGCTCTACCAGA	0.177305	-13.2948	-29.2998	Epithelial
N:AAGGAGCGTGTGAAAT	0.170213	38.5477	-13.6652	Epithelial
N:AAGGCAGAGCCGATTT	0.243161	4.08918	-13.2456	Epithelial
N:AAGGCAGCAGCTGTAT	0.197568	39.6915	0.223736	Epithelial
N:AAGGCAGGTTACTGAC	0.355623	-7.44228	-27.0066	Epithelial
N:AAGGCAGTCTCTAGGA	0.432624	-4.87183	-26.9432	Epithelial
N:AAGGTTCAGCCAGGAT	0.342452	36.5696	-0.660201	Epithelial
N:AAGGTTCCACCACCAG	0.178318	35.2028	-12.2856	Epithelial
N:AAGGTTCCAGCCACCA	0.398176	30.2763	-1.7159	Epithelial
N:AAGGTTCGTTACGCGC	0.29078	-13.5195	-25.6632	Epithelial
N:AAGGTTCTCACTATTC	0.31307	-11.2774	-24.9828	Epithelial
N:AAGGTTCTCATAACCG	0.117528	0.108476	-29.9973	Epithelial
N:AAGGTTCTCATGGTCA	0.387031	35.5552	-1.53313	Epithelial
N:AAGTCTGGTCAGAGGT	0.119554	37.206	3.05603	Epithelial
N:AAGTCTGGTTTAGCTG	0.304965	-7.90028	-26.0422	Epithelial
N:AAGTCTGTCGCAAACT	0.566363	-7.76749	-20.9342	Epithelial
N:AATCCAGAGAACAACT	0.171226	-2.79471	-30.9222	Epithelial
N:AATCCAGGTCTGCAAT	0.323202	-10.2627	-15.7199	Epithelial
N:AATCCAGTCAGGTTCA	0.405268	-5.01502	-20.5146	Epithelial
N:AATCCAGTCGAATGCT	0.368794	31.4086	-4.66979	Epithelial
N:ACACCAAAGTAAGTAC	0.116515	34.1263	-13.0755	Epithelial
N:ACACCCTCATCACAAC	0.159068	-0.24626	-30.5392	Epithelial
N:ACACCCTGTAAAGTCA	0.291793	-6.3364	-29.9914	Epithelial
N:ACACCCTGTACATGTC	0.128673	-3.80084	-34.0524	Epithelial
N:ACACCCTTCAAAGACA	0.206687	-4.95735	-31.0605	Epithelial
N:ACACCGGTCAGTCCCT	0.499493	-5.36322	-21.1272	Epithelial
N:ACACCGGTCATGTGGT	0.171226	-7.25963	-28.4459	Epithelial
N:ACACCGGTCCCATTAT	0.237082	42.2885	-10.6335	Epithelial
N:ACACTGACACGACGAA	0.147923	35.1147	-12.6454	Epithelial
N:ACACTGACAGAGTGTG	0.189463	1.36147	-26.2091	Epithelial
N:ACACTGATCAGCTCTC	0.247214	-0.750276	-27.4595	Epithelial
N:ACACTGATCCCTAACC	0.0547112	3.53108	-29.523	Epithelial
N:ACACTGATCTCGTATT	0.411348	-16.0973	-19.7818	Epithelial
N:ACAGCCGAGCTTCGCG	0.172239	41.413	-14.3604	Epithelial
N:ACAGCCGAGTGGTAGC	0.288754	-1.44365	-25.4685	Epithelial
N:ACAGCCGGTCTCGTTC	0.330294	-4.34668	-23.0067	Epithelial
N:ACAGCTACACTCGACG	0.14387	-3.98961	-34.0283	Epithelial
N:ACAGCTAGTCAAAGAT	0.253293	-7.78317	-23.5604	Epithelial
N:ACAGCTAGTCGAGTTT	0.262411	-14.5731	-36.7255	Epithelial
N:ACATCAGAGGAGCGAG	0.315096	-6.32318	-22.4685	Epithelial
N:ACATCAGCACTTACGA	0.254306	-4.97432	-31.0018	Epithelial
N:ACATCAGGTGTGAATA	0.135765	-6.04908	-33.5643	Epithelial
N:ACATGGTAGGATCGCA	0.490375	-6.44858	-19.9481	Epithelial
N:ACATGGTGTTCCAACA	0.151976	36.0174	-14.3702	Epithelial
N:ACCAGTAAGACAGACC	0.37386	-4.06934	-15.8563	Epithelial
N:ACCAGTAGTTGTGGCC	0.070922	1.15992	-35.1645	Epithelial
N:ACCAGTATCACATACG	0.245187	-11.8015	-25.9384	Epithelial
N:ACCAGTATCGGAGCAA	0.472138	-4.66011	-22.3064	Epithelial
N:ACCGTAACAAATACAG	0.0035461	8.28952	-29.207	Epithelial
N:ACCTTTAGTTGTCGCG	0.378926	-9.21395	-24.1765	Epithelial
N:ACCTTTATCCTCAACC	0.0699088	4.06909	-29.5315	Epithelial
N:ACGAGCCCAGGCGATA	0.256332	-0.915183	-28.9168	Epithelial
N:ACGAGCCCATCGGACC	0.344478	-15.4245	-12.8275	Epithelial
N:ACGAGGAGTCTCTTTA	0.454914	38.584	23.2361	Epithelial
N:ACGAGGATCACATAGC	0.174265	1.96029	-29.3556	Epithelial
N:ACGAGGATCGATGAGG	0.253293	-2.30125	-29.8486	Epithelial
N:ACGATACCACAGAGGT	0.33536	2.05843	3.84359	Epithelial
N:ACGATACGTCCGTTAA	0.0851064	-3.11341	-34.1025	Epithelial
N:ACGATGTCAAGAAAGG	0.112462	-2.95287	-34.8903	Epithelial
N:ACGATGTCATGGGACA	0.00405268	0.564951	-34.1779	Epithelial
N:ACGCAGCCACACATGT	0.0688956	-0.487193	-33.715	Epithelial
N:ACGCAGCGTATATGAG	0.178318	-2.2066	-31.0487	Epithelial
N:ACGCAGCGTATGCTTG	0.223911	-1.8951	-22.0869	Epithelial
N:ACGCAGCGTCTAGTGT	0.291793	-0.932883	-23.6431	Epithelial
N:ACGCCAGTCCTCCTAG	0.180344	36.6589	2.27938	Epithelial
N:ACGGAGAAGCGCCTCA	0.245187	-4.65424	-25.467	Epithelial
N:ACGGGCTAGTGCGATG	0.0526849	3.46328	-31.3603	Epithelial
N:ACGGGCTGTATCGCAT	0.135765	-2.10172	-32.3293	Epithelial
N:ACGGGCTGTCGGCATC	0.491388	-3.04568	-27.9412	Epithelial
N:ACGGGCTGTGTGCCTG	0.113475	-4.01218	-34.2701	Epithelial
N:ACGGGCTGTTTAGGAA	0.12462	-3.7064	-33.4946	Epithelial
N:ACGGGTCCATCTATGG	0.416413	34.3525	-0.52912	Epithelial
N:ACGGGTCGTCGCTTCT	0.126646	-14.1424	-28.3872	Epithelial
N:ACGTCAAGTTACGCGC	0.360689	-10.1198	-19.5159	Epithelial
N:ACTATCTTCCAAACAC	0.227964	-1.29404	-27.3238	Epithelial
N:ACTGAACAGCAGGCTA	0.491388	-4.6451	-23.3138	Epithelial
N:ACTGAACCAACTGGCC	0.0035461	19.7378	-25.8799	Epithelial
N:ACTGAACCACTGAAGG	0.426545	39.2617	23.6744	Epithelial
N:ACTGAACGTCGCGTGT	0.214792	39.4909	23.5965	Epithelial
N:ACTGAACTCCTACAGA	0.327254	36.1491	2.00564	Epithelial
N:ACTGAGTCACGCATCG	0.222898	38.0847	2.56537	Epithelial
N:ACTGAGTGTAGTAGTA	0.187437	0.515438	-31.0217	Epithelial
N:ACTGAGTTCGGAAACG	0.284701	-0.757372	-25.3528	Epithelial
N:ACTGATGGTACCGCTG	0.152989	36.0105	-11.2006	Epithelial
N:ACTGTCCAGCGATTCT	0.435664	-22.7129	-19.9839	Epithelial
N:ACTGTCCCATGTCCTC	0.171226	-3.93119	-34.0298	Epithelial
N:ACTGTCCGTCCGACGT	0.16616	-3.60375	-30.5062	Epithelial
N:ACTGTCCTCACGACTA	0.297872	32.5008	-4.62119	Epithelial
N:ACTGTCCTCAGTCAGT	0.368794	-5.8447	-19.7751	Epithelial
N:ACTTACTGTGTGCCTG	0.142857	-13.2583	-37.8905	Epithelial
N:ACTTGTTTCGTGGGAA	0.0486322	1.50071	-33.1934	Epithelial
N:ACTTTCAAGATAGTCA	0.50152	-3.66118	-27.6483	Epithelial
N:ACTTTCAAGTGGGTTG	0.260385	41.9965	-8.9359	Epithelial
N:ACTTTCATCGGCATCG	0.374873	-7.1999	-30.5384	Epithelial
N:AGAATAGAGCTGAACG	0.141844	-7.53063	-39.4448	Epithelial
N:AGACGTTCACGTAAGG	0.195542	-13.9566	-36.9919	Epithelial
N:AGAGCGACAGCGTAAG	0.187437	-14.3405	-27.1424	Epithelial
N:AGAGCGAGTGATAAGT	0.263425	41.7139	-10.2759	Epithelial
N:AGAGCTTCAAGGTTCT	0.387031	39.412	21.8089	Epithelial
N:AGAGCTTTCCAAGTAC	0.370821	-12.0796	-25.9309	Epithelial
N:AGAGTGGAGTCCGGTC	0.156028	37.3971	-14.724	Epithelial
N:AGAGTGGCAGTGGAGT	0.0820669	0.768701	-31.2043	Epithelial
N:AGAGTGGGTCATGCAT	0.178318	-9.41574	-39.2068	Epithelial
N:AGAGTGGTCTACCAGA	0.425532	-4.50249	-18.5101	Epithelial
N:AGATCTGAGTCCCACG	0.152989	-2.77596	-32.6445	Epithelial
N:AGATCTGGTGCATCTA	0.39615	-6.41191	-21.0442	Epithelial
N:AGATCTGTCGGTGTTA	0.238095	-13.9153	-25.3805	Epithelial
N:AGATTGCGTACAGTGG	0.275583	-6.74458	-25.1963	Epithelial
N:AGCAGCCCATCGATTG	0.60385	29.1124	1.15326	Epithelial
N:AGCAGCCGTTCCGTCT	0.309017	-21.4431	-10.726	Epithelial
N:AGCATACAGCGCCTTG	0.431611	-15.8457	-6.44456	Epithelial
N:AGCGGTCAGGTGACCA	0.173252	-2.20098	-30.7516	Epithelial
N:AGCGGTCGTCGGCTCA	0.221884	-8.99853	-27.8561	Epithelial
N:AGCGGTCTCTCCAACC	0.2077	-1.81515	-30.4049	Epithelial
N:AGCGTATGTACCGTAT	0.450861	-11.7114	-21.469	Epithelial
N:AGCGTCGAGGCTCATT	0.193516	39.2946	23.677	Epithelial
N:AGCGTCGCATGTCGAT	0.29078	-10.0948	-28.6045	Epithelial
N:AGCTCCTGTCGCTTTC	0.22999	37.9338	4.51365	Epithelial
N:AGCTCCTGTTTACTCT	0.250253	0.71563	-24.0002	Epithelial
N:AGCTCCTTCGGCGGTT	0.516717	-3.73866	-4.63491	Epithelial
N:AGCTCTCCACACAGAG	0.151976	35.5879	-12.3276	Epithelial
N:AGCTCTCGTAGCGTAG	0.0982776	-0.776723	-30.9518	Epithelial
N:AGCTCTCTCTATGTGG	0.381966	-10.7	-20.0585	Epithelial
N:AGCTTGACAGCTCGAC	0.199595	-14.5185	-36.7522	Epithelial
N:AGGCCACAGCACCGTC	0.442756	-9.08436	-23.1292	Epithelial
N:AGGCCACGTAAATGAC	0.202634	-3.73198	-31.0324	Epithelial
N:AGGCCGTAGAAAGTGG	0.309017	26.4599	-4.27596	Epithelial
N:AGGCCGTCATGTAGTC	0.22695	38.4048	6.81386	Epithelial
N:AGGCCGTGTGCGAAAC	0.289767	37.8405	4.34651	Epithelial
N:AGGGAGTAGTTAGCGG	0.591692	28.6855	-0.249346	Epithelial
N:AGGGAGTGTACAGTGG	0.508612	28.5307	-0.217614	Epithelial
N:AGGGATGAGAAAGTGG	0.296859	-3.03235	-28.0487	Epithelial
N:AGGGATGCAATAAGCA	0.254306	-6.83132	-23.2493	Epithelial
N:AGGGATGGTTGCGCAC	0.324215	-13.6223	-25.0618	Epithelial
N:AGGGATGTCCAGTATG	0.0790274	37.1268	-13.3766	Epithelial
N:AGGGTGAAGAAGGGTA	0.191489	36.691	3.7136	Epithelial
N:AGGGTGAAGAGCTTCT	0.421479	-11.4918	-19.6312	Epithelial
N:AGGGTGATCCCTGACT	0.18845	-11.8717	-39.9934	Epithelial
N:AGGTCATCAGTCAGCC	0.302938	-2.45948	-24.7228	Epithelial
N:AGGTCATGTTCTCATT	0.266464	32.0043	-4.40157	Epithelial
N:AGGTCCGGTCGCGAAA	0.350557	-12.175	-25.2175	Epithelial
N:AGTAGTCAGGCGACAT	0.294833	-13.0284	-25.6624	Epithelial
N:AGTAGTCGTCGGCACT	0.109422	35.0452	-13.5458	Epithelial
N:AGTAGTCTCTACTATC	0.398176	32.9129	-1.61344	Epithelial
N:AGTCTTTGTGTTCGAT	0.362715	-14.9672	-17.0295	Epithelial
N:AGTGGGAAGTGCAAGC	0.199595	-7.61439	-32.1228	Epithelial
N:AGTGGGAGTTGAGTTC	0.0628166	34.7806	-13.5913	Epithelial
N:AGTGTCAAGCAACGGT	0.348531	39.1551	23.4165	Epithelial
N:AGTGTCATCCGAATGT	0.316109	38.6396	23.1822	Epithelial
N:AGTGTCATCCTTGCCA	0.451874	-8.59542	-22.0154	Epithelial
N:AGTGTCATCGGTGTTA	0.345491	-17.9447	-14.105	Epithelial
N:AGTTGGTAGCCCAACC	0.16616	-1.39031	-30.4271	Epithelial
N:AGTTGGTAGTGTTTGC	0.0587639	-9.28917	-34.1674	Epithelial
N:AGTTGGTTCGAGAGCA	0.344478	-2.87114	-23.5691	Epithelial
N:ATAACGCCAGCAGTTT	0.255319	-13.5719	-27.2477	Epithelial
N:ATAACGCGTTCGCGAC	0.029382	1.17435	-36.5825	Epithelial
N:ATAAGAGTCTCGCATC	0.412361	-4.10649	-23.5289	Epithelial
N:ATAGACCTCGAATGGG	0.219858	-9.20505	-28.7911	Epithelial
N:ATCACGAAGCCAGTAG	0.193516	40.4307	23.3877	Epithelial
N:ATCACGACATCCGCGA	0.306991	-13.2228	-25.1321	Epithelial
N:ATCACGAGTAGCGTAG	0.174265	37.6394	-12.8323	Epithelial
N:ATCACGAGTTACAGAA	0.113475	3.86299	-29.5536	Epithelial
N:ATCACGAGTTGGTAAA	0.503546	28.4044	-0.553553	Epithelial
N:ATCATCTAGTAGCCGA	0.193516	-3.55249	-31.0699	Epithelial
N:ATCATGGAGATCACGG	0.175279	-14.2701	-27.7229	Epithelial
N:ATCATGGAGGCGACAT	0.123607	-6.34941	-28.1967	Epithelial
N:ATCATGGCAGTCGTGC	0.336373	36.0979	1.90939	Epithelial
N:ATCATGGGTCACACGC	0.277609	41.4417	-10.6057	Epithelial
N:ATCCACCCAATGGACG	0.558257	31.0576	-1.80462	Epithelial
N:ATCCGAACAGGTCTCG	0.186424	-13.6635	-28.5085	Epithelial
N:ATCCGAAGTATAATGG	0.0972644	-12.9725	-38.2848	Epithelial
N:ATCCGAAGTCTCCCTA	0.198582	35.3413	0.584743	Epithelial
N:ATCCGAAGTGGCTCCA	0.269504	-3.97846	-29.6949	Epithelial
N:ATCGAGTAGAGCAATT	0.04154	-1.0101	-34.2781	Epithelial
N:ATCGAGTCACGGATAG	0.315096	-2.33194	-22.2172	Epithelial
N:ATCGAGTCATACGCTA	0.070922	-17.823	-29.2631	Epithelial
N:ATCGAGTGTATAATGG	0.0992908	34.2985	-14.0655	Epithelial
N:ATCGAGTTCTTCATGT	0.436677	-8.78523	-21.8495	Epithelial
N:ATCTGCCCAATGGAAT	0.26849	39.7742	-11.2637	Epithelial
N:ATCTGCCTCAGCCTAA	0.22695	-7.42518	-26.2384	Epithelial
N:ATGAGGGAGAAGGTTT	0.66464	2.17184	-2.76505	Epithelial
N:ATGAGGGCAAACCCAT	0.358663	-3.25598	-28.4963	Epithelial
N:ATGAGGGGTAGAGGAA	0.29382	-3.36205	-28.1592	Epithelial
N:ATGCGATAGTGTACGG	0.267477	7.08315	-17.2368	Epithelial
N:ATGCGATGTCCCTTGT	0.275583	35.5965	0.725775	Epithelial
N:ATGCGATTCCCTCAGT	0.142857	-1.81042	-32.7584	Epithelial
N:ATGGGAGGTATAGGTA	0.350557	-11.1267	-19.0871	Epithelial
N:ATGGGAGGTTTAGCTG	0.0395137	0.352136	-36.6773	Epithelial
N:ATGGGAGTCTACTATC	0.660588	3.81817	-6.33019	Epithelial
N:ATGTGTGAGATATGCA	0.106383	-9.71975	-39.1378	Epithelial
N:ATTACTCCAAGTAATG	0.257345	36.4785	-11.2448	Epithelial
N:ATTACTCGTCCGTCAG	0.285714	3.8998	-16.1078	Epithelial
N:ATTACTCTCAGATAAG	0.0982776	0.169525	-33.0584	Epithelial
N:ATTCTACAGATCCGAG	0.236069	8.73574	-14.8979	Epithelial
N:ATTCTACAGGTGCAAC	0.272543	34.9314	1.77154	Epithelial
N:ATTGGACCAAGACGTG	0.212766	-2.07605	-30.1812	Epithelial
N:ATTGGACGTAGCGATG	0.184397	-2.84519	-30.1676	Epithelial
N:ATTGGTGAGAATTGTG	0.26849	-1.6499	-24.5394	Epithelial
N:ATTGGTGCACAGGTTT	0.244174	-1.87497	-28.6853	Epithelial
N:ATTGGTGTCCGTCAAA	0.414387	-10.7314	-14.7983	Epithelial
N:CAACCAACACATCCAA	0.131712	1.48045	-26.5162	Epithelial
N:CAACCAAGTCCAGTAT	0.151976	-2.47229	-33.5668	Epithelial
N:CAACCTCAGTGACATA	0.302938	-1.44812	-28.5829	Epithelial
N:CAACCTCGTCCGTGAC	0.31307	-1.18921	-27.3046	Epithelial
N:CAACTAGCAAGGTTCT	0.35461	-6.17102	-24.9239	Epithelial
N:CAACTAGCATTAGCCA	0.672746	2.98312	-4.48352	Epithelial
N:CAACTAGTCTTTAGGG	0.195542	38.2473	4.61618	Epithelial
N:CAAGAAACAATGGAAT	0.21074	-9.19449	-29.4283	Epithelial
N:CAAGATCAGCTCAACT	0.215805	1.60187	-29.1089	Epithelial
N:CAAGGCCAGCTTATCG	0.260385	9.69549	-18.6149	Epithelial
N:CAAGGCCTCTTGTTTG	0.47923	-0.94048	1.28129	Epithelial
N:CAAGTTGCACCTCGTT	0.322188	-11.7529	-21.5082	Epithelial
N:CAAGTTGTCACCGGGT	0.0840932	-1.60405	-36.4318	Epithelial
N:CACAAACTCATCATTC	0.296859	33.8946	0.557098	Epithelial
N:CACACAATCCCAAGTA	0.317123	-11.8896	-25.3594	Epithelial
N:CACACCTAGATGCCAG	0.0577508	2.63246	-31.0582	Epithelial
N:CACACTCTCAAACGGG	0.120567	40.0132	6.69597	Epithelial
N:CACACTCTCGAGGTAG	0.477204	37.9778	22.6673	Epithelial
N:CACAGGCAGTGCGTGA	0.563323	-9.04581	-18.9885	Epithelial
N:CACAGGCCAAACCCAT	0.0800405	-1.64333	-33.4464	Epithelial
N:CACAGGCTCTACGAGT	0.231003	4.22632	-27.5911	Epithelial
N:CACAGTAAGCTACCGC	0.250253	35.636	-11.8076	Epithelial
N:CACAGTAGTATGGTTC	0.0587639	-1.04477	-35.2211	Epithelial
N:CACAGTATCGTTTAGG	0.00405268	-9.93598	-40.077	Epithelial
N:CACATAGTCTTTAGTC	0.285714	35.9477	2.47513	Epithelial
N:CACATTTAGCTGAAAT	0.0374873	9.55705	-39.2766	Epithelial
N:CACCACTAGGATATAC	0.312057	35.2175	-1.31162	Epithelial
N:CACCACTGTCCCTACT	0.259372	-5.14186	-26.6224	Epithelial
N:CACCACTTCGCGGATC	0.277609	38.468	-11.3314	Epithelial
N:CACCAGGAGATGAGAG	0.27153	-5.76072	-31.0018	Epithelial
N:CACCAGGAGTGGAGTC	0.29382	35.2674	2.17117	Epithelial
N:CACCAGGCACAACGTT	0.480243	-7.81409	-19.5147	Epithelial
N:CACCAGGGTGGTCTCG	0.157042	-11.3644	-38.849	Epithelial
N:CACCTTGAGGTGATAT	0.0911854	-9.25261	-34.0229	Epithelial
N:CACCTTGCACATTTCT	0.261398	0.311594	-26.7862	Epithelial
N:CACCTTGGTAACGCGA	0.163121	5.47717	-16.8411	Epithelial
N:CACCTTGGTAGCCTAT	0.216819	-1.78039	-26.2071	Epithelial
N:CACTCCACAGTCCTTC	0.237082	-7.99391	-26.2441	Epithelial
N:CACTCCAGTTGGGACA	0.244174	36.9909	2.7194	Epithelial
N:CAGAATCCAGAGCCAA	0.311044	-12.252	-20.9632	Epithelial
N:CAGAATCGTGCTGTAT	0.544073	-11.6801	-20.452	Epithelial
N:CAGAATCTCCAGATCA	0.449848	-17.8776	-18.0683	Epithelial
N:CAGATCAAGTACGCGA	0.0324215	2.9926	-32.3201	Epithelial
N:CAGATCACAGCGATCC	0.227964	35.9189	-9.1553	Epithelial
N:CAGATCAGTTCACGGC	0.401216	-6.94737	-30.6557	Epithelial
N:CAGATCATCGGATGTT	0.298886	-12.4748	-20.3016	Epithelial
N:CAGCAGCTCTCGCATC	0.465046	-17.4975	-19.8096	Epithelial
N:CAGCATAAGCGAAGGG	0.0567376	1.39617	-35.2679	Epithelial
N:CAGCATAAGCGCCTTG	0.35157	-12.0591	-22.1541	Epithelial
N:CAGCATAAGTCGAGTG	0.179331	-1.86776	-29.644	Epithelial
N:CAGCATACAGGCAGTA	0.408308	-3.5908	-27.6954	Epithelial
N:CAGCATAGTTAAAGTG	0.0921986	-2.93594	-34.576	Epithelial
N:CAGCCGAAGTAATCCC	0.277609	-9.54953	-29.0845	Epithelial
N:CAGCGACAGACACGAC	0.0405268	0.442085	-35.8194	Epithelial
N:CAGCGACCAAGACGTG	0.303951	-6.39879	-21.3303	Epithelial
N:CAGCGACCAATGAATG	0.154002	40.548	-9.89648	Epithelial
N:CAGCGACGTCATGCCG	0.214792	-6.01644	-31.0842	Epithelial
N:CAGCGACGTGGACGAT	0.103343	-1.55197	-34.8044	Epithelial
N:CAGCTGGGTATAAACG	0.318136	-10.4566	-15.0922	Epithelial
N:CAGCTGGGTATTACCG	0.1692	-0.966038	-21.5264	Epithelial
N:CAGCTGGTCGCACTCT	0.264438	-15.7732	-18.1381	Epithelial
N:CAGCTGGTCGGAGGTA	0.0035461	17.244	-19.7674	Epithelial
N:CAGGTGCAGTGAACAT	0.346505	-0.789552	-24.5713	Epithelial
N:CAGTAACCAGGTTTCA	0.147923	38.1689	7.15286	Epithelial
N:CAGTAACGTAAATACG	0.224924	-12.9739	-38.215	Epithelial
N:CAGTAACTCAGTTTGG	0.295846	42.4007	-5.68332	Epithelial
N:CAGTAACTCATATCGG	0.0810537	33.4193	-13.0423	Epithelial
N:CAGTAACTCTGATACG	0.119554	3.0406	-34.0107	Epithelial
N:CAGTCCTAGCGTTCCG	0.496454	20.1008	11.9532	Epithelial
N:CAGTCCTAGGCAGGTT	0.0425532	3.72666	-31.3522	Epithelial
N:CATATGGCAGCTCCGA	0.446809	-16.7291	-14.0349	Epithelial
N:CATATGGGTTTGTGTG	0.0992908	-0.98151	-34.1601	Epithelial
N:CATATGGTCAGTTTGG	0.317123	-6.02276	-20.6458	Epithelial
N:CATATTCAGAACTGTA	0.346505	-10.7091	-21.2243	Epithelial
N:CATATTCGTTTGGCGC	0.3769	-12.0238	-24.6743	Epithelial
N:CATCAGAAGTACGTAA	0.27153	35.4904	-11.7656	Epithelial
N:CATCAGAAGTGAACAT	0.200608	37.5644	2.74696	Epithelial
N:CATCAGAAGTGAAGTT	0.161094	-2.61833	-32.7733	Epithelial
N:CATCAGACAAACGTGG	0.338399	42.4076	-5.80655	Epithelial
N:CATCAGATCAATCTCT	0.239108	-6.67453	-28.0178	Epithelial
N:CATCCACAGATGTGGC	0.296859	-0.277391	-23.7245	Epithelial
N:CATCCACAGGGATACC	0.339412	-10.7009	-15.1265	Epithelial
N:CATCCACTCCTTAATC	0.196555	-4.12285	5.32557	Epithelial
N:CATCGAAAGACTTGAA	0.100304	-0.0148461	-32.3816	Epithelial
N:CATCGAATCTCGATGA	0.0699088	40.6096	7.15228	Epithelial
N:CATCGGGGTGAACCTT	0.228977	-2.30026	-29.6603	Epithelial
N:CATCGGGTCATCGATG	0.101317	1.61749	-26.1758	Epithelial
N:CATGACACAGCTCCGA	0.064843	1.90932	-32.0382	Epithelial
N:CATGGCGAGGGCACTA	0.101317	-4.93793	-34.0372	Epithelial
N:CATGGCGAGTGTGAAT	0.200608	-5.03691	-32.7248	Epithelial
N:CATGGCGTCTGCTGCT	0.116515	34.3772	-12.6412	Epithelial
N:CATGGCGTCTTGAGAC	0.288754	-4.32329	-18.7618	Epithelial
N:CATTATCAGTTAGCGG	0.0851064	-4.77266	-34.2701	Epithelial
N:CATTATCGTCCTCCAT	0.282675	-4.59075	-18.4002	Epithelial
N:CATTATCTCCGCAGTG	0.113475	35.8436	-14.3973	Epithelial
N:CATTCGCAGCAGATCG	0.363728	30.8721	-0.17796	Epithelial
N:CATTCGCCACGGCGTT	0.282675	-8.02049	-28.7027	Epithelial
N:CATTCGCCAGCTGTTA	0.346505	-16.3533	-19.7127	Epithelial
N:CATTCGCTCACCTCGT	0.181358	39.8714	-9.4217	Epithelial
N:CATTCGCTCGGCATCG	0.284701	-14.5937	-25.3502	Epithelial
N:CCAATCCAGCAATATG	0.109422	4.60282	-29.134	Epithelial
N:CCAATCCGTCAAAGCG	0.150963	-15.1061	-28.2145	Epithelial
N:CCAATCCTCACGCATA	0.251266	36.1766	-10.171	Epithelial
N:CCACCTAAGGGCTCTC	0.257345	42.628	-4.84615	Epithelial
N:CCACCTAAGTACGCCC	0.136778	8.00722	-17.9125	Epithelial
N:CCACCTACAAGCCCAC	0.280648	-10.1802	-25.9082	Epithelial
N:CCACCTAGTAGAAGGA	0.298886	0.557361	-24.0956	Epithelial
N:CCACGGAAGCTAGTCT	0.186424	19.417	8.86102	Epithelial
N:CCACGGAAGGAGTAGA	0.235056	38.0433	-11.5879	Epithelial
N:CCACGGACAGTCTTCC	0.21074	10.4754	-18.4124	Epithelial
N:CCACGGAGTTCAGTAC	0.306991	-3.0025	-24.7003	Epithelial
N:CCACGGATCCGGGTGT	0.0729483	2.1588	-31.1658	Epithelial
N:CCACTACGTAGCTGCC	0.250253	-12.9711	-20.7025	Epithelial
N:CCAGCGAGTTCGTCTC	0.0385005	40.4164	7.55711	Epithelial
N:CCATGTCAGTCGATAA	0.305978	-4.09465	-21.2214	Epithelial
N:CCATTCGGTCTAAACC	0.134752	1.92327	-30.292	Epithelial
N:CCATTCGGTTCCGGCA	0.417427	39.6989	21.9816	Epithelial
N:CCATTCGTCAGTGCAT	0.316109	-2.29109	-21.9468	Epithelial
N:CCCAATCAGAGATGAG	0.245187	-3.58822	-24.9292	Epithelial
N:CCCATACGTAGAGTGC	0.383992	-11.1432	-25.3012	Epithelial
N:CCCTCCTCAGGATCGA	0.209726	30.9029	-5.88698	Epithelial
N:CCCTCCTTCAACCATG	0.309017	34.3509	-0.810069	Epithelial
N:CCGGGATAGACGCTTT	0.115502	-13.3421	-29.4494	Epithelial
N:CCGGGATCATACCATG	0.233029	-8.26547	-29.1918	Epithelial
N:CCGGTAGGTATCACCA	0.206687	-1.09686	-29.0031	Epithelial
N:CCGTACTAGGCTAGCA	0.52077	-6.12422	-19.2336	Epithelial
N:CCGTACTTCCCAAGTA	0.242148	-0.346065	-26.0579	Epithelial
N:CCGTGGAGTCAAAGCG	0.14691	32.8311	-9.7484	Epithelial
N:CCGTTCAGTCTGCAAT	0.348531	-11.2498	-16.0268	Epithelial
N:CCTAAAGAGAGCCCAA	0.264438	-1.74248	-24.3884	Epithelial
N:CCTAAAGAGTTCGATC	0.120567	31.019	-10.3942	Epithelial
N:CCTAAAGGTCAGCTAT	0.39311	4.71785	-14.7059	Epithelial
N:CCTAAAGGTTAAGAAC	0.194529	-14.3902	-27.5675	Epithelial
N:CCTACACAGCTTATCG	0.39311	-11.8604	-19.8165	Epithelial
N:CCTACACTCACCTCGT	0.0790274	0.822384	-31.3207	Epithelial
N:CCTACACTCGATGAGG	0.0820669	-0.379842	-32.0727	Epithelial
N:CCTACACTCTGGGCCA	0.157042	38.0525	2.64989	Epithelial
N:CCTACCATCCTCAATT	0.532928	3.78621	-1.91914	Epithelial
N:CCTCAGTAGCTGCAAG	0.164134	-1.04554	-31.2294	Epithelial
N:CCTCAGTTCCCTAATT	0.339412	-6.12855	-21.2587	Epithelial
N:CCTCAGTTCCTTTCTC	0.162107	-14.4223	-27.5206	Epithelial
N:CCTCTGAAGATCCCGC	0.26849	-7.61251	-24.7137	Epithelial
N:CCTCTGAAGTCCGTAT	0.244174	-6.77049	-26.8616	Epithelial
N:CCTCTGACATGGTAGG	0.0780142	-3.27629	-34.7564	Epithelial
N:CCTTACGTCCAAGTAC	0.401216	39.4064	23.3808	Epithelial
N:CCTTCCCAGGGAAACA	0.227964	-13.3771	-27.8645	Epithelial
N:CCTTCCCGTGTAACGG	0.0374873	2.34389	-32.0461	Epithelial
N:CCTTCCCTCGCCAGCA	0.180344	37.3365	-10.6035	Epithelial
N:CCTTCCCTCGGTCCGA	0.286727	-6.98401	-31.1353	Epithelial
N:CCTTCGAAGCGCTCCA	0.218845	-7.07099	-31.576	Epithelial
N:CCTTCGACAAGCTGGA	0.402229	-2.44455	-28.2273	Epithelial
N:CCTTCGATCCCAGGTG	0.322188	-10.4948	-38.0458	Epithelial
N:CCTTCGATCGTTACGA	0.0324215	42.1235	8.16199	Epithelial
N:CCTTCGATCTGCTGTC	0.272543	-4.40292	-18.6273	Epithelial
N:CCTTTCTAGATCCCAT	0.139818	-3.14592	-32.8214	Epithelial
N:CCTTTCTCAGCTGCAC	0.256332	-1.69318	-29.0139	Epithelial
N:CCTTTCTGTCATACTG	0.108409	-0.885768	-30.9273	Epithelial
N:CGAACATCACAACTGT	0.299899	-5.36069	-23.4427	Epithelial
N:CGAATGTTCATCGCTC	0.484296	20.0445	11.9014	Epithelial
N:CGACCTTAGTTCGATC	0.195542	36.5876	1.8151	Epithelial
N:CGACCTTCAAGGTTCT	0.139818	-1.58046	-30.2306	Epithelial
N:CGACCTTTCAGCCTAA	0.1692	1.89159	-24.9624	Epithelial
N:CGACTTCGTCGCGAAA	0.201621	41.1583	-14.132	Epithelial
N:CGAGAAGCAAGCGATG	0.4154	-6.25113	-21.9535	Epithelial
N:CGAGCCAGTTATGTGC	0.112462	35.1293	-12.9092	Epithelial
N:CGATCGGCACGTAAGG	0.0739615	31.3895	-12.2694	Epithelial
N:CGATCGGTCCTGTAGA	0.256332	40.6461	-10.5327	Epithelial
N:CGATGGCAGACCTTTG	0.192503	-0.338923	-21.5667	Epithelial
N:CGATGGCAGCCACGCT	0.342452	-11.8629	-22.2649	Epithelial
N:CGATGGCAGCTAGGCA	0.341439	-9.48073	-28.9554	Epithelial
N:CGATGGCCACGAAAGC	0.0547112	-2.84188	-34.0028	Epithelial
N:CGATGTAGTACTTCTT	0.278622	41.1078	-14.4845	Epithelial
N:CGATTGAAGCACGCCT	0.215805	-6.75878	-26.9612	Epithelial
N:CGATTGAGTCCTGCTT	0.145897	36.926	6.35004	Epithelial
N:CGATTGAGTTTGTTTC	0.0790274	-0.419617	-32.5559	Epithelial
N:CGCCAAGGTTTGACTG	0.137791	37.0292	-14.7384	Epithelial
N:CGCGGTAAGTACGACG	0.422492	-17.063	-19.2247	Epithelial
N:CGCTATCCATGACATC	0.130699	-2.66846	-33.7486	Epithelial
N:CGCTATCGTTCGCGAC	0.31003	30.1421	-1.93886	Epithelial
N:CGCTATCTCTTATCTG	0.280648	39.1111	-15.5494	Epithelial
N:CGCTGGAAGAGTACCG	0.355623	-13.4769	-25.6815	Epithelial
N:CGCTGGAAGGCATGGT	0.247214	9.65553	-15.9784	Epithelial
N:CGCTGGAGTGGCCCTA	0.326241	-13.2046	-24.7905	Epithelial
N:CGCTTCAAGTAGCGGT	0.208713	36.7844	3.68086	Epithelial
N:CGCTTCACAATAGCGG	0.000506586	9.65367	-38.3768	Epithelial
N:CGCTTCACATTTGCCC	0.287741	-3.67658	-30.0543	Epithelial
N:CGCTTCAGTTAGTGGG	0.195542	37.7221	-11.4369	Epithelial
N:CGCTTCATCTCATTCA	0.197568	37.3116	-10.9534	Epithelial
N:CGGACACAGACTGTAA	0.287741	-1.29291	-28.4765	Epithelial
N:CGGACACAGAGTGAGA	0.070922	0.250818	-33.1587	Epithelial
N:CGGACACAGCGATATA	0.572442	-18.5926	-14.9109	Epithelial
N:CGGACACGTTCTGTTT	0.276596	34.6541	-2.23532	Epithelial
N:CGGACGTAGATGCCAG	0.423506	-10.5118	-38.0386	Epithelial
N:CGGACGTCACCCAGTG	0.21074	-1.39493	-22.5625	Epithelial
N:CGGACGTTCCCTAATT	0.31307	36.8115	-0.0346812	Epithelial
N:CGGACTGAGCAATATG	0.140831	34.6005	-12.4078	Epithelial
N:CGGACTGAGTTACGGG	0.131712	-1.91413	-33.3604	Epithelial
N:CGGACTGGTAGGCTGA	0.491388	-4.62859	-22.5741	Epithelial
N:CGGAGCTCACATGTGT	0.130699	36.2687	-14.1178	Epithelial
N:CGGAGCTCATGCAATC	0.427558	-18.3094	-12.0325	Epithelial
N:CGGAGCTGTGATGATA	0.631206	2.39114	-4.52062	Epithelial
N:CGGAGCTTCATACGGT	0.471125	28.5679	-0.32324	Epithelial
N:CGGAGTCGTGATAAAC	0.505572	38.4274	22.9732	Epithelial
N:CGGCTAGAGGCACATG	0.104357	0.356253	-32.6935	Epithelial
N:CGGCTAGCACGAAGCA	0.292806	9.27351	-16.0069	Epithelial
N:CGGGTCAAGCGTCAAG	0.483283	-4.7163	-28.044	Epithelial
N:CGGGTCATCAAGGCTT	0.201621	-3.6756	-20.1856	Epithelial
N:CGGTTAAGTACCATCA	0.264438	-0.753802	-28.7675	Epithelial
N:CGGTTAATCGTTGACA	0.429585	32.9238	-2.5859	Epithelial
N:CGTAGCGAGGAGTACC	0.306991	-7.82703	-26.3762	Epithelial
N:CGTAGCGGTGCCTGGT	0.176292	37.8792	2.63859	Epithelial
N:CGTAGCGGTGTTCGAT	0.0035461	14.2362	-31.9461	Epithelial
N:CGTAGGCCAAACCTAC	0.047619	-19.5339	-30.4716	Epithelial
N:CGTAGGCCAAGGTTTC	0.269504	-13.1157	-26.5312	Epithelial
N:CGTAGGCCACACCGAC	0.435664	-5.04509	-23.9702	Epithelial
N:CGTAGGCCACGGCTAC	0.468085	-5.47303	-23.1337	Epithelial
N:CGTCACTCACAGACTT	0.302938	-12.4781	-22.1791	Epithelial
N:CGTCACTCATAGGATA	0.0395137	3.72797	-31.4745	Epithelial
N:CGTCACTTCAGTGTTG	0.175279	-13.087	-29.7175	Epithelial
N:CGTCAGGAGGTACTCT	0.303951	-13.5788	-26.7471	Epithelial
N:CGTCAGGCACGGTAGA	0.308004	-13.3342	-25.9804	Epithelial
N:CGTCCATCATTTCAGG	0.202634	37.8671	2.49342	Epithelial
N:CGTCCATTCACAGTAC	0.149949	36.0488	-14.476	Epithelial
N:CGTCTACAGTACCGGA	0.243161	-9.60396	-28.9422	Epithelial
N:CGTCTACTCTATGTGG	0.176292	-2.46605	-31.977	Epithelial
N:CGTGAGCGTGCAGTAG	0.181358	-7.68672	-31.4211	Epithelial
N:CGTGAGCTCACCACCT	0.275583	-2.67822	-25.5895	Epithelial
N:CGTGTAATCTTGCATT	0.0334347	3.25599	-31.1033	Epithelial
N:CGTGTCTCATCAGTCA	0.122594	39.7834	-10.1114	Epithelial
N:CGTGTCTTCGTCCAGG	0.0618034	1.74765	-34.6161	Epithelial
N:CGTTAGAAGATAGCAT	0.56535	-6.33969	-22.3328	Epithelial
N:CGTTAGACAAGGGTCA	0.262411	40.4233	23.317	Epithelial
N:CGTTAGATCAGTTAGC	0.100304	39.872	24.144	Epithelial
N:CGTTCTGAGCTATGCT	0.0942249	-8.99958	-33.8598	Epithelial
N:CGTTCTGAGTCGTACT	0.407295	-10.2813	-16.1446	Epithelial
N:CGTTGGGAGTGGTAAT	0.342452	-12.4239	-20.5288	Epithelial
N:CGTTGGGCAGCTATTG	0.259372	-12.711	-24.0111	Epithelial
N:CGTTGGGCAGTAGAGC	0.382979	-6.20902	-20.9696	Epithelial
N:CGTTGGGGTCTAAAGA	0.245187	-8.15584	-30.4862	Epithelial
N:CGTTGGGTCCTGTAGA	0.212766	35.1938	-10.4198	Epithelial
N:CTAACTTAGGGATACC	0.250253	-0.456984	-27.6885	Epithelial
N:CTAACTTGTTCCACAA	0.382979	-10.1135	-20.8866	Epithelial
N:CTAACTTTCTTGTCAT	0.474164	19.7374	10.495	Epithelial
N:CTAAGACTCGACCAGC	0.282675	40.9715	-14.9658	Epithelial
[truncated: 6,963 more rows]
