# Supplementary material for: Multi‐omics profiling identifies TNFRSF18 as a novel marker of exhausted CD8⁺ T cells and reveals tumour‐immune dynamics in colorectal cancer
Source: Clin Transl Med. 2025 Aug 6;15(8):e70425. doi: 10.1002/ctm2.70425 (PMC12328248; doi:10.1002/ctm2.70425)
Supplement: Supplementary file 19 — Supporting Information [file CTM2-15-e70425-s011.xlsx]

## Sheet: Supplementary Table 9
Supplementary Table 9: Copykat prediction results in spatial transcriptome sequencing data
cell.names	copykat.pred
CA-AAACAAGTATCTCCCA	aneuploid
CA-AAACAATCTACTAGCA	diploid
CA-AAACACCAATAACTGC	diploid
CA-AAACAGCTTTCAGAAG	diploid
CA-AAACAGGGTCTATATT	diploid
CA-AAACAGTGTTCCTGGG	diploid
CA-AAACATGGTGAGAGGA	diploid
CA-AAACCACTACACAGAT	aneuploid
CA-AAACCCGAACGAAATC	aneuploid
CA-AAACCGGAAATGTTAA	diploid
CA-AAACCGGGTAGGTACC	diploid
CA-AAACCGTTCGTCCAGG	diploid
CA-AAACCTCATGAAGTTG	diploid
CA-AAACGAAGAACATACC	diploid
CA-AAACGAAGATGGAGTA	diploid
CA-AAACGACAGTCTTGCC	aneuploid
CA-AAACGAGACGGTTGAT	diploid
CA-AAACGGTTGCGAACTG	diploid
CA-AAACTAACGTGGCGAC	aneuploid
CA-AAACTCGGTTCGCAAT	diploid
CA-AAACTCGTGATATAAG	diploid
CA-AAACTGCTGGCTCCAA	diploid
CA-AAACTTAATTGCACGC	diploid
CA-AAACTTGCAAACGTAT	diploid
CA-AAAGAATGACCTTAGA	diploid
CA-AAAGACCCAAGTCGCG	diploid
CA-AAAGACTGGGCGCTTT	diploid
CA-AAAGGCCCTATAATAC	diploid
CA-AAAGGCTACGGACCAT	diploid
CA-AAAGGCTCTCGCGCCG	diploid
CA-AAAGGGCAGCTTGAAT	diploid
CA-AAAGGTAAGCTGTACC	aneuploid
CA-AAAGGTCAACGACATG	aneuploid
CA-AAAGTAGCATTGCTCA	diploid
CA-AAAGTCACTGATGTAA	diploid
CA-AAAGTCGACCCTCAGT	diploid
CA-AAAGTGTGATTTATCT	aneuploid
CA-AAAGTTGACTCCCGTA	diploid
CA-AAATAACCATACGGGA	aneuploid
CA-AAATACCTATAAGCAT	diploid
CA-AAATAGCTTAGACTTT	aneuploid
CA-AAATAGGGTGCTATTG	diploid
CA-AAATCACTCCTAAACG	aneuploid
CA-AAATCCGATACACGCC	diploid
CA-AAATCGCGGAAGGAGT	diploid
CA-AAATCGTGTACCACAA	diploid
CA-AAATCTAGCCCTGCTA	aneuploid
CA-AAATCTGCCCGCGTCC	diploid
CA-AAATGGCCCGTGCCCT	diploid
CA-AAATGGTCAATGTGCC	diploid
CA-AAATGTGGGTGCTCCT	diploid
CA-AAATTAACGGGTAGCT	diploid
CA-AAATTACACGACTCTG	aneuploid
CA-AAATTACCTATCGATG	aneuploid
CA-AAATTGATAGTCCTTT	diploid
CA-AAATTTACCGAAATCC	aneuploid
CA-AAATTTGCGGGTGTGG	diploid
CA-AACAACTGGTAGTTGC	diploid
CA-AACAATACATTGTCGA	diploid
CA-AACAATTACTCTACGC	diploid
CA-AACACACGCTCGCCGC	diploid
CA-AACACGAGACGCGGCC	diploid
CA-AACAGCTGTGTGGCAA	diploid
CA-AACAGGAAATCGAATA	diploid
CA-AACAGGATGGGCCGCG	diploid
CA-AACAGGTAGTATGGAT	aneuploid
CA-AACATATCAACTGGTG	aneuploid
CA-AACATTGTGACTCGAG	diploid
CA-AACCAAGACTTCTCTG	diploid
CA-AACCAGTATCACTCTT	aneuploid
CA-AACCATAGGGTTGAAC	diploid
CA-AACCCATCCCATGATC	diploid
CA-AACCCGACAACCCGTG	diploid
CA-AACCCGCTGTATTCCA	diploid
CA-AACCCTACTGTCAATA	diploid
CA-AACCGCTAAGGGATGC	aneuploid
CA-AACCTAAAGCCGTCCG	diploid
CA-AACCTGTCACGGAATT	aneuploid
CA-AACCTTTAAATACGGT	diploid
CA-AACCTTTACGACGTCT	diploid
CA-AACGAAAGTCGTCCCA	diploid
CA-AACGATAATGCCGTAG	diploid
CA-AACGCGACCTTGGGCG	diploid
CA-AACGCTGTTGCTGAAA	diploid
CA-AACGGACGTACGTATA	diploid
CA-AACGGCCATCTCCGGT	diploid
CA-AACGTACTGTGGGTAC	diploid
CA-AACGTAGTCTACCCAT	diploid
CA-AACGTCAGACTAGTGG	diploid
CA-AACGTCATCCGGCTTG	diploid
CA-AACGTGATGAAGGACA	aneuploid
CA-AACGTGCGAAAGTCTC	diploid
CA-AACGTTATCAGCACCT	diploid
CA-AACTACCCGTTTGTCA	aneuploid
CA-AACTAGCGTATCGCAC	diploid
CA-AACTAGGCTTGGGTGT	diploid
CA-AACTCAAGTTAATTGC	diploid
CA-AACTCCTAATCCCATG	aneuploid
CA-AACTCTCAGTGTGCTC	diploid
CA-AACTGAGGTCAGCGTC	diploid
CA-AACTGAGTTATACTGA	aneuploid
CA-AACTGATATTAGGCCT	diploid
CA-AACTGGGTTCGAGCCG	diploid
CA-AACTGGTGTGGGCCTT	diploid
CA-AACTTCTGCGTCTATC	diploid
CA-AACTTGCCCGTATGCA	diploid
CA-AACTTTACGGGAGCTT	diploid
CA-AACTTTAGCTGCTGAG	diploid
CA-AAGAAAGTTTGATGGG	diploid
CA-AAGACCAAATAACTCA	diploid
CA-AAGACCCAACTGAACA	diploid
CA-AAGACTCACGCCCACT	diploid
CA-AAGACTGCAAGCTACT	diploid
CA-AAGAGATGAATCGGTA	diploid
CA-AAGAGCTCTTTATCGG	diploid
CA-AAGAGGATGTACGCGA	diploid
CA-AAGAGGCATGGATCGC	diploid
CA-AAGATGGCACCGGACC	diploid
CA-AAGATTGGCGGAACGT	diploid
CA-AAGCACCCTGCGTATC	diploid
CA-AAGCATACTCTCCTGA	diploid
CA-AAGCCACTTGCAGGTA	diploid
CA-AAGCCGAAGCGGTTTA	aneuploid
CA-AAGCCGCCGTGAAATC	diploid
CA-AAGCGCAGGGCTTTGA	diploid
CA-AAGCGGCGTCATGGGT	diploid
CA-AAGCGTCCCTCATCGA	diploid
CA-AAGCTAGATCGAGTAA	diploid
CA-AAGCTATGGATTGACC	diploid
CA-AAGCTCGTGCCAAGTC	diploid
CA-AAGCTCTTTCATGGTG	diploid
CA-AAGGAGAACTTATAAG	diploid
CA-AAGGAGCGGTTGGTGC	diploid
CA-AAGGATCGATCGCTTG	aneuploid
CA-AAGGATGAGGGACCTC	aneuploid
CA-AAGGCAGGCTGTCTCC	aneuploid
CA-AAGGCGCGTAAAGCTT	diploid
CA-AAGGCTGTGCTCATCG	diploid
CA-AAGGGAACGACTGGCT	diploid
CA-AAGGGACAGATTCTGT	aneuploid
CA-AAGGGACTATGCATTC	diploid
CA-AAGGGTTTGATTTCAG	diploid
CA-AAGGTATCCTAATATA	diploid
CA-AAGGTGATAAACCAGC	diploid
CA-AAGTAAGCTTCCAAAC	diploid
CA-AAGTAGTGACGCGAGG	diploid
CA-AAGTCAATTGTCGTCA	aneuploid
CA-AAGTGACGACCGAATT	diploid
CA-AAGTGAGTCGGGTTTA	diploid
CA-AAGTGCAAAGGTAGAC	diploid
CA-AAGTGCGTTAGAATCT	diploid
CA-AAGTGCTTCTCTATTG	diploid
CA-AAGTGTTTGGAGACGG	diploid
CA-AAGTTCACTCCAAGCT	diploid
CA-AAGTTCAGTCTGCGTA	diploid
CA-AAGTTCGGCCAACAGG	diploid
CA-AAGTTTACTAATGGCA	diploid
CA-AAGTTTATGGGCCCAA	diploid
CA-AATAACAACGCTCGGC	diploid
CA-AATAACACTAGAACAA	diploid
CA-AATAATCTTCGTATCG	aneuploid
CA-AATACAATGTTTCAGG	diploid
CA-AATACCGGAGGGCTGT	diploid
CA-AATAGAACAGAGTGGC	diploid
CA-AATAGAATCTGTTTCA	diploid
CA-AATAGCAAGCCTCCTG	aneuploid
CA-AATAGGCACGACCCTT	diploid
CA-AATAGTCCGTCCCGAC	diploid
CA-AATATCGAATCAATGC	aneuploid
CA-AATATCGAGGGTTCTC	aneuploid
CA-AATATTGGAGTATTGA	diploid
CA-AATCAGGTTTCATTTA	diploid
CA-AATCATGTAAAGACTC	diploid
CA-AATCCCGCTCAGAGCC	diploid
CA-AATCGCCTCAGCGCCA	diploid
CA-AATCGCGCAGAGGACT	aneuploid
CA-AATCTAGGTTTACTTG	diploid
CA-AATCTATGCCGGAGCC	aneuploid
CA-AATCTCTACTGTGGTT	diploid
CA-AATCTGCGTTGGGACG	aneuploid
CA-AATGACAGCAATGTCT	diploid
CA-AATGACGTAGGATGTC	diploid
CA-AATGATGCGACTCCTG	aneuploid
CA-AATGCACCAAGCAATG	aneuploid
CA-AATGGCCGCCAATGCG	aneuploid
CA-AATGGTCCACCGTTCA	diploid
CA-AATGTGCCCGAGGTGT	diploid
CA-AATGTGCTAATCTGAG	diploid
CA-AATGTTAAGACCCTGA	diploid
CA-AATTAAAGGTCGGCGT	diploid
CA-AATTAACGGATTTCCA	diploid
CA-AATTACGAGACCCATC	diploid
CA-AATTAGCGCTGCAGCG	diploid
CA-AATTCATTGTCATGCA	diploid
CA-AATTCCAAGCATGTAC	diploid
CA-AATTCGATTCGAGGAT	diploid
CA-AATTCTAGAGTTAGGC	diploid
CA-AATTGAACGCTCTGGT	diploid
CA-AATTGCGTGGATTACA	diploid
CA-AATTTGGGACATAGTA	aneuploid
CA-ACAAACCATGCGTCCT	diploid
CA-ACAAACTCCATCAGAG	diploid
CA-ACAAATCGCACCGAAT	diploid
CA-ACAAATGGTAGTGTTT	diploid
CA-ACAACAGCATGAGCTA	diploid
CA-ACAACGGTCCCTGCGA	diploid
CA-ACAAGCAGTGCCTAGC	diploid
CA-ACAAGGAAATCCGCCC	diploid
CA-ACAAGGACAAGAGGTT	diploid
CA-ACAAGGGCAGGCTCTG	diploid
CA-ACAAGTAATTGTAAGG	diploid
CA-ACAATAGTCGTACGTT	diploid
CA-ACAATCCATTTAAACC	diploid
CA-ACAATGAATACGGAGA	diploid
CA-ACAATGATTCTTCTAC	aneuploid
CA-ACAATTGTGTCTCTTT	diploid
CA-ACAATTTAGGAGGCTC	diploid
CA-ACAATTTGAGCAGTGG	diploid
CA-ACAATTTGGCCATATT	aneuploid
CA-ACACACCAGGACCAGT	aneuploid
CA-ACACATGATCAAATCT	diploid
CA-ACACATTTCCGTAGAC	diploid
CA-ACACCGGTCTGACCGC	diploid
CA-ACACCTTAAGTAGGGC	diploid
CA-ACACCTTACTACTTGC	aneuploid
CA-ACACGAGACTCCTTCT	diploid
CA-ACACGGGAACTTAGGG	diploid
CA-ACACTCCAATGTCACT	diploid
CA-ACACTGATCAAGGTGT	diploid
CA-ACAGAACTGAGAACAA	diploid
CA-ACAGATTAGGTTAGTG	diploid
CA-ACAGGCTTGCCCGACT	diploid
CA-ACAGGTGGAGGTGAGG	diploid
CA-ACAGTAATACAACTTG	diploid
CA-ACAGTGCAGCGCATTT	aneuploid
CA-ACATAAGTCGTGGTGA	diploid
CA-ACATCAGCTGGGACGC	diploid
CA-ACATCGATCGTTTACC	diploid
CA-ACATCGCAATATTCGG	diploid
CA-ACATCGGTCAGCCGCG	diploid
CA-ACATCGTATGCAATGG	diploid
CA-ACATCTCAACGCGTAA	diploid
CA-ACATTAGTTTATATCC	diploid
CA-ACATTCGCGCGGAATA	diploid
CA-ACCAACGCTTATTTAT	diploid
CA-ACCAATATGCAAGTTA	diploid
CA-ACCACAACTCAGAACA	aneuploid
CA-ACCACAAGTTTCTATC	diploid
CA-ACCACCAATGTAACAA	aneuploid
CA-ACCACGTGCAGCTATA	diploid
CA-ACCAGGAGTGTGATCT	diploid
CA-ACCAGTGCGGGAGACG	diploid
CA-ACCATATCCGCAATAA	diploid
CA-ACCATCCGCCAACTAG	diploid
CA-ACCATCGTATATGGTA	diploid
CA-ACCCAACGCCCGTGGC	aneuploid
CA-ACCCACCTACATGCTC	diploid
CA-ACCCATCTTGAGGGTA	diploid
CA-ACCCGAGCGAAATTAC	diploid
CA-ACCCGATTGGTTCCGA	diploid
CA-ACCCGGAAACTCCCAG	diploid
CA-ACCCGGATGACGCATC	aneuploid
CA-ACCCGTAGCAGAGAAT	diploid
CA-ACCCGTGTCATCAGTA	diploid
CA-ACCCTATGCCATATCG	diploid
CA-ACCCTCCCTTGCTATT	diploid
CA-ACCGAAAGGGCCCTGC	diploid
CA-ACCGAAGAGTCTGGTT	diploid
CA-ACCGACACATCTCCCA	diploid
CA-ACCGACTGAGTCCCAC	diploid
CA-ACCGATATTTAATCAT	aneuploid
CA-ACCGCAATAACTGCCT	diploid
CA-ACCGCTAGTCATTGGT	diploid
CA-ACCGGGCCTTTGTTGA	aneuploid
CA-ACCGGTCAGGTACACC	diploid
CA-ACCGTCCACTGGGCCC	diploid
CA-ACCGTGACCACGTGGG	diploid
CA-ACCTAAGTACCTTTCA	diploid
CA-ACCTAATCGACTTCCT	diploid
CA-ACCTACAGTATGTGGT	aneuploid
CA-ACCTACTATAAATCTA	diploid
CA-ACCTCCGCCCTCGCTG	diploid
CA-ACCTCCGTTATTCACC	aneuploid
CA-ACCTGCGTGTCATGTT	diploid
CA-ACCTTTCCTTTAGAAG	diploid
CA-ACGAAATGGGCGGCAC	diploid
CA-ACGACTGGTCATACTC	diploid
CA-ACGAGATATTTGCTTA	aneuploid
CA-ACGAGGATACCACTCT	diploid
CA-ACGAGGTTTACAACGT	diploid
CA-ACGATACATAGAACTA	diploid
CA-ACGATCATCTTGTAAA	aneuploid
CA-ACGATGCATATGTTAT	diploid
CA-ACGCAAACTAATAGAT	diploid
CA-ACGCAATCACTACAGC	aneuploid
CA-ACGCATAAATGACATG	aneuploid
CA-ACGCATACGTTTACTA	diploid
CA-ACGCATTCGTGAGTAC	diploid
CA-ACGCCACTCGAAACAG	diploid
CA-ACGCCGCTAGACGACC	diploid
CA-ACGCGAAGTCAGACGA	diploid
CA-ACGCGCTACACAGGGT	diploid
CA-ACGCGGGCCAAGGACA	diploid
CA-ACGCTAGTATCAGTGC	aneuploid
CA-ACGCTAGTGATACACT	aneuploid
CA-ACGCTGTGAGGCGTAG	diploid
CA-ACGCTTAGTGTCTCTC	diploid
CA-ACGGACTCTCAAAGCG	diploid
CA-ACGGATGGTGCGGATA	diploid
CA-ACGGCACTTGCTTGGG	diploid
CA-ACGGCGACGATGGGAA	diploid
CA-ACGGCTGGATGTAGAA	diploid
CA-ACGGGAGTGTCGGCCC	diploid
CA-ACGGGTTGTGACCTGT	diploid
CA-ACGGTCACCGAGAACA	diploid
CA-ACGTACTTTGGCACGG	diploid
CA-ACGTAGATTGCTGATG	diploid
CA-ACGTATTACTCCGATC	diploid
CA-ACGTCCTAAACGAGAT	diploid
CA-ACGTCGGGCAACTCGG	diploid
CA-ACGTCTCGTTCCGGGA	diploid
CA-ACGTTAATGTCGAAGA	diploid
CA-ACGTTAGATTTGCCCG	diploid
CA-ACGTTCACTATGCCGC	diploid
CA-ACGTTCCGCGCTCCGT	diploid
CA-ACGTTCGCAATCAATT	aneuploid
CA-ACGTTCGTTCAGGAAA	diploid
CA-ACGTTGTCGTTGAAAG	diploid
CA-ACGTTTAGTTGTGATC	diploid
CA-ACTACAAAGAGAGGTG	diploid
CA-ACTACATCCCGACAAG	diploid
CA-ACTACCAGCTCTCTGG	diploid
CA-ACTACCATCCGAGGGC	diploid
CA-ACTACGCGTTAGAATT	diploid
CA-ACTAGTTGCGATCGTC	aneuploid
CA-ACTATATGCTGTGTTC	diploid
CA-ACTATCTGCCCGCGTA	aneuploid
CA-ACTATGTCCAGCTGCC	diploid
CA-ACTATTTCCGGGCCCA	diploid
CA-ACTCAATAAAGGCACG	diploid
CA-ACTCATGGCAGCCTTC	diploid
CA-ACTCCAATATCATCAT	diploid
CA-ACTCCCATTCCTAAAG	diploid
CA-ACTCCCGAATTCGTTT	aneuploid
CA-ACTCCCTAATGCTAAA	diploid
CA-ACTCCCTAGAATAGTA	diploid
CA-ACTCGCGATCTGACGC	aneuploid
CA-ACTCGTAACCCGTCCT	diploid
CA-ACTCGTCAGTAATCCC	diploid
CA-ACTCTCTGACTTAGGT	diploid
CA-ACTCTCTTATACACGA	aneuploid
CA-ACTCTTCAGCTCCCGC	aneuploid
CA-ACTCTTGTATAGTAAC	diploid
CA-ACTGAAACGCCGTTAG	diploid
CA-ACTGAATGGCGAAAGT	diploid
CA-ACTGATTTAGTGATTC	diploid
CA-ACTGCCCGCCATTCTC	diploid
CA-ACTGCCGTCGTAACTC	diploid
CA-ACTGCGGACACACCGT	aneuploid
CA-ACTGCTCGGAAGGATG	diploid
CA-ACTGGGATGCCAGTGC	diploid
CA-ACTGTACGATACACAT	diploid
CA-ACTGTAGCACTTTGGA	diploid
CA-ACTGTCCAGGATTATA	diploid
CA-ACTGTCTTCTTTAGAA	diploid
CA-ACTGTTTAGTGTAGGC	diploid
CA-ACTTACGCATCCACGC	diploid
CA-ACTTATACTTACCCGG	aneuploid
CA-ACTTATTAGGATCGGT	diploid
CA-ACTTATTTATGTGCCA	aneuploid
CA-ACTTCAGGCTGATCCC	diploid
CA-ACTTCCAGTGGAAGCT	diploid
CA-ACTTCCTGTCGTGCGA	aneuploid
CA-ACTTCGCCATACGCAC	diploid
CA-ACTTCGCTAGCGAGTG	diploid
CA-ACTTGACTCCCTCTTT	diploid
CA-ACTTGCCATATTGTAC	diploid
CA-ACTTGCTCTATCTACC	diploid
CA-ACTTGGGACCCGGTGG	diploid
CA-ACTTGTAGTCCCTTCA	diploid
CA-ACTTGTGGATGGAACG	aneuploid
CA-ACTTGTTACCGGATCA	diploid
CA-ACTTTACCCTCATGAA	aneuploid
CA-ACTTTATACACCACTT	diploid
CA-ACTTTCCTATAGCTTC	diploid
CA-ACTTTGACTGCATCCT	diploid
CA-ACTTTGGTCGTGCTCC	diploid
CA-AGAAATTATGACTCGC	aneuploid
CA-AGAACACGGCGATGGT	diploid
CA-AGAACCCAGCGTGACA	aneuploid
CA-AGAACCCTCAATTGGG	diploid
CA-AGAACGTGGTACATTC	diploid
CA-AGAAGGTACACTTCAC	diploid
CA-AGAAGGTTGTAGGTCG	diploid
CA-AGAAGTGATTCGTGAT	diploid
CA-AGAATAAATCTTCAGG	diploid
CA-AGAATGCGGGTTCGGA	aneuploid
CA-AGAATTATGGATTCGA	aneuploid
CA-AGAATTGTTTGACATA	diploid
CA-AGACAGCTCAGAATCC	diploid
CA-AGACATAGATCCTTCC	diploid
CA-AGACCAAACCACACCT	diploid
CA-AGACCATGGGATACAA	diploid
CA-AGACCCACCGCTGATC	diploid
CA-AGACCGCTCCGCGGTT	aneuploid
CA-AGACCGGGAAACCCTG	diploid
CA-AGACGAAGTGCCGGTC	aneuploid
CA-AGACGACGATGCCGCT	diploid
CA-AGACTAGCCTTCCAGA	diploid
CA-AGACTGTTACCGGGTC	diploid
CA-AGAGAAACACCAGAAA	diploid
CA-AGAGAACCGTCTAGGA	aneuploid
CA-AGAGAAGGAGTACAAT	diploid
CA-AGAGATCTCTAAAGCG	diploid
CA-AGAGCAGTTATGAGAC	diploid
CA-AGAGCGTACAAGCTCG	diploid
CA-AGAGGCTTCGGAAACC	aneuploid
CA-AGAGGGACAATTGTCC	aneuploid
CA-AGAGGTATCTCGGTCC	diploid
CA-AGAGTAAACTTCACTA	aneuploid
CA-AGATAACTTCAGGGCC	diploid
CA-AGATACCGGTGTTCAC	diploid
CA-AGATACTCAAGATCGA	diploid
CA-AGATATAATACGACTA	diploid
CA-AGATCGTGCATAAGAT	aneuploid
CA-AGATCTCAGGTGTGAT	diploid
CA-AGATCTGGAGAGGATA	diploid
CA-AGATGAGGGTTGCGAT	diploid
CA-AGATGATGGAGTCTGG	aneuploid
CA-AGATGCAAGACGTGCA	diploid
CA-AGATGCATCCTGTGTC	diploid
CA-AGATTATAGGACGTTT	diploid
CA-AGATTCACAACCGATA	diploid
CA-AGCAAAGGCCGCTAGT	diploid
CA-AGCAACATATCTTATT	aneuploid
CA-AGCAACCGAAAGTAAT	diploid
CA-AGCACACGTTTAGACT	diploid
CA-AGCACCAGTACTCACG	diploid
CA-AGCACTACCGGCCTGT	diploid
CA-AGCACTACCTCACCAG	diploid
CA-AGCACTTAAGGACGCC	diploid
CA-AGCAGAAGGAGAAAGA	diploid
CA-AGCAGCCAGATGAATA	diploid
CA-AGCATATCAATATGCT	diploid
CA-AGCATCATTTCGAAAG	diploid
CA-AGCCAAGCTTTGTGTC	diploid
CA-AGCCATATAGTATGTG	diploid
CA-AGCCCATACATGTAAG	diploid
CA-AGCCCGCAACAAGCAG	diploid
CA-AGCCCGGCATTAGAGG	diploid
CA-AGCCCGGTAGCCTGTA	diploid
CA-AGCCCTCCCTGGTGGC	diploid
CA-AGCCCTGTCGCACCGT	aneuploid
CA-AGCCCTTCTAATCCGA	diploid
CA-AGCCGTGGCTAAATGT	diploid
CA-AGCCTAATACCCACGT	diploid
CA-AGCCTTAAAGCGGAAG	diploid
CA-AGCCTTGTCACTGATA	diploid
CA-AGCGACAGGAACGGTC	diploid
CA-AGCGACTTTGAAGACA	diploid
CA-AGCGAGACGTGAAGGC	diploid
CA-AGCGCGGGTGCCAATG	aneuploid
CA-AGCGCTAGAGCGATGT	aneuploid
CA-AGCGGACACTTCGTAG	diploid
CA-AGCGGCGGTTAGCGGT	diploid
CA-AGCGGGTCTGACACTC	diploid
CA-AGCGGTTGAGATGTAC	diploid
CA-AGCGTGGTATTCTACT	diploid
CA-AGCGTTCCGATTTAAA	diploid
CA-AGCTAACAAGCAATGT	diploid
CA-AGCTAAGCTCCGTCCG	diploid
CA-AGCTAGAAGCAGAAGT	aneuploid
CA-AGCTCCTTCGCACATC	diploid
CA-AGCTCTAGACGTTCCA	diploid
CA-AGCTCTTCCCAGTGCA	diploid
CA-AGCTCTTCGTAACCTT	diploid
CA-AGCTGAAGTAAACCAA	diploid
CA-AGCTGCATTTGAGGTG	aneuploid
CA-AGCTGCTGTGCCGAAT	aneuploid
CA-AGCTGTAACCTCAATC	diploid
CA-AGCTTATAGAGACCTG	diploid
CA-AGCTTGATCAGGGTAG	diploid
CA-AGCTTGATCTTAACTT	diploid
CA-AGGAAGCTGTCCGCCG	diploid
CA-AGGACAGTCGAATCCC	aneuploid
CA-AGGACGACCCATTAGA	diploid
CA-AGGACGCTCGATGTTG	aneuploid
CA-AGGAGGCCTTCGCGCG	aneuploid
CA-AGGATAAAGTCGGGAT	diploid
CA-AGGATATAGGGATTTA	aneuploid
CA-AGGATCACGCGATCTG	diploid
CA-AGGCAAAGAGGAATCA	diploid
CA-AGGCAGATGCGTAAAC	diploid
CA-AGGCAGGGAGCGTACT	diploid
CA-AGGCATTGTCGTAGGG	diploid
CA-AGGCCACATTGGTTAC	aneuploid
CA-AGGCCACCCGTTATGA	diploid
CA-AGGCCCTAGAACGCCA	diploid
CA-AGGCCTATCATACCAA	diploid
CA-AGGCGGTTTGTCCCGC	diploid
CA-AGGCTATGGTTAGCTT	diploid
CA-AGGCTTCCCGAAGAAG	diploid
CA-AGGCTTGCTAGACACC	diploid
CA-AGGGACAGCACGGCGG	diploid
CA-AGGGACCGGCTGCGTT	aneuploid
CA-AGGGACTCTACGCGAC	diploid
CA-AGGGAGACATACTTCG	aneuploid
CA-AGGGCGAGCAGCTGAT	diploid
CA-AGGGCTGCAGTTACAG	diploid
CA-AGGGTCAGAGCACTCG	diploid
CA-AGGGTCAGTAACCCTA	aneuploid
CA-AGGGTGCCGTTCTTTA	diploid
CA-AGGGTGGATAGTGCAT	diploid
CA-AGGGTGTGCTACACGC	aneuploid
CA-AGGGTTCAGACGGTCC	diploid
CA-AGGGTTCCCTTTGGTT	diploid
CA-AGGGTTTAGTTCGGGA	diploid
CA-AGGTACGATATTGCCA	aneuploid
CA-AGGTAGGTACAAAGCT	diploid
CA-AGGTATAATTGATAGT	aneuploid
CA-AGGTATGCGGACATTA	aneuploid
CA-AGGTCAGGTGAGAGTG	diploid
CA-AGGTCGCGGAGTTACT	aneuploid
CA-AGGTGGTGACCTTCGC	diploid
CA-AGGTGTATCGCCATGA	diploid
CA-AGGTTACACCATGCCG	aneuploid
CA-AGGTTCTCCTTTCCGG	diploid
CA-AGGTTGAGGCACGCTT	diploid
CA-AGGTTTCACACACCTT	diploid
CA-AGTAACGTTCATCCTG	aneuploid
CA-AGTAATTTGCAAGCGT	diploid
CA-AGTACATCATTTATCA	aneuploid
CA-AGTACCTTCGAGTGCT	aneuploid
CA-AGTACGGCCCGTATCG	diploid
CA-AGTACGGGCACCTGGC	diploid
CA-AGTACGTGGCCTGTCT	aneuploid
CA-AGTACTCTTATGCCCA	diploid
CA-AGTAGAAGGCGCCTCA	diploid
CA-AGTAGCTAGACGCCGA	diploid
CA-AGTAGGAAGGAAGTTG	diploid
CA-AGTATAATACTAGGCA	diploid
CA-AGTATACACAGCGACA	diploid
CA-AGTATGCTGGAGACCA	diploid
CA-AGTCAAATGATGTGAT	diploid
CA-AGTCAAGATGACACTT	diploid
CA-AGTCACTAGCTCTCGA	diploid
CA-AGTCCCGCCTTTAATT	diploid
CA-AGTCGAAACGATTCAG	diploid
CA-AGTCGACGGTCTCAAG	aneuploid
CA-AGTCGGCCCAAACGAC	diploid
CA-AGTCGGCTCAACTTTA	diploid
CA-AGTCGGTTGCGTGAGA	aneuploid
CA-AGTCGTCGACCACCAA	diploid
CA-AGTCGTGGGCATTACG	diploid
CA-AGTCTAAAGTATACTC	aneuploid
CA-AGTCTGGACATCCTTG	diploid
CA-AGTGAACAAACTTCTC	aneuploid
CA-AGTGACCTACTTTACG	diploid
CA-AGTGACTGTGACACAA	diploid
CA-AGTGAGACTTCCAGTA	aneuploid
CA-AGTGAGCCTCGCCGCC	aneuploid
CA-AGTGAGGGTTTCTGAC	aneuploid
CA-AGTGATTCAAGCAGGA	diploid
CA-AGTGCACGCTTAAGAA	diploid
CA-AGTGCGTAGCTCGTAA	diploid
CA-AGTGCTAAACACAGCA	diploid
CA-AGTGCTTGCACGAATA	diploid
CA-AGTGGCGGCAATTTGA	aneuploid
CA-AGTGGCTCCGTCGGCC	diploid
CA-AGTGGTGTTACCCGTG	diploid
CA-AGTGGTTGCGTATAGG	diploid
CA-AGTGTATTGCGCATTG	diploid
CA-AGTGTGGTCTATTGTG	diploid
CA-AGTTAAACACTTGCGA	diploid
CA-AGTTAAGCGGTCCCGG	diploid
CA-AGTTAAGTCAACCGCT	diploid
CA-AGTTACCGCACATGGT	diploid
CA-AGTTACTCTATCGTGG	diploid
CA-AGTTCCTACAGAATTA	diploid
CA-AGTTCCTATTTATGTT	diploid
CA-AGTTGACGGTCCTTGC	diploid
CA-AGTTGCGGTCCTCAAC	diploid
CA-AGTTTGCACCTGCCTC	diploid
CA-AGTTTGGCACGGGTTG	diploid
CA-AGTTTGGCCAGACCTA	diploid
CA-ATAAACCATTGGACGG	diploid
CA-ATAAACGGACCCGTAA	diploid
CA-ATAAAGGCTCGGTCGT	diploid
CA-ATAAAGGTCAAGTACG	aneuploid
CA-ATAAATATTAGCAGCT	diploid
CA-ATAACGCCGGAGGGTC	diploid
CA-ATAACGTTACCTCCAC	diploid
CA-ATAAGCAAACACCGAG	diploid
CA-ATAAGGTGGAGAACAT	diploid
CA-ATAAGTACCCGATTGT	aneuploid
CA-ATAAGTAGGATTCAGA	aneuploid
CA-ATAAGTAGGGCGACTC	aneuploid
CA-ATAAGTTACCGCGACG	diploid
CA-ATAATAGCTGTTGAAT	diploid
CA-ATAATAGTGTAGGGAC	diploid
CA-ATAATCTTGGAGAACC	diploid
CA-ATAATTAGCTAAGTAG	diploid
CA-ATACAGCGTCCACTGA	diploid
CA-ATACAGGCCCTCCAAT	diploid
CA-ATACCACGGGCAACTT	diploid
CA-ATACCAGCAAATTGCT	diploid
CA-ATACCAGGCTAATAGA	diploid
CA-ATACCAGGTGAGCGAT	diploid
CA-ATACCCTCCCGGCCAA	diploid
CA-ATACGAAGGCTTTCCA	aneuploid
CA-ATACGACAGATGGGTA	diploid
CA-ATACGAGGTTTGTAAG	diploid
CA-ATACGCCGGCGAAACC	diploid
CA-ATACGGAACGTCGTTT	diploid
CA-ATACGGGTTTCGATTG	diploid
CA-ATACGGTGAAGATGCA	diploid
CA-ATACGTACTTAGCCAC	diploid
CA-ATACGTCCACTCCTGT	diploid
CA-ATACGTTATGCACGGA	diploid
CA-ATACTGCCTTACACCG	diploid
CA-ATACTTGTTCTCGAGC	diploid
CA-ATAGACAACGGGACCT	aneuploid
CA-ATAGACGAAGAGAAAG	diploid
CA-ATAGAGTACTGGGACA	diploid
CA-ATAGAGTTATCAACTT	aneuploid
CA-ATAGGAATCTAAGCTT	diploid
CA-ATAGGCGGCTATAGAA	diploid
CA-ATAGGCTAGCTTCGCA	aneuploid
CA-ATAGGTTGGGCAGATG	diploid
CA-ATAGTGAAGCGTTCTC	diploid
CA-ATAGTTCCACCCACTC	aneuploid
CA-ATATAAAGCGCTCGTG	diploid
CA-ATATAAATGTAGCTGC	diploid
CA-ATATAGAGTATTGGTC	diploid
CA-ATATCAACCTACAGAG	aneuploid
CA-ATATCAATTCCAGCCT	diploid
CA-ATATCTCCCTCGTTAA	diploid
CA-ATATCTTAGGGCCTTC	diploid
CA-ATATGGGATAGCAACT	diploid
CA-ATATGTCTAGAGCGTG	diploid
CA-ATATGTCTCCCTAGCC	aneuploid
CA-ATATGTGCACAAACCA	diploid
CA-ATATTCAGTTAAACCT	diploid
CA-ATATTCCACATAGTGA	diploid
CA-ATATTTAACCCTCAAG	diploid
CA-ATCAAACACTGTTCCA	aneuploid
CA-ATCAAACGAAGGTTTG	diploid
CA-ATCAAGATCCCAGGAC	diploid
CA-ATCAATCTGGGCTGCA	diploid
CA-ATCAATGCCGTGGCTG	diploid
CA-ATCACGTGCTAATTAA	diploid
CA-ATCAGAAGCTGGTTGC	diploid
CA-ATCAGACGGCACGCCG	diploid
CA-ATCAGCCTCATGCTGC	diploid
CA-ATCAGCTCGTCCACTA	diploid
CA-ATCAGGTAGCTGACAG	diploid
CA-ATCAGGTCGCCATTGC	aneuploid
CA-ATCAGTAGGCAGGGAT	diploid
CA-ATCATAGATCGACGAG	diploid
CA-ATCATCCAATATTTGT	diploid
CA-ATCATCTGCCCAGTGT	diploid
CA-ATCATGGACTACCGAC	aneuploid
CA-ATCATTGTACCGCATT	diploid
CA-ATCCAACGCAGTCATA	diploid
CA-ATCCAATGGAGGGTCC	diploid
CA-ATCCACATCGACAGAA	diploid
CA-ATCCACTTTCAGACTA	aneuploid
CA-ATCCAGAGCAACAACC	diploid
CA-ATCCAGGATTCGTGAA	diploid
CA-ATCCCATCCACAGCGC	diploid
CA-ATCCCATTTCCGTGGG	diploid
CA-ATCCTACCTAAGCTCT	diploid
CA-ATCCTGAATCGCTGCG	diploid
CA-ATCCTGCGTGGAATGG	diploid
CA-ATCCTGCTGCAGATAG	diploid
CA-ATCCTTCTGAAAGAAC	aneuploid
CA-ATCGACCCAATACAGA	diploid
CA-ATCGCTTTACGTCTCA	diploid
CA-ATCGGAGACAGACGGC	diploid
CA-ATCGGCAAGCAGTCCA	diploid
CA-ATCGGTTACCTAGTAA	diploid
CA-ATCGTGGAAAGTCTGG	diploid
CA-ATCGTTCACTTTCGCC	diploid
CA-ATCTAATATCCTACGG	diploid
CA-ATCTAGCTTGTGAGGG	diploid
CA-ATCTCATAAACCTACC	diploid
CA-ATCTCGTGAGCGAAAC	aneuploid
CA-ATCTGACATGGAAGGA	diploid
CA-ATCTGCACCTCTGCGA	aneuploid
CA-ATCTGGGCTGTTCTTG	diploid
CA-ATCTTAGGGCATTAAT	diploid
CA-ATCTTGACCTGCAACG	diploid
CA-ATCTTGACTTGTCCAA	aneuploid
CA-ATGACGCGTTCTATCC	diploid
CA-ATGACTATCAGCTGTG	diploid
CA-ATGACTATGCGACATT	diploid
CA-ATGAGGAGTGTTAATC	diploid
CA-ATGAGGGCAGCGGCTA	aneuploid
CA-ATGCACGCGCTGTTCA	diploid
CA-ATGCACTACCGCATTG	diploid
CA-ATGCATTCCGTGATGG	diploid
CA-ATGCCAATCGCTCTGC	diploid
CA-ATGCCATTTGCGACCA	diploid
CA-ATGCCGGTCTTGCATA	diploid
CA-ATGCCGGTTGATGGGA	diploid
CA-ATGCGACAATTGGTCC	aneuploid
CA-ATGCGACAGTCCCATT	diploid
CA-ATGCGAGTCCCACCAC	diploid
CA-ATGCTCAGTGTTGCAT	diploid
CA-ATGCTCTGGCGCGGTA	diploid
CA-ATGGAAATTTAAGGAG	diploid
CA-ATGGAACAGAATAAAC	aneuploid
CA-ATGGAACCTTTGCACA	aneuploid
CA-ATGGACTGCTTAGTTG	diploid
CA-ATGGAGCAGGCCGTGA	diploid
CA-ATGGATTGACCAAACG	diploid
CA-ATGGCAGCATTACGAT	diploid
CA-ATGGCAGCCGAGAAAC	diploid
CA-ATGGCGGAATAGTCGC	diploid
CA-ATGGCTGGAAATGGCC	aneuploid
CA-ATGGGAACGGAAGCGG	aneuploid
CA-ATGGGACCTGCTGAAC	diploid
CA-ATGGGCCTCGGCCTCT	diploid
CA-ATGGGTGTATACCTCC	diploid
CA-ATGGTATTGGGAACCG	diploid
CA-ATGGTATTTACTGATT	diploid
CA-ATGGTCGCGTGGTTTC	diploid
CA-ATGGTGCTCAAAGCCA	diploid
CA-ATGGTTACGAAACATG	aneuploid
CA-ATGTAAGGCTGCTCTT	aneuploid
CA-ATGTACGATGACGTCG	diploid
CA-ATGTCTTGTTTGACTC	diploid
CA-ATGTGAAAGCCTAATG	diploid
CA-ATGTGGACATCTTGAT	diploid
CA-ATGTGTAGTTTAGTCA	diploid
CA-ATGTTCGTCGACCCAC	diploid
CA-ATGTTGTAGTCTGTTT	diploid
CA-ATGTTTCGGCCCGGAG	diploid
CA-ATTAAACATGCGGACC	diploid
CA-ATTAATGAACCAGTCG	diploid
CA-ATTACAACTACCGGCC	aneuploid
CA-ATTACATGTCAGTCTT	aneuploid
CA-ATTACCACACTGCCTG	aneuploid
CA-ATTACGCGCTGGCAGG	diploid
CA-ATTACGGGCTACGGTT	diploid
CA-ATTACTTACTGGGCAT	aneuploid
CA-ATTAGGCGATGCTTTC	diploid
CA-ATTATACTTTGCTCGT	diploid
CA-ATTATAGCTACTTTAC	diploid
CA-ATTATCGGAATGTACG	diploid
CA-ATTATCTCGACAGATC	diploid
CA-ATTATGAGACCCAATT	diploid
CA-ATTATGCTCAGTATTG	aneuploid
CA-ATTATTATGTCCGTCA	diploid
CA-ATTCACTGATGTTGGA	diploid
CA-ATTCAGATGAATCCCT	aneuploid
CA-ATTCAGGACCTATTTC	aneuploid
CA-ATTCAGGATCGCCTCT	diploid
CA-ATTCAGTAGCAGGGTC	diploid
CA-ATTCATCGTTGAGGCA	diploid
CA-ATTCCCACATAAACAA	diploid
CA-ATTCCCGAAGGTACAG	diploid
CA-ATTCCTAAGACGTGGA	diploid
CA-ATTCCTCCGCCAGTGC	diploid
CA-ATTCGACGCCGGGCCT	diploid
CA-ATTCGTGCTATCTCTT	aneuploid
CA-ATTCTGAGTATGAACT	aneuploid
CA-ATTCTTCGTACTTATG	aneuploid
CA-ATTGAAGATCTTAGTG	diploid
CA-ATTGATCACCACATTT	diploid
CA-ATTGATGAGTCCTAAC	aneuploid
CA-ATTGCCTATTAGACCG	diploid
CA-ATTGCGATCAGTAACT	diploid
CA-ATTGCTGCTCCTCCAT	diploid
CA-ATTGGATTACAGCGTA	diploid
CA-ATTGGGAGTTCTGTAA	aneuploid
CA-ATTGTACAACTCGGCT	aneuploid
CA-ATTGTCGCAATACCTT	diploid
CA-ATTGTCTGTTTCATGT	diploid
CA-ATTGTGACTTCGCTGC	aneuploid
CA-ATTGTTCAACGATCCG	aneuploid
CA-ATTTACAGTTTACTGG	diploid
CA-ATTTACTAAGTCCATT	aneuploid
CA-ATTTCATTATTTCGCG	aneuploid
CA-ATTTCCGGGTTCTGCG	diploid
CA-ATTTGCGCGAGTAGCT	diploid
CA-ATTTGGAGATTGCGGT	diploid
CA-ATTTGTCTTGGGAGCT	diploid
CA-CAAACCCTCCGGCGGG	diploid
CA-CAAACGAGTATCGCAG	diploid
CA-CAAACGGTCGCACTTT	diploid
CA-CAAACTATTGAGCTTC	aneuploid
CA-CAAACTCGCGACGCCG	aneuploid
CA-CAAAGATTATTGGGCC	diploid
CA-CAAAGGTCATCTGAAA	aneuploid
CA-CAAAGGTTAAATTCAG	aneuploid
CA-CAAATCTCTCACAAGG	diploid
CA-CAAATGCGGAGTGTTC	diploid
CA-CAAATGTCCTTCCGTG	diploid
CA-CAACGAGCTTATTATG	diploid
CA-CAACGCGATGAGCCAA	diploid
CA-CAACTCCAACGTTTAG	aneuploid
CA-CAACTGAGGGTATGAC	diploid
CA-CAACTGCTCATCCGAT	diploid
CA-CAAGAGGGCGGAGTAC	diploid
CA-CAAGATATTATAACGT	diploid
CA-CAAGCAACGTCGGAGT	diploid
CA-CAAGCGGCACATAATT	diploid
CA-CAAGGATCGCATGTTC	diploid
CA-CAAGGTCCTATAGGCT	aneuploid
CA-CAAGTAAGTGATAGAC	diploid
CA-CAAGTCGTTGAAATCT	diploid
CA-CAAGTGAACTTTGGTT	diploid
CA-CAAGTGTGGTTGCAAA	diploid
CA-CAATACGAGAGTCTGA	aneuploid
CA-CAATACGCTCTGAGGC	diploid
CA-CAATATGTAGATTTAC	diploid
CA-CAATATTCTTGACCTA	diploid
CA-CAATCCATTATCCGTT	diploid
CA-CAATCCCTATACCAGC	diploid
CA-CAATGACCCTTAATTT	diploid
CA-CAATGCGAGAAGTATC	diploid
CA-CAATGGAATCTACATA	aneuploid
CA-CAATGGATCTCTACCA	diploid
CA-CAATGGTCGGCCTGGG	diploid
CA-CAATGTGCCAACCCTT	aneuploid
CA-CAATTAAGGGTGATGA	diploid
CA-CAATTGGGCCGCACTC	diploid
CA-CAATTTCGTATAAGGG	diploid
CA-CACAAGAAAGATATTA	aneuploid
CA-CACAAGCTAAGAAAGG	diploid
CA-CACACACGCTAACGAG	diploid
CA-CACACAGCTTGCGCTC	aneuploid
CA-CACACAGGGATAGATT	diploid
CA-CACACGCGCTGTCTTA	aneuploid
CA-CACACGTTTCAATGGG	aneuploid
CA-CACACTTGTATTGCGA	diploid
CA-CACAGAGACGAGGACG	diploid
CA-CACAGCACCCACGGCA	diploid
CA-CACAGGGCCGTTGTCA	diploid
CA-CACAGTTCGCTTCCCA	diploid
CA-CACATATTAGCAGGAT	diploid
CA-CACATCGTGCACGCGC	diploid
CA-CACATCTCACCGACGA	diploid
CA-CACATGATTCAGCAAC	diploid
CA-CACATTCTTTCGATGG	diploid
CA-CACATTTCTTGTCAGA	aneuploid
CA-CACCAATCATCCGTCT	diploid
CA-CACCAGTCAGCATGCA	diploid
CA-CACCATGATCGCAAAG	aneuploid
CA-CACCCAAATCTTATGT	aneuploid
CA-CACCCACGAGGCAATT	diploid
CA-CACCCGGTTTGTGACT	diploid
CA-CACCCTAACAAGATCT	diploid
CA-CACCCTTGGTGAGACC	diploid
CA-CACCGATACACCGAGC	diploid
CA-CACCGCCAGAAGGTTT	diploid
CA-CACCGCGTCCACTCTA	diploid
CA-CACCGGTAGAGACATT	diploid
CA-CACCGTATCCCATCCG	aneuploid
CA-CACCGTTGCGCGATAT	diploid
CA-CACCTAATAGAGTCGT	diploid
CA-CACCTCTACGAGTGTG	aneuploid
CA-CACCTTGCGAAACTCG	diploid
CA-CACGAAAGTTAGTCCC	diploid
CA-CACGACTAAAGTTCTG	diploid
CA-CACGAGCAAACCAGAC	diploid
CA-CACGATTGGTCGTTAA	diploid
CA-CACGCAGCGAGGCTTT	diploid
CA-CACGCGGAACTGTTGC	diploid
CA-CACGGCGCGCCAAAGG	diploid
CA-CACGGGATTGAGGGTT	diploid
CA-CACGTCGGCAACCTCT	diploid
CA-CACGTTCGTGCTCTAG	diploid
CA-CACGTTTCGTACACAC	diploid
CA-CACTAAAGTTGCCTAT	diploid
CA-CACTCAAGAGCTATGG	diploid
CA-CACTCCTATGTAAGAT	diploid
CA-CACTCCTCTCGGTCGG	diploid
CA-CACTCGAGCTGAACAA	diploid
CA-CACTCGGTTAGGAGGA	diploid
CA-CACTCTCAAGCATCGA	diploid
CA-CACTGACGATTGTGGA	diploid
CA-CACTTAATCAGACGGA	diploid
CA-CACTTCGCCACAGGCT	diploid
CA-CAGAACTTAGCCCTCT	aneuploid
CA-CAGAATAACACACGGA	diploid
CA-CAGAATATTCGTTATC	aneuploid
CA-CAGACACCGATCGCTG	diploid
CA-CAGACCTGTAAGTGTT	aneuploid
CA-CAGAGACGGTCACCCA	diploid
CA-CAGAGCATGAGCTTGC	diploid
CA-CAGAGGCGATGCATGA	diploid
CA-CAGATACTAACATAGT	diploid
CA-CAGATATGAAGATGAC	diploid
CA-CAGATCATTTAAAGTC	diploid
CA-CAGATCCTGGTTTGAA	diploid
CA-CAGCAGCCCGTTCCTT	diploid
CA-CAGCAGTCCAGACTAT	aneuploid
CA-CAGCAGTCTGTGCTGC	diploid
CA-CAGCCCTCACAGGCAG	diploid
CA-CAGCCGGGCCCTCTAT	diploid
CA-CAGCCTCCTGCAGAGG	diploid
CA-CAGCCTCTCCTCAAGA	diploid
CA-CAGCGATTCCCTTCAA	diploid
CA-CAGCTCACTGAGACAT	diploid
CA-CAGCTCGACAAGTTAA	aneuploid
CA-CAGCTCTGGGCTCACT	diploid
CA-CAGCTGGCGTAACCGT	diploid
CA-CAGCTTAGTAGGTAGC	diploid
CA-CAGGAAGACTTTATAT	diploid
CA-CAGGACAGCTGCCCTT	aneuploid
CA-CAGGATATATCGTTGT	diploid
CA-CAGGATCCGCCCGACC	diploid
CA-CAGGCCAGTACCACCT	diploid
CA-CAGGCCGTTTGGGTGT	diploid
CA-CAGGCGCACGGTGGTC	diploid
CA-CAGGCGCCATGCTAGG	diploid
CA-CAGGGAGATAGGCCAG	diploid
CA-CAGTAACTATTTATTG	diploid
CA-CAGTAAGGGACGTCTC	diploid
CA-CAGTAATCCCTCCCAG	diploid
CA-CAGTACATTCTCTAAA	diploid
CA-CAGTACCAGTTTACGT	diploid
CA-CAGTAGCCCACGCGGT	aneuploid
CA-CAGTCGAGGATGCAAT	aneuploid
CA-CAGTCTGTATACTGGG	diploid
CA-CAGTGAATAAATGACT	diploid
CA-CAGTGGTTGCACATGA	diploid
CA-CAGTGTCGGCTGGCCC	diploid
CA-CAGTTCAAATTGACAC	diploid
CA-CAGTTCCGCGGGTCGA	diploid
CA-CAGTTCGAGGACCCGA	diploid
CA-CATAAGAAGCTTGGCT	diploid
CA-CATAAGCTCTCCGTCT	diploid
CA-CATAATGAGCGGGCGA	diploid
CA-CATACACGGTTCCCAC	diploid
CA-CATACCCGTACCCAGT	diploid
CA-CATACGAACTAGCTGG	diploid
CA-CATACTATGTAATTGT	diploid
CA-CATACTTCTTTCTCCG	diploid
CA-CATAGCCGCCCGGGAT	diploid
CA-CATAGCGTTGCCCACC	diploid
CA-CATAGGGACACTTGTG	diploid
CA-CATAGTCCACAAGAAC	diploid
CA-CATATAGGTACAGTCA	diploid
CA-CATATGTCAGGCTACG	diploid
CA-CATCATTACCCTGAGG	diploid
CA-CATCCAATATAGTTTG	diploid
CA-CATCCTCTCAAAGATC	diploid
CA-CATCGGACGGGTTAAT	diploid
CA-CATCGTCCGGTTACTA	diploid
CA-CATCTACCCGAGAACG	aneuploid
CA-CATCTAGTGAAGGGAA	aneuploid
CA-CATCTTACACCACCTC	diploid
CA-CATGAGATGCACTCTC	diploid
CA-CATGAGTCCATCACGG	diploid
CA-CATGATGGAAGTTAGC	diploid
CA-CATGCACATGAGAGGC	diploid
CA-CATGCACGTGTTACTG	diploid
CA-CATGCCAACTCGCAAA	diploid
CA-CATGCGACCAGTTTAA	aneuploid
CA-CATGCGTTGAGAGGAG	diploid
CA-CATGGAAATGGGACCA	diploid
CA-CATGGATTGTCTTCCG	diploid
CA-CATGGGTATGCCTTAT	diploid
CA-CATGGGTCGGGTGTGG	diploid
CA-CATGGTAAGTAGCGTT	diploid
CA-CATGGTATTAGTTTGT	diploid
CA-CATGTAAGAGACATTT	diploid
CA-CATGTAGGAGCGCCAA	diploid
CA-CATGTCTCATTTATGG	diploid
CA-CATTATAACAGGGTCC	diploid
CA-CATTATCCCATTAACG	diploid
CA-CATTATGCTTGTTGTG	diploid
CA-CATTCCCATTCCGTCG	diploid
CA-CATTGCAAAGCATAAT	aneuploid
CA-CATTGCGAAATGGGCG	diploid
CA-CATTGCGGGTCAATTC	aneuploid
CA-CATTTATCGTTCAAGA	aneuploid
CA-CCAAAGTCCCGCTAAC	diploid
CA-CCAAATAACAAGATTC	aneuploid
CA-CCAAATCAAAGGGCAA	diploid
CA-CCAACCTTATGTAACT	diploid
CA-CCAACGATGCACTGAT	diploid
CA-CCAACTTGATAGATCC	aneuploid
CA-CCAAGCGTAACTCGTA	diploid
CA-CCAATAGTGCCGTCGA	diploid
CA-CCAATCGGTAGATCGA	diploid
CA-CCAATGTCACAGCAAG	diploid
CA-CCACAATGTACGTCTT	diploid
CA-CCACACTGAGATATTA	diploid
CA-CCACAGTACCCATCCT	diploid
CA-CCACATACTGCACCCA	aneuploid
CA-CCACATGGCTCTTTAT	diploid
CA-CCACCAACTTTACTGT	diploid
CA-CCACCCAAGGAAAGTG	diploid
CA-CCACGAATTTAACCTC	aneuploid
CA-CCACGGAGCCATAAGA	diploid
CA-CCACGGCAGGTGTAGG	diploid
CA-CCACGGTGCCCGGTAG	aneuploid
CA-CCACGTAAATTAGACT	diploid
CA-CCACTATCCGGGTCAC	diploid
CA-CCACTGGTGGCTGGTT	diploid
CA-CCAGAAAGCAACTCAT	diploid
CA-CCAGAGACAAAGCCGG	diploid
CA-CCAGATAGTTGAGTGA	diploid
CA-CCAGCCTGGACCAATA	diploid
CA-CCAGCGGGATCACCAG	diploid
CA-CCAGCTCGAACGCATT	diploid
CA-CCAGCTGATGGTACTT	diploid
CA-CCAGCTTCCGCCCGCA	diploid
CA-CCAGGGACGTGGCCTC	diploid
CA-CCAGTAGTCTGATCCA	aneuploid
CA-CCAGTCAAATCTCTTA	diploid
CA-CCAGTCTAGACGGCGC	diploid
CA-CCAGTCTTGTCATAGA	diploid
CA-CCAGTGTACAGACCGA	diploid
CA-CCATAACCTGTGCAGT	diploid
CA-CCATACCTTTACTTGT	aneuploid
CA-CCATAGAGGCTGCCAG	diploid
CA-CCATATGGAAACTATA	aneuploid
CA-CCATCATAAGAACAGG	aneuploid
CA-CCATCGCAGTTAAACT	diploid
CA-CCATCTCACCAGTGAA	aneuploid
CA-CCATCTTGTTCACAAT	diploid
CA-CCATGCCCTAGATTTC	diploid
CA-CCATGCCTGTTTAGTA	diploid
CA-CCATGGCAAACGCTCA	diploid
CA-CCATGGCCCTTGTACC	diploid
CA-CCATGTTCATCTATAT	diploid
CA-CCATTAGCGATAATCC	diploid
CA-CCATTCCCTGCCCACA	diploid
CA-CCATTTCTACCTATTA	diploid
CA-CCCAAACATGCTGCTC	aneuploid
CA-CCCAAGAATGCACGGT	diploid
CA-CCCAAGACAGAGTATG	diploid
CA-CCCAATGAGATTTGCA	diploid
CA-CCCAATTTCACAACTT	diploid
CA-CCCACTCCACGGTATC	diploid
CA-CCCAGAGGAGGGCGTA	diploid
CA-CCCAGATTCCCGTGAC	diploid
CA-CCCAGGTCTGAAGGCT	aneuploid
CA-CCCAGTAAACTTGGGA	diploid
CA-CCCAGTTAAGGCGCCG	diploid
CA-CCCGAAGTTTCGCGAA	diploid
CA-CCCGACCATAGTCCGC	diploid
CA-CCCGAGTTTCTCCGTA	aneuploid
CA-CCCGATAGCCTCGCCT	aneuploid
CA-CCCGCAAATAATCATC	diploid
CA-CCCGCAGGGCCCAAAG	diploid
CA-CCCGCTAGAGGGTTAA	aneuploid
CA-CCCGCTTGCCCTCGTC	diploid
CA-CCCGGGTCGTTCAGGG	diploid
CA-CCCGGTGGAAGAACCT	diploid
CA-CCCGGTGTATCGGAAT	diploid
CA-CCCGTAAGTCTAGGCC	diploid
CA-CCCGTAGCTGGGAAGA	diploid
CA-CCCGTTTCGCAGATGT	aneuploid
CA-CCCTAGCTCTAAGGTC	diploid
CA-CCCTAGGCAACAAGAG	diploid
CA-CCCTATGTAGAGCAGA	diploid
CA-CCCTCAGATCGAGAAC	diploid
CA-CCCTCATCACAGAGTA	diploid
CA-CCCTCCTCGCTCGTAT	aneuploid
CA-CCCTCGATAATACACA	diploid
CA-CCCTCGGGAGCCTTGT	diploid
CA-CCCTGAAATGAGTTGA	diploid
CA-CCCTGACTAACAAATT	diploid
CA-CCCTGCCCAATCCGCT	diploid
CA-CCCTGCGCTACGCATA	diploid
CA-CCCTTCTCGTACGCGA	diploid
CA-CCCTTTGACAGGTCTT	diploid
CA-CCGAAACACGACCTCT	diploid
CA-CCGAAAGTGGTGAGCA	diploid
CA-CCGAACACTGGGCCTC	diploid
CA-CCGAACCTTCCCGGCC	diploid
CA-CCGAAGCATTGACCAA	diploid
CA-CCGAAGGGCGTACCGC	diploid
CA-CCGAAGTATATTGTTC	diploid
CA-CCGACAAAGGGAGTGC	diploid
CA-CCGACGGGCATGAGGT	diploid
CA-CCGACTCGCATAGTCT	diploid
CA-CCGAGAAGTCGCATAA	aneuploid
CA-CCGAGGGATGTTAGGC	diploid
CA-CCGATCTCAACCTTAT	diploid
CA-CCGATTCGAGGGACCC	diploid
CA-CCGATTGGTCAATGAA	diploid
CA-CCGCACAAAGACCAAC	diploid
CA-CCGCACACGAACGTGT	aneuploid
CA-CCGCACGTGACCTCGG	diploid
CA-CCGCATGTGGTACGAT	diploid
CA-CCGCCGGAACTTCTCG	diploid
CA-CCGCCGTTGAGGATAA	aneuploid
CA-CCGCCTGCGAATTGGT	diploid
CA-CCGCCTTGCGATGTCG	diploid
CA-CCGCGATTTGGTAGGT	diploid
CA-CCGCGCAAGATACCCA	diploid
CA-CCGCGGAATGCGTCAC	diploid
CA-CCGCGGGTACGAAGAA	diploid
CA-CCGCTCCAGGGCGATC	diploid
CA-CCGCTGGTGCCATTCA	diploid
CA-CCGCTTACCTCACTCT	diploid
CA-CCGCTTCGCGGTTAAC	diploid
CA-CCGCTTGCTGACATGG	diploid
CA-CCGGAAGTTATCAGTC	aneuploid
CA-CCGGAATGGTTTCAGT	diploid
CA-CCGGAGCGTACTTTCT	diploid
CA-CCGGCACGACCGTTTC	aneuploid
CA-CCGGCCGCGAGCATAT	diploid
CA-CCGGCGTGAGACTCTG	diploid
CA-CCGGGCGGTCTCGTCA	diploid
CA-CCGGGCTAAGAATTTC	diploid
CA-CCGGGTTCGAGGTTAC	diploid
CA-CCGGTTTGTAATTGTG	diploid
CA-CCGTAAGTTGGTCCCA	diploid
CA-CCGTATCTCGTCGTAG	diploid
CA-CCGTCAACCTCTGGCG	diploid
CA-CCGTGAGGCATTCATG	diploid
CA-CCGTGTTAAATTCCAT	diploid
CA-CCGTTACGTTAGAACA	diploid
CA-CCGTTCCGAATCTCGG	diploid
CA-CCGTTTCCTTTCCGTG	diploid
CA-CCTAAACAGGGTCCGT	diploid
CA-CCTAAAGGCTGACGCT	aneuploid
CA-CCTAAATTAACGGTTC	diploid
CA-CCTAAATTGTATCCTA	aneuploid
CA-CCTAACCCAAACAAGT	diploid
CA-CCTAACTAAGGCTCTA	diploid
CA-CCTACAAGTCCGGAAT	aneuploid
CA-CCTACATTCACAGACG	diploid
CA-CCTACGCGACCTTACA	diploid
CA-CCTACTGCTTACACTT	diploid
CA-CCTAGGTAAAGGTAGC	diploid
CA-CCTATAATGAGTGCCC	diploid
CA-CCTATACCGTCCTGTC	diploid
CA-CCTATATCGTGTCACG	diploid
CA-CCTATATTTGTCCTGG	diploid
CA-CCTATCTATATCGGAA	diploid
CA-CCTATGGCTCCTAGTG	diploid
CA-CCTATGGGTTACCGTC	diploid
CA-CCTATGGTCAAAGCTG	diploid
CA-CCTATTATTCCGGCCG	diploid
CA-CCTCACCTGAGGGAGC	aneuploid
CA-CCTCACCTTAGCATCG	aneuploid
CA-CCTCCGACAATTCAAG	diploid
CA-CCTCCTAGCTAGAGTC	diploid
CA-CCTCGAAGTGGACGGG	diploid
CA-CCTCGCGCGATATAGG	aneuploid
CA-CCTCGCGCTGTGCGAT	diploid
CA-CCTCGGACCGGGATAG	diploid
CA-CCTCGGATGCTACCTG	diploid
CA-CCTCGGTTTCCTTGCC	diploid
CA-CCTCGTTACGCCTGTT	aneuploid
CA-CCTCTACAAGGATTGG	diploid
CA-CCTCTATCGATTAGCA	diploid
CA-CCTCTCTCCCATCTAG	diploid
CA-CCTCTGTACTATTCTA	diploid
CA-CCTGAACGATATATTC	diploid
CA-CCTGACCACCGATGGT	diploid
CA-CCTGACGCAACCTTTA	aneuploid
CA-CCTGAGAATAAATGCA	diploid
CA-CCTGCCCGTTGTCTAG	diploid
CA-CCTGCGTTCTACGCTT	diploid
CA-CCTGCTATTTGAGAAG	diploid
CA-CCTGGCTAGACCCGCC	diploid
CA-CCTGGTCGAATGTGGG	diploid
CA-CCTGTAAGACATGATA	diploid
CA-CCTGTACTCACGCCCA	diploid
CA-CCTGTCACCCGGGCTC	diploid
CA-CCTGTCGCCCGTAAAT	diploid
CA-CCTGTGCGGATTGTAA	diploid
CA-CCTGTTTGAAGACACG	diploid
CA-CCTTCAGTTAAAGTGA	diploid
CA-CCTTCTCAGCGTTCCT	diploid
CA-CCTTGACCACTTTATT	diploid
CA-CCTTGTGAACGTGGTT	diploid
CA-CCTTTCAATGAAGAAA	aneuploid
CA-CCTTTGAATTATGGCT	diploid
CA-CGAAACATAGATGGCA	aneuploid
CA-CGAAACGCAATTCATG	diploid
CA-CGAACAGTATGGGCGT	diploid
CA-CGAACATAGTCAGAAA	diploid
CA-CGAACCCGCATGCGTC	diploid
CA-CGAACCTCTTTCCTAG	diploid
CA-CGAACGCCCAGTGCCG	diploid
CA-CGAACGGCCGGACAAC	diploid
CA-CGAAGACTGCCCGGGA	diploid
CA-CGAAGATCAGTTTCAT	diploid
CA-CGAAGCCACAGCATGG	diploid
CA-CGAAGGGTTTCAGATT	diploid
CA-CGAAGTTGCTCTGTGT	diploid
CA-CGAATCTGCTCGACGC	diploid
CA-CGAATGAAGTCATTGC	diploid
CA-CGAATGACGCATAATG	diploid
CA-CGAATGGTAGGTCGTC	diploid
CA-CGACAATTTGATCTAA	aneuploid
CA-CGACACCGCTTAAGGA	diploid
CA-CGACACGCTCCGACAG	aneuploid
CA-CGACAGTTCGCGTTAT	diploid
CA-CGACCCTTAACGCCGG	diploid
CA-CGACCGTTGGTATTCG	diploid
CA-CGACGCATCCGTACCT	diploid
CA-CGACTTTGTATAGCCT	diploid
CA-CGAGACCCTAGAGTGT	diploid
CA-CGAGAGATGTGAACCT	diploid
CA-CGAGAGCGCGTAGATA	diploid
CA-CGAGAGGGTAGCCGCG	diploid
CA-CGAGATTTCGCTCGGG	aneuploid
CA-CGAGCACTTCAAGTTT	diploid
CA-CGAGGCTAAATATGGC	diploid
CA-CGAGGGACTGCGGTCG	diploid
CA-CGAGGGTATCCAGGTG	diploid
CA-CGAGTACTAAAGAGGA	diploid
CA-CGAGTGAAGGTACCAG	diploid
CA-CGAGTTCTGTCCCACC	diploid
CA-CGATAACCAATTTGAG	diploid
CA-CGATAATACTCAGGTT	aneuploid
CA-CGATACCTCGCGGACA	diploid
CA-CGATAGCGATACAGTG	diploid
CA-CGATAGTCGTACTGCA	diploid
CA-CGATCCGACCCAGTGC	diploid
CA-CGATCCTCGCAACATA	diploid
CA-CGATCTGTTGGAGGAC	diploid
CA-CGATGGACCCTACGCC	diploid
CA-CGATGTTGTTATCTAC	diploid
CA-CGATTAAATATCTCCT	diploid
CA-CGATTCGCCTGGCTGC	diploid
CA-CGATTTGTCATTAATG	diploid
CA-CGCAAACACGAGTTAC	diploid
CA-CGCAATTACTTTCGGT	diploid
CA-CGCAATTAGGGTAATA	diploid
CA-CGCAATTCTACAATAA	diploid
CA-CGCACATGTCCACTAC	diploid
CA-CGCACGTGCGCTATCA	aneuploid
CA-CGCAGATCTTCACCCG	aneuploid
CA-CGCAGGCGATCCAAAC	diploid
CA-CGCATCATGGCTTCAG	aneuploid
CA-CGCATGGTGCGATGCT	diploid
CA-CGCATTAGCTAATAGG	diploid
CA-CGCCAAGAAGCCGAGT	diploid
CA-CGCCACAGGTCGCGAT	diploid
CA-CGCCAGTAGTACCTTG	diploid
CA-CGCCATCCGATTATGA	diploid
CA-CGCCCAGCACGCCTAG	diploid
CA-CGCCCAGCGTTTCACG	diploid
CA-CGCCCTAATTGTTCAA	diploid
CA-CGCCCTTACATCCACC	diploid
CA-CGCCCTTGAAGGCTGA	diploid
CA-CGCCGACTATTCGCTA	diploid
CA-CGCCGCCCATGCCTGT	diploid
CA-CGCCGCGTTCTGAACG	diploid
CA-CGCCTCCCTCCTCTAT	diploid
CA-CGCCTGGCCTACGTAA	diploid
CA-CGCCTTTAGCATGCTC	aneuploid
CA-CGCGACACTGCGCAGC	diploid
CA-CGCGACCGCGACAGAT	diploid
CA-CGCGAGAGGGACTTGT	diploid
CA-CGCGAGTCTGCCGGGT	diploid
CA-CGCGCAAATGTCCAGA	diploid
CA-CGCGCATGTTTGATTG	diploid
CA-CGCGCCCGACTTAATA	diploid
CA-CGCGGCTCAACTTGAA	diploid
CA-CGCGGGAATTAGGCAG	diploid
CA-CGCGGTAAGTCTAGCT	diploid
CA-CGCGGTCACAAACCAA	diploid
CA-CGCGTACATTCTGGAA	aneuploid
CA-CGCGTGGGCCTGTGTT	diploid
CA-CGCGTTCATGAAATAC	diploid
CA-CGCTACCGCCCTATGA	diploid
CA-CGCTACGGGACATTTA	diploid
CA-CGCTAGAGACCGCTGC	aneuploid
CA-CGCTATTCAATGTATG	diploid
CA-CGCTATTCTTAGGCTC	diploid
CA-CGCTCTCCGTAGATTA	diploid
CA-CGCTGAGGACGTCCAA	diploid
CA-CGCTGGTGACTACCCT	diploid
CA-CGCTGTGACGCCGCAC	diploid
CA-CGCTGTGTGGATGTTG	diploid
CA-CGCTTAGTATTGATAC	diploid
CA-CGCTTATTCCCGGTCG	diploid
CA-CGCTTTCTTGCATTCG	diploid
CA-CGGAAAGAATCAAACG	diploid
CA-CGGAAATTTCACATCC	aneuploid
CA-CGGAACGTAAACATAG	diploid
CA-CGGACCTCTGTAGTTA	diploid
CA-CGGACCTTTACGTCCC	diploid
CA-CGGAGCAATTTAATCG	diploid
CA-CGGAGCATGGCGATCC	diploid
CA-CGGAGCTTATAACACC	aneuploid
CA-CGGAGTTTGAGAGACA	diploid
CA-CGGATAAGCGGACATG	diploid
CA-CGGATCCTCAAGGACT	diploid
CA-CGGATGAATGCTGTGA	diploid
CA-CGGATTCTGCCTTATG	diploid
CA-CGGCAAACATCGTGCG	diploid
CA-CGGCAATAAGATCGCC	aneuploid
CA-CGGCACCGTTAGCGCC	diploid
CA-CGGCAGGGTCGGGTTG	aneuploid
CA-CGGCCACGCACAAAGT	diploid
CA-CGGCCAGAGCGACCAT	diploid
CA-CGGCTCTAAAGCTGCA	aneuploid
CA-CGGCTCTTCGTCGAAC	aneuploid
CA-CGGCTGAAGGTTACGC	aneuploid
CA-CGGCTTTGTATGATAA	diploid
CA-CGGGAACGCCCTGCAT	diploid
CA-CGGGAAGTACCGTGGC	diploid
CA-CGGGAATATAGTATAC	diploid
CA-CGGGAGCTTCAGTGTA	diploid
CA-CGGGAGTATACCGCCG	diploid
CA-CGGGCAGCTAAACCGC	diploid
CA-CGGGCCTTCTTTGTAA	diploid
CA-CGGGCTACTTAAATTG	aneuploid
CA-CGGGTGTACCCATTTA	diploid
CA-CGGTACTAGAATCAAA	aneuploid
CA-CGGTAGAGGTGCAGGT	diploid
CA-CGGTCAAGTGGGAACC	diploid
CA-CGGTCCGTCGCAAGCC	diploid
CA-CGGTCTATCAACCCGT	diploid
CA-CGGTGAAGACTAAAGT	diploid
CA-CGGTGCAGATAGAACG	diploid
CA-CGGTGCGCGTTGGTCC	diploid
CA-CGGTGGGCTCCAGCCT	diploid
CA-CGGTTATCCAACAGTG	aneuploid
CA-CGGTTCAAGTAGGTGT	aneuploid
CA-CGGTTGACCTGGCATA	diploid
CA-CGGTTGAGTATCCTTC	diploid
CA-CGGTTGGGTTCAAGTT	aneuploid
CA-CGGTTTACTGAACATT	diploid
CA-CGGTTTATGAAGGAAC	aneuploid
CA-CGTAAAGCAAGAAATC	diploid
CA-CGTAAATAACAAAGGG	diploid
CA-CGTAACGGAACGATCA	aneuploid
CA-CGTAACTTCGACACTT	diploid
CA-CGTAGAGAGTAATTAT	diploid
CA-CGTAGCGCCGACGTTG	diploid
CA-CGTATTAAGAGATCTA	diploid
CA-CGTATTGTTTGGCGCC	diploid
CA-CGTCAAGGCTATAAAT	diploid
CA-CGTCACGTCCATTGGT	diploid
CA-CGTCATACCATATCCA	diploid
CA-CGTCGCATGTGAGCCA	diploid
CA-CGTCGCTTGGTTATAC	diploid
CA-CGTCGGATAGTGTTGA	diploid
CA-CGTCGGGTCTAAGCGC	diploid
CA-CGTCGTCCTTCGCGAA	diploid
CA-CGTCTTGAGTGTGACG	aneuploid
CA-CGTGAACTGACCCGAT	diploid
CA-CGTGAAGTTAATTCAC	diploid
CA-CGTGACATTGGGTCGT	aneuploid
CA-CGTGACCAGTCCTCTG	diploid
CA-CGTGCATTGTCGACGC	diploid
CA-CGTGCCCGACATTTGT	diploid
CA-CGTGCCCTCCCGAAGA	diploid
CA-CGTGCTTCTACCTAAA	diploid
CA-CGTGGAAGCCTCGTAC	aneuploid
CA-CGTGGCCGAATATCTA	diploid
CA-CGTGGTACCCAAAGGC	diploid
CA-CGTGTCTCGTTACGAC	diploid
CA-CGTTAAACTAGTTAGG	aneuploid
CA-CGTTAGCTCACAACTG	aneuploid
CA-CGTTCAAGGAAACGGA	diploid
CA-CGTTCAGACCCGCGAA	diploid
CA-CGTTCATGGTGCGCGT	diploid
CA-CGTTGAATACCGCGCT	diploid
CA-CGTTGAGCGACCGTCG	diploid
CA-CGTTGAGTAATTGCGT	diploid
CA-CGTTGCCCGCGTGGGA	diploid
CA-CGTTGTAAACGTCAGG	diploid
CA-CGTTGTAAGATTGATT	aneuploid
CA-CGTTGTCGGCAATTGA	diploid
CA-CGTTTCACTTCGGGCG	diploid
CA-CGTTTCGCTCATTACA	diploid
CA-CGTTTGTGTAGAGGGT	diploid
CA-CTAAACGGGTGTAATC	diploid
CA-CTAAAGAATGCCTACT	diploid
CA-CTAAAGGGAAATAGGA	diploid
CA-CTAAATCCGGTGTACA	diploid
CA-CTAAATCCTATTCCGG	diploid
CA-CTAACAGCACAATAAC	diploid
CA-CTAACCGCGCGCCCGT	diploid
CA-CTAACGAAACTTGCTG	aneuploid
CA-CTAACTGGTCCGGTTC	diploid
CA-CTAAGGGAATGATTGG	diploid
CA-CTAATTCGCACGCGCT	diploid
CA-CTAATTCTCAGATATT	aneuploid
CA-CTAATTTCAACAACAC	diploid
CA-CTACAAGAAATAACCC	diploid
CA-CTACACTAGCTTGTTC	diploid
CA-CTACATATCGCGGGAC	diploid
CA-CTACCCTAAGGTCATA	diploid
CA-CTACGACTAGCTATAA	diploid
CA-CTACGATCCTATCCTA	diploid
CA-CTACGCACGGAGTACC	diploid
CA-CTACGCCATTTCCGAT	diploid
CA-CTACTATCATAGGTTT	diploid
CA-CTACTATCTTTCAGAG	aneuploid
CA-CTACTCAAGGTATAGT	diploid
CA-CTACTCTAGGCCCGGC	diploid
CA-CTACTGCCACCTGACC	diploid
CA-CTAGACTGCATTTCGT	aneuploid
CA-CTAGATGTGAGTGTAA	aneuploid
CA-CTAGATTTACGACGGC	diploid
CA-CTAGCATAGTATAATG	diploid
CA-CTAGCCCGGGAGACGA	diploid
CA-CTAGCCGATGTTATGA	aneuploid
CA-CTAGCGCCAATCCTAC	aneuploid
CA-CTAGCTTAATGGTCCC	aneuploid
CA-CTAGGCGCCCTATCAG	diploid
CA-CTAGGGATAGGGACAA	diploid
CA-CTAGGTCTGAAGGAAT	diploid
CA-CTAGGTTCGGACGTGA	diploid
CA-CTAGTATTCGGAATTA	diploid
CA-CTAGTCACGTCTTAAG	diploid
CA-CTAGTGAAGGACAGGA	diploid
CA-CTAGTTACAACCCGGT	diploid
CA-CTATAAGAGCCAATCG	aneuploid
CA-CTATAAGTAGGGTTTG	diploid
CA-CTATACTTAAAGCGAG	diploid
CA-CTATAGGCGTTGATGT	diploid
CA-CTATATCCAGCCTGGC	diploid
CA-CTATCGACGAAATACA	diploid
CA-CTATCGGGTCTCAACA	diploid
CA-CTATGAACACCTTGCC	diploid
CA-CTATGCCCGAATGCAA	diploid
CA-CTATGGGAAGCGGAAT	aneuploid
CA-CTATGTCACTAGCCCA	diploid
CA-CTATGTGAGTCACGGC	diploid
CA-CTATTCATGTGTCCCA	diploid
CA-CTATTGTGTTTGGTCA	diploid
CA-CTATTTGCTTGGAGGA	diploid
CA-CTATTTGGTTACGGAT	aneuploid
CA-CTCAAACCACTGCCCG	diploid
CA-CTCAAGACATTAGCGC	diploid
CA-CTCACATTTACTAAAT	diploid
CA-CTCACTGTGATACTTA	diploid
CA-CTCACTTGGCTGGTAA	diploid
CA-CTCAGAGCTAATGTCG	diploid
CA-CTCAGCAGACTGCCGA	aneuploid
CA-CTCAGTCACGACAAAT	aneuploid
CA-CTCATGGTAATTTGCG	diploid
CA-CTCATTGCTCTAACAA	diploid
CA-CTCCCAATGAGTCGCG	aneuploid
CA-CTCCCTCCTTTCGATC	diploid
CA-CTCCCTTGTATCAAGG	diploid
CA-CTCCGAGTAAATCCGC	aneuploid
CA-CTCCGCCCACATGAGG	diploid
CA-CTCCTAGTAATCGTGA	diploid
CA-CTCCTCCAGCTCACAC	diploid
CA-CTCCTGTTCAAGGCAG	diploid
CA-CTCCTTTACGCAAGTC	diploid
CA-CTCGAGACATACGATA	diploid
CA-CTCGAGGCAAGTTTCA	diploid
CA-CTCGAGGTCGAACAGT	diploid
CA-CTCGATATTTGCGAGC	aneuploid
CA-CTCGCATTGCATAGCC	diploid
CA-CTCGCCGAATGTAGGG	diploid
CA-CTCGGGCATCGTCGGG	diploid
CA-CTCGGGTTCTCTGGCC	diploid
CA-CTCGGTACCACTGCTC	diploid
CA-CTCGGTTGTCGGCCCT	diploid
CA-CTCGTCGAGGGCTCAT	diploid
CA-CTCGTGGCACTGAAAG	diploid
CA-CTCGTTACGGCTACCA	diploid
CA-CTCTAATGCATTGATC	aneuploid
CA-CTCTACACTGGCGATT	diploid
CA-CTCTACATCCTGCGTG	diploid
CA-CTCTATTTGGCTGCAG	diploid
CA-CTCTCACAATCGATGA	diploid
CA-CTCTCGATGTGCGCCT	diploid
CA-CTCTCTAACTGCCTAG	diploid
CA-CTCTGGACGCCTGGTG	diploid
CA-CTCTGTGCCTGCTATG	diploid
CA-CTCTTCTATTGACTGG	diploid
CA-CTCTTCTGGAAGTTAG	diploid
CA-CTCTTGTCCCGCTTGG	diploid
CA-CTGAAACGGCCCTCAG	aneuploid
CA-CTGAATCCGAGACCTC	diploid
CA-CTGAATTTATTGCCAG	aneuploid
CA-CTGACATAGAAATAGA	aneuploid
CA-CTGACTGCGCAGCTCG	aneuploid
CA-CTGAGAAAGTTCGGCG	aneuploid
CA-CTGAGCGAGACTTATT	diploid
CA-CTGATAGTGTATCTCA	diploid
CA-CTGCAAATGGGCTCCA	diploid
CA-CTGCACAACTACATAT	diploid
CA-CTGCACTCCAGTACAG	diploid
CA-CTGCCATGCATCACAT	diploid
CA-CTGCCTAGCCACCAAG	diploid
CA-CTGCGACCTCGCCGAA	diploid
CA-CTGCGATTTCGAGATT	diploid
CA-CTGCGGGTGAAATGTT	diploid
CA-CTGCGGTAGTCACGTG	aneuploid
CA-CTGCGTTACGATATAA	diploid
CA-CTGCTGAGGCCACGAA	diploid
CA-CTGCTGTCTAACGAGC	aneuploid
CA-CTGCTTGGCGATAGCT	diploid
CA-CTGGAAATGGATGCTT	diploid
CA-CTGGAAGACACGGTGG	aneuploid
CA-CTGGACGCAGTCCGGC	diploid
CA-CTGGATTTACACTTGA	diploid
CA-CTGGCATCCGAATGAG	diploid
CA-CTGGCGACATAAGTCC	diploid
CA-CTGGCGCACAGGTCTG	aneuploid
CA-CTGGCTGATTCATCCT	aneuploid
CA-CTGGCTGGTTGTCAGT	diploid
CA-CTGGGATAAATAATGG	diploid
CA-CTGGGATACGCTACCC	aneuploid
CA-CTGGGATCGCCCAGAT	diploid
CA-CTGGGCACTAGTCGGA	diploid
CA-CTGGGCCTGCTATATC	diploid
CA-CTGGGCGGCCAAATGT	diploid
CA-CTGGGCTATCCTTTGG	aneuploid
CA-CTGGGTAGGCAGTTAA	diploid
CA-CTGGGTTGAGTTAAAG	diploid
CA-CTGGTAACACATAGAA	diploid
CA-CTGGTAACGAGCTCTT	diploid
CA-CTGGTCATTCCAATCC	diploid
CA-CTGGTGAATGGGCCTA	diploid
CA-CTGGTTCGCGAGCTAC	aneuploid
CA-CTGGTTTCGAGCAAGA	diploid
CA-CTGTACTTCTTAGCAT	diploid
CA-CTGTAGCCATCTCACT	diploid
CA-CTGTAGTGAGGATCGA	diploid
CA-CTGTATGGTGTAGAAA	diploid
CA-CTGTCAAATGGCTCGG	diploid
CA-CTGTCACGCCAGGCGC	aneuploid
CA-CTGTCCTGCGCACTAC	diploid
CA-CTGTGCAGGGTAGGTC	diploid
CA-CTGTGGTCGGGAGATA	diploid
CA-CTGTTACCCAATCTAG	diploid
CA-CTGTTCATCTCACGGG	diploid
CA-CTGTTGTTCAGTCGTA	diploid
CA-CTTAAATAAGACCCAT	diploid
CA-CTTAAGCAGCGAGCCG	diploid
CA-CTTACACGGTATTCCA	diploid
CA-CTTAGATGTTTCATCC	diploid
CA-CTTAGCCCGGATAGTG	diploid
CA-CTTAGCCTTCCACATG	diploid
CA-CTTAGGTATAGACCAG	diploid
CA-CTTAGTAGGCCTACAG	aneuploid
CA-CTTAGTTGAGGAATCG	diploid
CA-CTTATGCGCTCAGGGC	diploid
CA-CTTCAACTCCACTTGG	diploid
CA-CTTCACGCCCTGGTAC	diploid
CA-CTTCAGTGGTCGCCTA	diploid
CA-CTTCCGCTCCGTGAAG	diploid
CA-CTTCCTGCATATTTAC	diploid
CA-CTTCGGCCAATTGTTT	aneuploid
CA-CTTCGTAGATAGGTGA	diploid
CA-CTTCTATGTTGAAGTA	diploid
CA-CTTCTATTAATGCTAG	diploid
CA-CTTCTGGGCGTACCTA	diploid
CA-CTTGAGTTAGGGTAAT	diploid
CA-CTTGCAACCGCCTCCT	diploid
CA-CTTGCCCAGGCTCTAC	diploid
CA-CTTGGCCAAGCTGGGA	diploid
CA-CTTGTCAACATTCGAG	diploid
CA-CTTGTGCTCACCGATT	diploid
CA-CTTGTTGCTGAGTCAA	diploid
CA-CTTGTTTATGTAGCCA	diploid
CA-CTTTAATATTGGTCGA	diploid
CA-CTTTACCGAATAGTAG	diploid
CA-CTTTAGGAACACTGTT	diploid
CA-CTTTAGTGCTATTATT	diploid
CA-CTTTCTGTGCGGGCTT	diploid
CA-CTTTGAAACATATTCC	aneuploid
CA-CTTTGCTGTCATGGAT	aneuploid
CA-CTTTGGCAGACAGAGT	aneuploid
CA-CTTTGGCGCTTTATAC	diploid
CA-CTTTGGCTTTAGTAAA	diploid
CA-CTTTGGGATTGTTGCA	diploid
CA-CTTTGTCGAATGCTCC	diploid
CA-GAAACAGATGACCACC	diploid
CA-GAAACATAGGAAACAG	diploid
CA-GAAACCATGGTGCGCT	aneuploid
CA-GAAACCGAATTACCTT	diploid
CA-GAAACCTATACAAATG	diploid
CA-GAAACTCGTGCGATGC	diploid
CA-GAAAGAACAGCGTTAT	aneuploid
CA-GAAAGCCCTTTGGACC	diploid
CA-GAAAGTGACTAACTGC	diploid
CA-GAAATACCTGCTGGCT	aneuploid
CA-GAAATACTAAACGTTT	diploid
CA-GAAATATCACCATCAG	diploid
CA-GAAATGGCGGTGTTAG	diploid
CA-GAAATTAGCACGGATA	aneuploid
CA-GAAATTGTCTCTATAA	diploid
CA-GAACAGATTACTAAAT	diploid
CA-GAACCATCTGGGAGAC	diploid
CA-GAACCCTCTGTGTTCT	diploid
CA-GAACCTCGACCTACAC	diploid
CA-GAACCTTTAACGATCC	diploid
CA-GAACGCGGGTCACACG	aneuploid
CA-GAACGTCTCATGGTCG	diploid
CA-GAACGTTAGGAAGACG	diploid
CA-GAACTGTGGAGAGACA	diploid
CA-GAAGAAACGATATTGT	diploid
CA-GAAGCAAGGCAATGTT	diploid
CA-GAAGCCACTGATTATG	diploid
CA-GAAGCCTGCACATTCC	diploid
CA-GAAGCGTGAGGAATTT	diploid
CA-GAAGCTCGGACCCGTC	diploid
CA-GAAGCTTGCTGACCGC	diploid
CA-GAAGGAGTCGAGTGCG	diploid
CA-GAAGTCAGTTGCACTA	diploid
CA-GAAGTCTCCCTAGCGA	aneuploid
CA-GAAGTGATTTATCGTG	diploid
CA-GAAGTTTCCACTCAAT	diploid
CA-GAATAGACGCGACCCA	aneuploid
CA-GAATAGCATTTAGGGT	aneuploid
CA-GAATAGTGCTCGATTA	diploid
CA-GAATCGACATGGTCAC	diploid
CA-GAATCTGAACATTCTC	diploid
CA-GAATGCCGAAATGACC	diploid
CA-GAATGCGAATCGGTTC	diploid
CA-GAATGTATGGCAGGTC	diploid
CA-GAATGTGGTCCGGATT	diploid
CA-GAATTATAGTGAAAGG	diploid
CA-GAATTCACCCGGGTGT	diploid
CA-GAATTTCTCGCTGCAG	diploid
CA-GACAAACATATGCAGG	diploid
CA-GACAAGAGATGAGATT	diploid
CA-GACACAAGGGAAGAAA	diploid
CA-GACACCCAAAGACGCG	diploid
CA-GACACTGAGTTCAGTG	diploid
CA-GACACTGGAACCCGAT	aneuploid
CA-GACAGATTTCTGGCTC	diploid
CA-GACAGCCAGACCTGAC	diploid
CA-GACAGGCACACACTAT	diploid
CA-GACATCCGTCGAACTG	diploid
CA-GACCAGGTCATTCATA	aneuploid
CA-GACCCAATTATGATAC	diploid
CA-GACCGACTGAAGCGTC	diploid
CA-GACCGATTAAATATGT	diploid
CA-GACCGCGTCTGACGTG	aneuploid
CA-GACCGGTGATACTCTC	diploid
CA-GACCGTCAGGTCGTGA	diploid
CA-GACCGTGCTGACGGTG	diploid
CA-GACCTTCCACGTCTAC	diploid
CA-GACGACGATCCGCGTT	diploid
CA-GACGAGGCTAATAAAC	diploid
CA-GACGATATCACTGGGT	diploid
CA-GACGCATACCCGTCGG	diploid
CA-GACGCCGTAAAGGCTA	diploid
CA-GACGCTTGCTTCTAAA	diploid
CA-GACGGACCGCGTTCCT	diploid
CA-GACGGGTTGGCCCGTA	diploid
CA-GACGGTCAATAGAAGC	aneuploid
CA-GACGGTCCTAGGGTGT	aneuploid
CA-GACGTTGCTCGGCGGC	diploid
CA-GACTAAGTAGGCTCAC	diploid
CA-GACTACAAAGCGGTGG	diploid
CA-GACTACAATTGCTCGT	aneuploid
CA-GACTCACCCACGTGAG	aneuploid
CA-GACTCCCAGAATAAGG	aneuploid
CA-GACTCCTTCCAATTGA	diploid
CA-GACTCGCGGGAATGAC	aneuploid
CA-GACTCTAGAGTTCCAA	diploid
CA-GACTGATTGGTCACAA	aneuploid
CA-GACTGCAAATCGAGCT	diploid
CA-GACTGCACCAGCCCAG	diploid
CA-GACTGCGGCACGTGTA	diploid
CA-GACTGCTGGTGAGAAA	diploid
CA-GAGACCCTGCAACGCC	aneuploid
CA-GAGACTGATGGGTAGA	diploid
CA-GAGACTTCGCGACCGA	diploid
CA-GAGAGGGCGCGAGGTT	diploid
CA-GAGAGGTGCATTCTGG	diploid
CA-GAGAGTCTCGGGAGAG	diploid
CA-GAGATCGATCTTACTC	diploid
CA-GAGATCTGCTTGGCAT	diploid
CA-GAGATCTGTCACTCCG	diploid
CA-GAGATCTTCCATGACA	diploid
CA-GAGATGGGAGTCGACA	diploid
CA-GAGCACCTGTGTCCAG	diploid
CA-GAGCACGGCGCCTCTT	aneuploid
CA-GAGCATCAACAACTTG	diploid
CA-GAGCCACGGTAGTAGG	diploid
CA-GAGCCAGCTACCTGTG	diploid
CA-GAGCCGAGCGTTTATT	diploid
CA-GAGCGCAAATACTCCG	aneuploid
CA-GAGCGCGCACGAGTAG	aneuploid
CA-GAGCGCTGTTAGGTAA	diploid
CA-GAGCGGAATGCGGTGT	diploid
CA-GAGCTAAGGGCATATC	aneuploid
CA-GAGCTCAACATGAGCG	diploid
CA-GAGCTGTCGTCTCGGA	diploid
CA-GAGGAATATCTCTTTG	diploid
CA-GAGGAATGGAGAGGTT	diploid
CA-GAGGAGTAATTCCTAC	diploid
CA-GAGGCCCGACTCCGCA	diploid
CA-GAGGCTATCAAAGTCG	diploid
CA-GAGGGAGTCAGATCGC	diploid
CA-GAGGGCGCAGCTCTGC	diploid
CA-GAGGGTAGTAACAAAG	diploid
CA-GAGGTACGCGTGTCCC	diploid
CA-GAGGTCCCAAAGATCT	diploid
CA-GAGGTCCGTTCGCTGT	diploid
CA-GAGTAAACCGGAAAGT	aneuploid
CA-GAGTAAGGCCACGGGA	diploid
CA-GAGTAGATACTAGTTG	diploid
CA-GAGTATACCCTAATCA	diploid
CA-GAGTATGCCCGCCTTG	diploid
CA-GAGTATGCGCGTGCAT	diploid
CA-GAGTCAGACCAGAATC	diploid
CA-GAGTCCGCTTACCGGA	diploid
CA-GAGTCGACAGACCCTC	diploid
CA-GAGTGTGCGGTACCCA	diploid
CA-GAGTTCTGTGGGTGCT	diploid
CA-GAGTTGATGGCAATTT	diploid
CA-GAGTTGTCACCAGTCT	diploid
CA-GATAACTCGCACTGTG	diploid
CA-GATACCGTGTCGGAGT	aneuploid
CA-GATACGATGGGAGTCA	diploid
CA-GATAGAACCCGCTAGG	diploid
CA-GATAGGATTAATTACA	aneuploid
CA-GATAGGTAACGTTGAC	diploid
CA-GATAGGTGTCCCGGGC	aneuploid
CA-GATAGTGCGAGTAAGT	diploid
CA-GATATCAAGCAGGAGC	diploid
CA-GATATGAGACACTAAC	diploid
CA-GATATGGATTACGCGG	diploid
CA-GATATTGAGATTGGCG	aneuploid
CA-GATATTTCCTACATGG	diploid
CA-GATCAACATAAAGGGA	diploid
CA-GATCATTCCAAACATT	diploid
CA-GATCCAACCTTTAAAC	diploid
CA-GATCCCTTTATACTGC	diploid
CA-GATCCGAATATAAGTG	aneuploid
CA-GATCCGGGAATTAACA	diploid
CA-GATCCTAAATCGGGAC	aneuploid
CA-GATCCTCGACACTGGC	diploid
CA-GATCCTCTTGCGCTTA	aneuploid
CA-GATCGACACTATCTGA	diploid
CA-GATCGCGGGCTCTCCA	diploid
CA-GATCGCTACCCGATTT	diploid
CA-GATCGCTATATCTCAG	diploid
CA-GATCGCTGTGGTGCGT	diploid
CA-GATCGGATAGAACCAT	diploid
CA-GATCGGCGATAAGTCG	diploid
CA-GATCGGTGGCCATAAC	diploid
CA-GATCGTGACTGATATC	diploid
CA-GATCTAACCGTATTCA	diploid
CA-GATCTCGACGCTGTGG	aneuploid
CA-GATCTGCTATCTAAGG	diploid
CA-GATCTTGGAGGGCATA	diploid
CA-GATCTTTGCAGGGTAT	diploid
CA-GATGACAAGTAGGGCA	diploid
CA-GATGCCACACTACAGC	diploid
CA-GATGCCAGCAGAAGGC	diploid
CA-GATGCCTTCTGCGGCA	diploid
CA-GATGCGAATGGTATTA	diploid
CA-GATGCTACCTTCGATG	diploid
CA-GATGCTGTATTTCATC	diploid
CA-GATGGCGCACACATTA	diploid
CA-GATGGTGAAATAACCC	aneuploid
CA-GATGGTGCCCTAGGCA	diploid
CA-GATGTAACGAACCACC	diploid
CA-GATGTCGGTCAACTGC	diploid
CA-GATGTGTTGTCACAAG	aneuploid
CA-GATGTTTGTGCGAGAT	diploid
CA-GATTAACCGAAAGCCC	diploid
CA-GATTACTGAATTTGGG	diploid
CA-GATTAGAAACAAGCGT	diploid
CA-GATTCCTATACGGCGC	diploid
CA-GATTCGACGGTTCACG	diploid
CA-GATTGACACTCTGCTC	diploid
CA-GATTTGCGCTAACACC	diploid
CA-GCAAACCCTACATTAT	diploid
CA-GCAAACCTTGGCCATA	diploid
CA-GCAAACGTAAGCGACC	diploid
CA-GCAAACGTCGCCAGGT	aneuploid
CA-GCAAAGGGCGTTAGCC	diploid
CA-GCAAATATTACGCTTT	diploid
CA-GCAACAGCAGTATGCG	diploid
CA-GCAACCACGGCCGCGT	diploid
CA-GCAACGGCTAGTTATG	aneuploid
CA-GCAAGAATTCCTTGGC	diploid
CA-GCAAGATGTGTTCGCG	aneuploid
CA-GCAAGTGCACAGAGAA	diploid
CA-GCAAGTGTAAAGCATG	diploid
CA-GCACAAACCCTAGATG	diploid
CA-GCACAAACGAGGCGTG	aneuploid
CA-GCACAACCTCGGGCGT	diploid
CA-GCACACACTGGTAGCC	diploid
CA-GCACACAGCTATTACC	diploid
CA-GCACACGCCCATGGTC	diploid
CA-GCACAGCACGGGCCGA	diploid
CA-GCACGCCTACTTAGAT	diploid
CA-GCACTCCCACAGTCCC	diploid
CA-GCACTGCCTACCTTTA	diploid
CA-GCAGAAGGTAATCTCC	aneuploid
CA-GCAGACCCAGCACGTA	aneuploid
CA-GCAGATCCATAAGACT	diploid
CA-GCAGATCCTCGCAAAT	diploid
CA-GCAGATTAGGGATATC	diploid
CA-GCAGCACACAGCCCAG	diploid
CA-GCAGCTATGGACAGGT	aneuploid
CA-GCAGGAACTTAGATCT	diploid
CA-GCAGGACTATAGAATA	diploid
CA-GCAGTGTGGCTATAGG	diploid
CA-GCATAAATTGAACGCC	diploid
CA-GCATACGAGGTCTTTA	diploid
CA-GCATGAGGGACGCGGC	diploid
CA-GCATTCAAGGCAACGC	aneuploid
CA-GCATTCGAAATGAACA	diploid
CA-GCATTGACTTGCGGAA	diploid
CA-GCATTGTAATTCATAT	diploid
CA-GCATTTCCAAGGCTCC	aneuploid
CA-GCCAACCATTTCCGGA	aneuploid
CA-GCCAAGAATACTTCTG	diploid
CA-GCCAATAGGGCATCTC	aneuploid
CA-GCCACAATTTAAGGAC	diploid
CA-GCCACCTTATTCGCGA	diploid
CA-GCCACTCCTTACGGTA	diploid
CA-GCCAGGAAAGAACACT	diploid
CA-GCCAGGCGTTCGCATG	aneuploid
CA-GCCATATTGCACACAG	diploid
CA-GCCATCGAGCTGCGTG	diploid
CA-GCCATCGATGCTGCAT	aneuploid
CA-GCCATTAGCCTCAAAC	diploid
CA-GCCCAGATGCTGGAGA	aneuploid
CA-GCCCAGCGACACAAAG	diploid
CA-GCCCAGTTGGTATGCC	diploid
CA-GCCCATGGGTGCAATG	diploid
CA-GCCCGACTTCTTCCCG	diploid
CA-GCCCGAGAGTCTAAAT	diploid
CA-GCCCGATCTGTGGTCG	diploid
CA-GCCCGATGCCCAGTTC	diploid
CA-GCCCGCGCGTAAACGG	diploid
CA-GCCCGTAATACCTTCT	diploid
CA-GCCCGTTCACACAATT	diploid
CA-GCCCTAGCCGTCGCGA	diploid
CA-GCCGAAATTCCTACGT	diploid
CA-GCCGACCCACGACTGC	diploid
CA-GCCGATTGGCCAAGCT	diploid
CA-GCCGCACTCCGTTTCA	aneuploid
CA-GCCGCATTAGTCCGGC	diploid
CA-GCCGCTAGATACGCAG	diploid
CA-GCCGCTTGTGAGAAAC	diploid
CA-GCCGGAAACACATCTT	diploid
CA-GCCGGGTTAGGGTCGC	diploid
CA-GCCGGTCGTATCTCTC	diploid
CA-GCCGTCGGTTTCGGGC	diploid
CA-GCCTATAGTGTCAGGG	diploid
CA-GCCTATTCCGATATAG	diploid
CA-GCCTATTTGCTACACA	diploid
CA-GCCTCAGGTACCGGTC	diploid
CA-GCCTCATCTGGAAATA	aneuploid
CA-GCCTCTATACATAGCA	diploid
CA-GCCTGTCCCGGTGCAT	diploid
CA-GCCTTTGTCAGTGGAC	diploid
CA-GCGAAACGATCGGGAG	diploid
CA-GCGAAACTTAACTGGA	diploid
CA-GCGAAGCCATACCCGT	diploid
CA-GCGAATGGACTAGCGA	diploid
CA-GCGACATGTAAACATC	aneuploid
CA-GCGACCCAACCATCTG	diploid
CA-GCGACGATAGTTGTAC	diploid
CA-GCGACGGTAGTCTCCT	diploid
CA-GCGAGCGCATGCTCCC	aneuploid
CA-GCGAGGCCCGAGCAGA	diploid
CA-GCGAGTTCTGCAAAGA	diploid
CA-GCGATTGTTAACGTTA	diploid
CA-GCGCAAATATATTCAA	diploid
CA-GCGCAAGAGCGCGCTG	aneuploid
CA-GCGCATCCAGTCAGCA	aneuploid
CA-GCGCCGTTCCACGATA	diploid
CA-GCGCCTCCCACTCCGA	aneuploid
CA-GCGCGATGGGTCAAGT	diploid
CA-GCGCGGTCTAGTAACT	diploid
CA-GCGCGTCATTGGTACA	diploid
CA-GCGCTAAGTATGCATG	diploid
CA-GCGCTAATTGAATAGA	diploid
CA-GCGCTATGCCGAGGCA	diploid
CA-GCGCTCGATCACCTGT	aneuploid
CA-GCGCTGATCCAGACTC	diploid
CA-GCGCTGCTTTGCATTT	aneuploid
CA-GCGCTTAAATAATTGG	diploid
CA-GCGGACCGCGTTGTGG	diploid
CA-GCGGAGAAACTTCGCA	diploid
CA-GCGGAGAGGGAGAACG	diploid
CA-GCGGCAAAGTATTGCC	diploid
CA-GCGGCTCTGACGTACC	diploid
CA-GCGGGCATTACGATGC	aneuploid
CA-GCGGGCGAGCCTTACC	diploid
CA-GCGGTTCCCTATCATG	diploid
CA-GCGTAAATGGCCATAA	aneuploid
CA-GCGTCCCTAAGACATA	diploid
CA-GCGTCTAACCTCCTAA	diploid
CA-GCGTCTCTGCATTGGG	diploid
CA-GCGTGGTACTGGGTTA	aneuploid
CA-GCGTTATATTTGGAAC	diploid
CA-GCTAAACCTGAGGTGA	diploid
CA-GCTAAGTAAAGGCGAT	diploid
CA-GCTAAGTAGTTTCTCT	diploid
CA-GCTACAGTACGGACCG	diploid
CA-GCTACGACTTATTGGG	diploid
CA-GCTACTATAGTAGAGT	diploid
CA-GCTACTCGGACGCAGA	diploid
CA-GCTAGAGTAGAGATGT	diploid
CA-GCTAGCACCTGGGCCA	aneuploid
CA-GCTAGCAGGGAGTGGG	diploid
CA-GCTAGCGATAGGTCTT	diploid
CA-GCTAGCTTGAATAGCT	diploid
CA-GCTAGGCACCACGGAG	diploid
CA-GCTATACGTCTCGGAC	aneuploid
CA-GCTATCATACTCATGG	diploid
CA-GCTATCGCGGCGCAAC	diploid
CA-GCTCAATGTAATACCG	diploid
CA-GCTCATTACTGCATGT	diploid
CA-GCTCATTGATCATATC	diploid
CA-GCTCCATGCAAAGCAA	diploid
CA-GCTCCCAGTCGGTCCA	aneuploid
CA-GCTCCGCTCGCTTCAG	aneuploid
CA-GCTCCGGACGTTGATA	diploid
CA-GCTCCTGACATACTGG	diploid
CA-GCTCGACCGAACTGAA	aneuploid
CA-GCTCGCGGTTCCGCTC	diploid
CA-GCTCGGAATTTAAAGC	diploid
CA-GCTCTATGTTACGTGC	diploid
CA-GCTCTTTCCGCTAGTG	diploid
CA-GCTGAACTCTCCAGGG	aneuploid
CA-GCTGAAGGGTTCTTGG	diploid
CA-GCTGAATCTTCCAATC	diploid
CA-GCTGCACGGTTTCTTA	diploid
CA-GCTGCGAAGAATTATT	diploid
CA-GCTGCTAAGTAGTCGA	diploid
CA-GCTGCTACTGCGTAGC	diploid
CA-GCTGCTCTCCGGACAC	diploid
CA-GCTGGACCCAAAGTGG	diploid
CA-GCTGGCATATTCACCT	diploid
CA-GCTGGCGGCGCATGCT	diploid
CA-GCTGGGAGCGCGTCAA	diploid
CA-GCTGGTGACTCGTAGT	aneuploid
CA-GCTGGTTTAGGCCATA	diploid
CA-GCTGTATTACTGGCCC	diploid
CA-GCTGTCTGTGATCGAC	diploid
CA-GCTGTTGCTACCGAAC	diploid
CA-GCTTAATGTAACTAAC	aneuploid
CA-GCTTCAGTGGGATTAC	aneuploid
CA-GCTTCCGTCCCTAGAC	diploid
CA-GCTTCGACGTTCAATC	diploid
CA-GCTTGATGATAATCAG	diploid
CA-GCTTGGATCGATTAGG	aneuploid
CA-GCTTTCAGAGGAGGTG	aneuploid
CA-GCTTTCTATCTCAACT	aneuploid
CA-GGAAACAGAGCTTGGG	diploid
CA-GGAAAGGGAATTGAGC	diploid
CA-GGAAAGTCTTGATTGT	diploid
CA-GGAACCGTGTAAATTG	diploid
CA-GGAACCTTGACTCTGC	diploid
CA-GGAACGGCCTGCAGCC	diploid
CA-GGAACTCGTGAATACG	diploid
CA-GGAAGATAAGACTGTA	diploid
CA-GGAAGCTCGCTTACAG	diploid
CA-GGAATAACCTCAAGAA	diploid
CA-GGAATGCGCTAGCGTG	diploid
CA-GGACAAGCCATGATCG	diploid
CA-GGACAAGTTGCAGTGA	diploid
CA-GGACACAAGTTTACAC	aneuploid
CA-GGACCAACAGGATAAC	diploid
CA-GGACCTCTAGGCCGCC	diploid
CA-GGACTCACAAATTAGG	aneuploid
CA-GGACTCGACAGCGCAT	diploid
CA-GGACTCGTGAGTGGTC	diploid
CA-GGAGAAGTCATTGGCA	diploid
CA-GGAGACCATCTACATA	diploid
CA-GGAGACGACACCTTTG	diploid
CA-GGAGCACCAAGAACTA	diploid
CA-GGAGCGAGGCCTACTT	diploid
CA-GGAGGCGAAGAACCGC	diploid
CA-GGAGGGCTTGGTTGGC	diploid
CA-GGATACTCATGAATTG	diploid
CA-GGATCAAAGGACGAGG	diploid
CA-GGATCCGGAATATACT	diploid
CA-GGATCTACCGTTCGTC	diploid
CA-GGATCTTGACTCAACC	diploid
CA-GGATGAAGATCGCTGA	aneuploid
CA-GGATGACGCGAGTTTA	diploid
CA-GGATGCTGGCGTTCCT	diploid
CA-GGATTAAGCTAAGGTC	aneuploid
CA-GGATTCCGCTATACCC	diploid
CA-GGATTGCTGTGACTCC	diploid
CA-GGATTTCACTTCTATA	diploid
CA-GGCAAAGGCGCCAATA	diploid
CA-GGCAAGCCCATAGTGG	diploid
CA-GGCAAGGCGAAATAGC	diploid
CA-GGCAATAGTCAATGAG	diploid
CA-GGCACTCCACTGGGCA	diploid
CA-GGCAGCAAACCTATGC	aneuploid
CA-GGCAGCGGTAATCCTA	diploid
CA-GGCATACAGGTAGCGG	diploid
CA-GGCATATCGGTTCTGC	diploid
CA-GGCATCAACGAGCACG	diploid
CA-GGCATTGAACATCTCA	diploid
CA-GGCCACAAGCGATGGC	diploid
[truncated: 9,350 more rows]
