# Supplementary material for: Multi‐omics profiling identifies TNFRSF18 as a novel marker of exhausted CD8⁺ T cells and reveals tumour‐immune dynamics in colorectal cancer
Source: Clin Transl Med. 2025 Aug 6;15(8):e70425. doi: 10.1002/ctm2.70425 (PMC12328248; doi:10.1002/ctm2.70425)
Supplement: Supplementary file 20 — Supporting Information [file CTM2-15-e70425-s014.xlsx]

## Sheet: Sheet1
Supplementary Table 10:Primer sequences of RT-qPCR
Gene name	Sequence
hIFNγ-F	GAGTGTGGAGACCATCAAGGAAG
hIFNγ-R	TGCTTTGCGTTGGACATTCAAGTC
hGAPDH-F	GTCTCCTCTGACTTCAACAGCG
hGAPDH-R	ACCACCCTGTTGCTGTAGCCAA
hTNFα-F	CTCTTCTGCCTGCTGCACTTTG
hTNFα-R	ATGGGCTACAGGCTTGTCACTC
